# Supplementary material for: Tracing the evolution of the heterotrimeric G protein α subunit in Metazoa
Source: BMC Evol Biol. 2018 Apr 11;18:51. doi: 10.1186/s12862-018-1147-8 (PMC5896119; doi:10.1186/s12862-018-1147-8)
Supplement: Supplementary file 1 — Table S1. Species Evaluated. All major branches of Deuterostomia were investigated using the EMS pipeline (where sequenced genomes exist). Nine species were also included from non-Deuterostomia Opisthokonta lineages to act as outgroups. Column1 – Description of phylogenetic branch. Column2 – Common name (Genus species). Column3 – Genome assembly used. Column4 – Accession number for genome assembly, when available. (NEXML 673 kb) [file 12862_2018_1147_MOESM1_ESM.nexml]

<?xml version="1.0" encoding="UTF-8"?><nex:nexml xmlns:nex="http://www.nexml.org/2009" xmlns="http://www.nexml.org/2009" xmlns:rdf="http://www.w3.org/1999/02/22-rdf-syntax-ns#" xmlns:xsd="http://www.w3.org/2001/XMLSchema#" xmlns:xsi="http://www.w3.org/2001/XMLSchema-instance" generator="org.nexml.model.impl.DocumentImpl" version="0.9" xmlns:default_node_format="" xmlns:format="">
  <otus id="otus2"/>
  <trees id="trees3" otus="otus2">
    <tree about="#tree4" id="tree4" label="[1]Tree1" xmlns:collapsed="" xmlns:default_edge_format="" xmlns:drawer="" xmlns:embellished="" xmlns:radiallabels="" xmlns:root="" xmlns:sparselabels="" xmlns:toscale="" xmlns:trans="" xsi:type="nex:FloatTree">
      <meta content="angle:0.09424778 scaleX:21.27196 scaleY:21.27196 flipH:0 flipV:0 leftMargin:768 rightMargin:768 topMargin:361 bottomMargin:361;" datatype="xsd:string" id="meta5950" property="trans" xsi:type="nex:LiteralMeta"/>
      <meta content="" datatype="xsd:string" id="meta5949" property="collapsed" xsi:type="nex:LiteralMeta"/>
      <meta content="false" datatype="xsd:boolean" id="meta5947" property="radiallabels" xsi:type="nex:LiteralMeta"/>
      <meta content="true" datatype="xsd:boolean" id="meta5945" property="sparselabels" xsi:type="nex:LiteralMeta"/>
      <meta content="true" datatype="xsd:boolean" id="meta5943" property="toscale" xsi:type="nex:LiteralMeta"/>
      <meta content="RadialPhylogram" datatype="xsd:string" id="meta5941" property="drawer" xsi:type="nex:LiteralMeta"/>
      <meta content="true" datatype="xsd:boolean" id="meta5939" property="embellished" xsi:type="nex:LiteralMeta"/>
      <meta content="node9" datatype="xsd:string" id="meta5937" property="root" xsi:type="nex:LiteralMeta"/>
      <meta content=" fg=204 102 0 w=2 sh=1 dr=1 lc=0 0 0 lk=null lx=0 ly=0 ll=11 lv=1;" datatype="xsd:string" id="meta8" property="default_edge_format" xsi:type="nex:LiteralMeta"/>
      <meta content=" nh=2 nw=2 fg=0 0 153 bg=255 255 255 w=1 sh=0 fx=1 lc=0 0 0 lk=null ft='SansSerif-PLAIN-14' lx=0 ly=0 ll=11 lv=1;" datatype="xsd:string" id="meta6" property="default_node_format" xsi:type="nex:LiteralMeta"/>
      <node about="#node9" id="node9">
        <meta content=" x=0.0 y=0.0;" datatype="xsd:string" id="meta10" property="format" xsi:type="nex:LiteralMeta"/>
      </node>
      <node about="#node11" id="node11" label="GI_Starfish">
        <meta content=" x=-1.0 y=0.0 lx=-13 ly=-9 ll=9;" datatype="xsd:string" id="meta12" property="format" xsi:type="nex:LiteralMeta"/>
      </node>
      <node about="#node13" id="node13" label="GI_SeaUrchin">
        <meta content=" x=-0.9999641 y=-0.008467804 ll=3;" datatype="xsd:string" id="meta14" property="format" xsi:type="nex:LiteralMeta"/>
      </node>
      <node about="#node15" id="node15">
        <meta content=" x=0.99999106 y=0.0042339396;" datatype="xsd:string" id="meta16" property="format" xsi:type="nex:LiteralMeta"/>
      </node>
      <node about="#node17" id="node17" label="GIa_AcornWorm">
        <meta content=" x=1.3444423E-4 y=-0.012701061 ll=1;" datatype="xsd:string" id="meta18" property="format" xsi:type="nex:LiteralMeta"/>
      </node>
      <node about="#node19" id="node19">
        <meta content=" x=1.9999552 y=0.012701743;" datatype="xsd:string" id="meta20" property="format" xsi:type="nex:LiteralMeta"/>
      </node>
      <node about="#node21" id="node21">
        <meta content=" x=2.9999194 y=0.0042339396;" datatype="xsd:string" id="meta22" property="format" xsi:type="nex:LiteralMeta"/>
      </node>
      <node about="#node23" id="node23">
        <meta content=" x=3.9994802 y=-0.025399389;" datatype="xsd:string" id="meta24" property="format" xsi:type="nex:LiteralMeta"/>
      </node>
      <node about="#node25" id="node25">
        <meta content=" fg=0 0 0 x=4.9962463 y=-0.10575774;" datatype="xsd:string" id="meta26" property="format" xsi:type="nex:LiteralMeta"/>
      </node>
      <node about="#node27" id="node27">
        <meta content=" fg=0 0 0 x=5.43013 y=-1.0067266;" datatype="xsd:string" id="meta28" property="format" xsi:type="nex:LiteralMeta"/>
      </node>
      <node about="#node29" id="node29">
        <meta content=" fg=102 102 255 x=5.4809155 y=-2.0054362;" datatype="xsd:string" id="meta30" property="format" xsi:type="nex:LiteralMeta"/>
      </node>
      <node about="#node31" id="node31">
        <meta content=" fg=102 102 255 x=5.2132463 y=-2.9689472;" datatype="xsd:string" id="meta32" property="format" xsi:type="nex:LiteralMeta"/>
      </node>
      <node about="#node33" id="node33">
        <meta content=" fg=102 102 255 x=4.7908416 y=-3.8753543;" datatype="xsd:string" id="meta34" property="format" xsi:type="nex:LiteralMeta"/>
      </node>
      <node about="#node35" id="node35">
        <meta content=" fg=102 102 255 x=4.356958 y=-4.7763233;" datatype="xsd:string" id="meta36" property="format" xsi:type="nex:LiteralMeta"/>
      </node>
      <node about="#node37" id="node37">
        <meta content=" fg=102 102 255 x=3.6277573 y=-5.4606233;" datatype="xsd:string" id="meta38" property="format" xsi:type="nex:LiteralMeta"/>
      </node>
      <node about="#node39" id="node39" label="GI3_MarineLamprey">
        <meta content=" fg=102 102 255 x=2.62808 y=-5.4860244 lx=-75 ly=17 ll=9;" datatype="xsd:string" id="meta40" property="format" xsi:type="nex:LiteralMeta"/>
      </node>
      <node about="#node41" id="node41">
        <meta content=" fg=255 102 0 x=2.9014606 y=-6.1480045;" datatype="xsd:string" id="meta42" property="format" xsi:type="nex:LiteralMeta"/>
      </node>
      <node about="#node43" id="node43">
        <meta content=" fg=255 102 0 x=2.0118036 y=-6.604634;" datatype="xsd:string" id="meta44" property="format" xsi:type="nex:LiteralMeta"/>
      </node>
      <node about="#node45" id="node45">
        <meta content=" fg=255 102 0 x=1.1126797 y=-7.0423284;" datatype="xsd:string" id="meta46" property="format" xsi:type="nex:LiteralMeta"/>
      </node>
      <node about="#node47" id="node47">
        <meta content=" fg=255 102 0 x=0.18920583 y=-7.4259896;" datatype="xsd:string" id="meta48" property="format" xsi:type="nex:LiteralMeta"/>
      </node>
      <node about="#node49" id="node49">
        <meta content=" fg=204 102 0 x=-0.7847712 y=-7.6526365;" datatype="xsd:string" id="meta50" property="format" xsi:type="nex:LiteralMeta"/>
      </node>
      <node about="#node51" id="node51">
        <meta content=" fg=204 102 0 x=-1.77617 y=-7.783512;" datatype="xsd:string" id="meta52" property="format" xsi:type="nex:LiteralMeta"/>
      </node>
      <node about="#node53" id="node53" label="G11_Canine">
        <meta content=" fg=204 102 0 x=-2.7755964 y=-7.8173776 ll=1;" datatype="xsd:string" id="meta54" property="format" xsi:type="nex:LiteralMeta"/>
      </node>
      <node about="#node55" id="node55">
        <meta content=" fg=204 102 0 x=-2.7670057 y=-7.918585;" datatype="xsd:string" id="meta56" property="format" xsi:type="nex:LiteralMeta"/>
      </node>
      <node about="#node57" id="node57" label="G11_Xenopustropicalis">
        <meta content=" fg=204 102 0 x=-3.7661095 y=-7.9609118 ll=1;" datatype="xsd:string" id="meta58" property="format" xsi:type="nex:LiteralMeta"/>
      </node>
      <node about="#node59" id="node59">
        <meta content=" fg=204 102 0 x=-3.7572606 y=-8.057851;" datatype="xsd:string" id="meta60" property="format" xsi:type="nex:LiteralMeta"/>
      </node>
      <node about="#node61" id="node61">
        <meta content=" fg=204 102 0 x=-4.7486596 y=-8.188727;" datatype="xsd:string" id="meta62" property="format" xsi:type="nex:LiteralMeta"/>
      </node>
      <node about="#node63" id="node63" label="G11_SeaTurtle">
        <meta content=" fg=204 102 0 x=-5.747369 y=-8.239512 ll=2;" datatype="xsd:string" id="meta64" property="format" xsi:type="nex:LiteralMeta"/>
      </node>
      <node about="#node65" id="node65">
        <meta content=" fg=204 102 0 x=-5.7394953 y=-8.323799;" datatype="xsd:string" id="meta66" property="format" xsi:type="nex:LiteralMeta"/>
      </node>
      <node about="#node67" id="node67">
        <meta content=" fg=204 102 0 x=-6.734337 y=-8.42524;" datatype="xsd:string" id="meta68" property="format" xsi:type="nex:LiteralMeta"/>
      </node>
      <node about="#node69" id="node69" label="G11_ChineseTurtle">
        <meta content=" fg=204 102 0 x=-7.7325807 y=-8.48448 ll=2;" datatype="xsd:string" id="meta70" property="format" xsi:type="nex:LiteralMeta"/>
      </node>
      <node about="#node71" id="node71">
        <meta content=" fg=204 102 0 x=-7.72874 y=-8.53089;" datatype="xsd:string" id="meta72" property="format" xsi:type="nex:LiteralMeta"/>
      </node>
      <node about="#node73" id="node73" label="G11_Alligator">
        <meta content=" fg=204 102 0 x=-8.726446 y=-8.598582 ll=2;" datatype="xsd:string" id="meta74" property="format" xsi:type="nex:LiteralMeta"/>
      </node>
      <node about="#node75" id="node75">
        <meta content=" fg=204 102 0 x=-8.722687 y=-8.640751;" datatype="xsd:string" id="meta76" property="format" xsi:type="nex:LiteralMeta"/>
      </node>
      <node about="#node77" id="node77" label="G11_Platypus">
        <meta content=" fg=204 102 0 x=-9.719785 y=-8.716888 ll=2;" datatype="xsd:string" id="meta78" property="format" xsi:type="nex:LiteralMeta"/>
      </node>
      <node about="#node79" id="node79">
        <meta content=" fg=204 102 0 x=-9.71616 y=-8.754819;" datatype="xsd:string" id="meta80" property="format" xsi:type="nex:LiteralMeta"/>
      </node>
      <node about="#node81" id="node81" label="G11_TasmanianDevil">
        <meta content=" fg=204 102 0 x=-10.712577 y=-8.839396 ll=2;" datatype="xsd:string" id="meta82" property="format" xsi:type="nex:LiteralMeta"/>
      </node>
      <node about="#node83" id="node83">
        <meta content=" fg=204 102 0 x=-10.709141 y=-8.873093;" datatype="xsd:string" id="meta84" property="format" xsi:type="nex:LiteralMeta"/>
      </node>
      <node about="#node85" id="node85" label="G11_Elephant">
        <meta content=" fg=204 102 0 x=-11.704806 y=-8.9661045 ll=2;" datatype="xsd:string" id="meta86" property="format" xsi:type="nex:LiteralMeta"/>
      </node>
      <node about="#node87" id="node87">
        <meta content=" fg=204 102 0 x=-11.701612 y=-8.995568;" datatype="xsd:string" id="meta88" property="format" xsi:type="nex:LiteralMeta"/>
      </node>
      <node about="#node89" id="node89" label="G11_Human">
        <meta content=" fg=204 102 0 x=-12.696454 y=-9.097009 ll=2;" datatype="xsd:string" id="meta90" property="format" xsi:type="nex:LiteralMeta"/>
      </node>
      <node about="#node91" id="node91">
        <meta content=" fg=204 102 0 x=-12.693557 y=-9.122246;" datatype="xsd:string" id="meta92" property="format" xsi:type="nex:LiteralMeta"/>
      </node>
      <node about="#node93" id="node93" label="G11_Armadillo">
        <meta content=" fg=204 102 0 x=-13.687504 y=-9.232106 ll=2;" datatype="xsd:string" id="meta94" property="format" xsi:type="nex:LiteralMeta"/>
      </node>
      <node about="#node95" id="node95">
        <meta content=" fg=204 102 0 x=-13.684956 y=-9.253122;" datatype="xsd:string" id="meta96" property="format" xsi:type="nex:LiteralMeta"/>
      </node>
      <node about="#node97" id="node97" label="G11_Bovine">
        <meta content=" fg=204 102 0 x=-14.677937 y=-9.371395 ll=2;" datatype="xsd:string" id="meta98" property="format" xsi:type="nex:LiteralMeta"/>
      </node>
      <node about="#node99" id="node99">
        <meta content=" fg=204 102 0 x=-14.675791 y=-9.388194;" datatype="xsd:string" id="meta100" property="format" xsi:type="nex:LiteralMeta"/>
      </node>
      <node about="#node101" id="node101" label="G11_Rat">
        <meta content=" fg=204 102 0 x=-15.667735 y=-9.514872 ll=2;" datatype="xsd:string" id="meta102" property="format" xsi:type="nex:LiteralMeta"/>
      </node>
      <node about="#node103" id="node103">
        <meta content=" fg=204 102 0 x=-15.666046 y=-9.52746;" datatype="xsd:string" id="meta104" property="format" xsi:type="nex:LiteralMeta"/>
      </node>
      <node about="#node105" id="node105" label="G11_Tenrec">
        <meta content=" fg=204 102 0 x=-16.656881 y=-9.662533 ll=2;" datatype="xsd:string" id="meta106" property="format" xsi:type="nex:LiteralMeta"/>
      </node>
      <node about="#node107" id="node107" label="G11_Mice">
        <meta content=" fg=204 102 0 x=-16.655703 y=-9.670918 ll=2;" datatype="xsd:string" id="meta108" property="format" xsi:type="nex:LiteralMeta"/>
      </node>
      <node about="#node149" id="node149">
        <meta content=" fg=204 102 0 x=-6.722968 y=-8.504855;" datatype="xsd:string" id="meta150" property="format" xsi:type="nex:LiteralMeta"/>
      </node>
      <node about="#node151" id="node151" label="G11_Budgerigar">
        <meta content=" fg=204 102 0 x=-7.7113743 y=-8.656688 ll=2;" datatype="xsd:string" id="meta152" property="format" xsi:type="nex:LiteralMeta"/>
      </node>
      <node about="#node153" id="node153">
        <meta content=" fg=204 102 0 x=-7.7056656 y=-8.690073;" datatype="xsd:string" id="meta154" property="format" xsi:type="nex:LiteralMeta"/>
      </node>
      <node about="#node155" id="node155" label="G11_Hornbill">
        <meta content=" fg=204 102 0 x=-8.692751 y=-8.85027 ll=2;" datatype="xsd:string" id="meta156" property="format" xsi:type="nex:LiteralMeta"/>
      </node>
      <node about="#node157" id="node157">
        <meta content=" fg=204 102 0 x=-8.68757 y=-8.879451;" datatype="xsd:string" id="meta158" property="format" xsi:type="nex:LiteralMeta"/>
      </node>
      <node about="#node159" id="node159" label="G11_Pigeon">
        <meta content=" fg=204 102 0 x=-9.673263 y=-9.048 ll=2;" datatype="xsd:string" id="meta160" property="format" xsi:type="nex:LiteralMeta"/>
      </node>
      <node about="#node161" id="node161">
        <meta content=" fg=204 102 0 x=-9.668664 y=-9.072984;" datatype="xsd:string" id="meta162" property="format" xsi:type="nex:LiteralMeta"/>
      </node>
      <node about="#node163" id="node163">
        <meta content=" fg=204 102 0 x=-10.651361 y=-9.258202;" datatype="xsd:string" id="meta164" property="format" xsi:type="nex:LiteralMeta"/>
      </node>
      <node about="#node165" id="node165" label="G11_Duck">
        <meta content=" fg=204 102 0 x=-11.6355915 y=-9.435092 ll=2;" datatype="xsd:string" id="meta166" property="format" xsi:type="nex:LiteralMeta"/>
      </node>
      <node about="#node167" id="node167">
        <meta content=" fg=204 102 0 x=-11.6332655 y=-9.447578;" datatype="xsd:string" id="meta168" property="format" xsi:type="nex:LiteralMeta"/>
      </node>
      <node about="#node169" id="node169" label="G11_Hoazin">
        <meta content=" fg=204 102 0 x=-12.615963 y=-9.632797 ll=2;" datatype="xsd:string" id="meta170" property="format" xsi:type="nex:LiteralMeta"/>
      </node>
      <node about="#node171" id="node171" label="G11_Ibis">
        <meta content=" fg=204 102 0 x=-12.614359 y=-9.641111 ll=2;" datatype="xsd:string" id="meta172" property="format" xsi:type="nex:LiteralMeta"/>
      </node>
      <node about="#node181" id="node181">
        <meta content=" fg=204 102 0 x=-10.64722 y=-9.278962;" datatype="xsd:string" id="meta182" property="format" xsi:type="nex:LiteralMeta"/>
      </node>
      <node about="#node183" id="node183" label="G11_Ostrich">
        <meta content=" fg=204 102 0 x=-11.62664 y=-9.480796 ll=2;" datatype="xsd:string" id="meta184" property="format" xsi:type="nex:LiteralMeta"/>
      </node>
      <node about="#node185" id="node185" label="G11_Cuckoo">
        <meta content=" fg=204 102 0 x=-11.624896 y=-9.489082 ll=2;" datatype="xsd:string" id="meta186" property="format" xsi:type="nex:LiteralMeta"/>
      </node>
      <node about="#node215" id="node215">
        <meta content=" fg=204 102 0 x=-4.7321887 y=-8.280372;" datatype="xsd:string" id="meta216" property="format" xsi:type="nex:LiteralMeta"/>
      </node>
      <node about="#node217" id="node217" label="G11_AnoleLizard">
        <meta content=" fg=204 102 0 x=-5.70805 y=-8.498763 ll=2;" datatype="xsd:string" id="meta218" property="format" xsi:type="nex:LiteralMeta"/>
      </node>
      <node about="#node219" id="node219" label="G11_Python">
        <meta content=" fg=204 102 0 x=-5.706166 y=-8.507019 ll=2;" datatype="xsd:string" id="meta220" property="format" xsi:type="nex:LiteralMeta"/>
      </node>
      <node about="#node237" id="node237">
        <meta content=" fg=204 102 0 x=-1.730733 y=-7.9769144;" datatype="xsd:string" id="meta238" property="format" xsi:type="nex:LiteralMeta"/>
      </node>
      <node about="#node239" id="node239" label="G11_Ghostshark">
        <meta content=" fg=204 102 0 x=-2.702756 y=-8.211801 ll=1;" datatype="xsd:string" id="meta240" property="format" xsi:type="nex:LiteralMeta"/>
      </node>
      <node about="#node241" id="node241">
        <meta content=" fg=204 102 0 x=-2.6753135 y=-8.305194;" datatype="xsd:string" id="meta242" property="format" xsi:type="nex:LiteralMeta"/>
      </node>
      <node about="#node243" id="node243">
        <meta content=" fg=204 102 0 x=-3.62264 y=-8.625464;" datatype="xsd:string" id="meta244" property="format" xsi:type="nex:LiteralMeta"/>
      </node>
      <node about="#node245" id="node245" label="G11.1_SpottedGar">
        <meta content=" fg=204 102 0 x=-4.592639 y=-8.868573 ll=1;" datatype="xsd:string" id="meta246" property="format" xsi:type="nex:LiteralMeta"/>
      </node>
      <node about="#node247" id="node247">
        <meta content=" fg=204 102 0 x=-4.5686016 y=-8.949742;" datatype="xsd:string" id="meta248" property="format" xsi:type="nex:LiteralMeta"/>
      </node>
      <node about="#node249" id="node249" label="G11.2_SpottedGar">
        <meta content=" fg=204 102 0 x=-5.5365076 y=-9.201056 ll=2;" datatype="xsd:string" id="meta250" property="format" xsi:type="nex:LiteralMeta"/>
      </node>
      <node about="#node251" id="node251">
        <meta content=" fg=204 102 0 x=-5.513182 y=-9.278022;" datatype="xsd:string" id="meta252" property="format" xsi:type="nex:LiteralMeta"/>
      </node>
      <node about="#node253" id="node253">
        <meta content=" fg=204 102 0 x=-6.468338 y=-9.574125;" datatype="xsd:string" id="meta254" property="format" xsi:type="nex:LiteralMeta"/>
      </node>
      <node about="#node255" id="node255">
        <meta content=" fg=204 102 0 x=-7.4259667 y=-9.86213;" datatype="xsd:string" id="meta256" property="format" xsi:type="nex:LiteralMeta"/>
      </node>
      <node about="#node257" id="node257">
        <meta content=" fg=204 102 0 x=-8.386001 y=-10.142016;" datatype="xsd:string" id="meta258" property="format" xsi:type="nex:LiteralMeta"/>
      </node>
      <node about="#node259" id="node259">
        <meta content=" fg=204 102 0 x=-9.34837 y=-10.413762;" datatype="xsd:string" id="meta260" property="format" xsi:type="nex:LiteralMeta"/>
      </node>
      <node about="#node261" id="node261">
        <meta content=" fg=204 102 0 x=-10.3130045 y=-10.677349;" datatype="xsd:string" id="meta262" property="format" xsi:type="nex:LiteralMeta"/>
      </node>
      <node about="#node263" id="node263" label="G11a.2_Fugu">
        <meta content=" fg=204 102 0 x=-11.278748 y=-10.93685 lx=-96 ly=17 ll=9;" datatype="xsd:string" id="meta264" property="format" xsi:type="nex:LiteralMeta"/>
      </node>
      <node about="#node265" id="node265" label="G11a.1_Fugu">
        <meta content=" fg=204 102 0 x=-11.276516 y=-10.945018 ll=2;" datatype="xsd:string" id="meta266" property="format" xsi:type="nex:LiteralMeta"/>
      </node>
      <node about="#node271" id="node271">
        <meta content=" fg=204 102 0 x=-10.308403 y=-10.693647;" datatype="xsd:string" id="meta272" property="format" xsi:type="nex:LiteralMeta"/>
      </node>
      <node about="#node273" id="node273" label="G11a.1_JapaneseMedaka">
        <meta content=" fg=204 102 0 x=-11.269612 y=-10.969466 ll=2;" datatype="xsd:string" id="meta274" property="format" xsi:type="nex:LiteralMeta"/>
      </node>
      <node about="#node275" id="node275" label="G11a.2_JapaneseMedaka">
        <meta content=" fg=204 102 0 x=-11.267242 y=-10.977595 ll=2;" datatype="xsd:string" id="meta276" property="format" xsi:type="nex:LiteralMeta"/>
      </node>
      <node about="#node285" id="node285">
        <meta content=" fg=204 102 0 x=-9.341156 y=-10.43812;" datatype="xsd:string" id="meta286" property="format" xsi:type="nex:LiteralMeta"/>
      </node>
      <node about="#node287" id="node287" label="G11a.1_Stickleback">
        <meta content=" fg=204 102 0 x=-10.297557 y=-10.730176 ll=2;" datatype="xsd:string" id="meta288" property="format" xsi:type="nex:LiteralMeta"/>
      </node>
      <node about="#node289" id="node289" label="G11a.2_Stickleback">
        <meta content=" fg=204 102 0 x=-10.29505 y=-10.738264 ll=2;" datatype="xsd:string" id="meta290" property="format" xsi:type="nex:LiteralMeta"/>
      </node>
      <node about="#node299" id="node299">
        <meta content=" fg=204 102 0 x=-8.375971 y=-10.174367;" datatype="xsd:string" id="meta300" property="format" xsi:type="nex:LiteralMeta"/>
      </node>
      <node about="#node301" id="node301" label="G11a.2_AtlanticCod">
        <meta content=" fg=204 102 0 x=-9.32729 y=-10.482578 ll=2;" datatype="xsd:string" id="meta302" property="format" xsi:type="nex:LiteralMeta"/>
      </node>
      <node about="#node303" id="node303" label="G11a.1_AtlanticCod">
        <meta content=" fg=204 102 0 x=-9.324645 y=-10.490623 ll=2;" datatype="xsd:string" id="meta304" property="format" xsi:type="nex:LiteralMeta"/>
      </node>
      <node about="#node313" id="node313">
        <meta content=" fg=204 102 0 x=-7.4129186 y=-9.902406;" datatype="xsd:string" id="meta314" property="format" xsi:type="nex:LiteralMeta"/>
      </node>
      <node about="#node315" id="node315" label="G11a.2_Zebrafish">
        <meta content=" fg=204 102 0 x=-8.35888 y=-10.226684 ll=2;" datatype="xsd:string" id="meta316" property="format" xsi:type="nex:LiteralMeta"/>
      </node>
      <node about="#node317" id="node317" label="G11a.1_Zebrafish">
        <meta content=" fg=204 102 0 x=-8.3561 y=-10.234682 ll=2;" datatype="xsd:string" id="meta318" property="format" xsi:type="nex:LiteralMeta"/>
      </node>
      <node about="#node327" id="node327">
        <meta content=" fg=204 102 0 x=-6.443021 y=-9.645989;" datatype="xsd:string" id="meta328" property="format" xsi:type="nex:LiteralMeta"/>
      </node>
      <node about="#node329" id="node329" label="G11b.1_Zebrafish">
        <meta content=" fg=204 102 0 x=-7.3833556 y=-9.98624 ll=2;" datatype="xsd:string" id="meta330" property="format" xsi:type="nex:LiteralMeta"/>
      </node>
      <node about="#node331" id="node331">
        <meta content=" fg=204 102 0 x=-7.3712935 y=-10.01789;" datatype="xsd:string" id="meta332" property="format" xsi:type="nex:LiteralMeta"/>
      </node>
      <node about="#node333" id="node333" label="G11b.1_AtlanticCod">
        <meta content=" fg=204 102 0 x=-8.308713 y=-10.366092 ll=2;" datatype="xsd:string" id="meta334" property="format" xsi:type="nex:LiteralMeta"/>
      </node>
      <node about="#node335" id="node335">
        <meta content=" fg=204 102 0 x=-8.297983 y=-10.393718;" datatype="xsd:string" id="meta336" property="format" xsi:type="nex:LiteralMeta"/>
      </node>
      <node about="#node337" id="node337" label="G11b.2_JapaneseMedaka">
        <meta content=" fg=204 102 0 x=-9.232421 y=-10.749845 ll=2;" datatype="xsd:string" id="meta338" property="format" xsi:type="nex:LiteralMeta"/>
      </node>
      <node about="#node339" id="node339">
        <meta content=" fg=204 102 0 x=-9.223073 y=-10.773465;" datatype="xsd:string" id="meta340" property="format" xsi:type="nex:LiteralMeta"/>
      </node>
      <node about="#node341" id="node341" label="G11b.2_Fugu">
        <meta content=" fg=204 102 0 x=-10.154462 y=-11.137492 lx=-91 ly=-4 ll=9;" datatype="xsd:string" id="meta342" property="format" xsi:type="nex:LiteralMeta"/>
      </node>
      <node about="#node343" id="node343">
        <meta content=" fg=204 102 0 x=-10.146547 y=-11.157126;" datatype="xsd:string" id="meta344" property="format" xsi:type="nex:LiteralMeta"/>
      </node>
      <node about="#node345" id="node345" label="G11b.2_Stickleback">
        <meta content=" fg=204 102 0 x=-11.07482 y=-11.529027 ll=2;" datatype="xsd:string" id="meta346" property="format" xsi:type="nex:LiteralMeta"/>
      </node>
      <node about="#node347" id="node347">
        <meta content=" fg=204 102 0 x=-11.068388 y=-11.544694;" datatype="xsd:string" id="meta348" property="format" xsi:type="nex:LiteralMeta"/>
      </node>
      <node about="#node349" id="node349" label="G11b.1_Fugu">
        <meta content=" fg=204 102 0 x=-11.993479 y=-11.924442 ll=2;" datatype="xsd:string" id="meta350" property="format" xsi:type="nex:LiteralMeta"/>
      </node>
      <node about="#node351" id="node351">
        <meta content=" fg=204 102 0 x=-11.988581 y=-11.936161;" datatype="xsd:string" id="meta352" property="format" xsi:type="nex:LiteralMeta"/>
      </node>
      <node about="#node353" id="node353" label="G11b.1_Stickleback">
        <meta content=" fg=204 102 0 x=-12.910421 y=-12.323729 ll=2;" datatype="xsd:string" id="meta354" property="format" xsi:type="nex:LiteralMeta"/>
      </node>
      <node about="#node355" id="node355" label="G11b.1_JapaneseMedaka">
        <meta content=" fg=204 102 0 x=-12.907106 y=-12.331521 ll=2;" datatype="xsd:string" id="meta356" property="format" xsi:type="nex:LiteralMeta"/>
      </node>
      <node about="#node397" id="node397">
        <meta content=" fg=204 102 0 x=-3.5887442 y=-8.712189;" datatype="xsd:string" id="meta398" property="format" xsi:type="nex:LiteralMeta"/>
      </node>
      <node about="#node399" id="node399" label="G11.1_Coelacanth">
        <meta content=" fg=204 102 0 x=-4.5038896 y=-9.115313 ll=1;" datatype="xsd:string" id="meta400" property="format" xsi:type="nex:LiteralMeta"/>
      </node>
      <node about="#node401" id="node401" label="G11.2_Coelacanth">
        <meta content=" fg=204 102 0 x=-4.5004435 y=-9.123047 ll=1;" datatype="xsd:string" id="meta402" property="format" xsi:type="nex:LiteralMeta"/>
      </node>
      <node about="#node419" id="node419">
        <meta content=" fg=255 102 0 x=-0.64019984 y=-7.9846363;" datatype="xsd:string" id="meta420" property="format" xsi:type="nex:LiteralMeta"/>
      </node>
      <node about="#node421" id="node421">
        <meta content=" fg=255 102 0 x=-1.4766343 y=-8.532703;" datatype="xsd:string" id="meta422" property="format" xsi:type="nex:LiteralMeta"/>
      </node>
      <node about="#node423" id="node423">
        <meta content=" fg=255 102 0 x=-2.333341 y=-9.048508;" datatype="xsd:string" id="meta424" property="format" xsi:type="nex:LiteralMeta"/>
      </node>
      <node about="#node425" id="node425">
        <meta content=" fg=255 102 0 x=-3.202873 y=-9.542384;" datatype="xsd:string" id="meta426" property="format" xsi:type="nex:LiteralMeta"/>
      </node>
      <node about="#node427" id="node427">
        <meta content=" fg=255 102 0 x=-4.0905886 y=-10.002776;" datatype="xsd:string" id="meta428" property="format" xsi:type="nex:LiteralMeta"/>
      </node>
      <node about="#node429" id="node429">
        <meta content=" fg=255 102 0 x=-4.982171 y=-10.455634;" datatype="xsd:string" id="meta430" property="format" xsi:type="nex:LiteralMeta"/>
      </node>
      <node about="#node431" id="node431">
        <meta content=" fg=255 102 0 x=-5.8794336 y=-10.897132;" datatype="xsd:string" id="meta432" property="format" xsi:type="nex:LiteralMeta"/>
      </node>
      <node about="#node433" id="node433">
        <meta content=" fg=255 102 0 x=-6.782232 y=-11.327197;" datatype="xsd:string" id="meta434" property="format" xsi:type="nex:LiteralMeta"/>
      </node>
      <node about="#node435" id="node435">
        <meta content=" fg=255 102 0 x=-7.6886387 y=-11.749601;" datatype="xsd:string" id="meta436" property="format" xsi:type="nex:LiteralMeta"/>
      </node>
      <node about="#node437" id="node437" label="GQ_Human">
        <meta content=" fg=255 102 0 x=-8.596827 y=-12.168165 ll=2;" datatype="xsd:string" id="meta438" property="format" xsi:type="nex:LiteralMeta"/>
      </node>
      <node about="#node439" id="node439" label="GQ_TasmanianDevil">
        <meta content=" fg=255 102 0 x=-8.593249 y=-12.17584 ll=2;" datatype="xsd:string" id="meta440" property="format" xsi:type="nex:LiteralMeta"/>
      </node>
      <node about="#node445" id="node445">
        <meta content=" fg=255 102 0 x=-7.6813555 y=-11.764892;" datatype="xsd:string" id="meta446" property="format" xsi:type="nex:LiteralMeta"/>
      </node>
      <node about="#node447" id="node447" label="GQ_Armadillo">
        <meta content=" fg=255 102 0 x=-8.582324 y=-12.198775 ll=2;" datatype="xsd:string" id="meta448" property="format" xsi:type="nex:LiteralMeta"/>
      </node>
      <node about="#node449" id="node449" label="GQ_Bovine">
        <meta content=" fg=255 102 0 x=-8.578618 y=-12.206388 ll=2;" datatype="xsd:string" id="meta450" property="format" xsi:type="nex:LiteralMeta"/>
      </node>
      <node about="#node459" id="node459">
        <meta content=" fg=255 102 0 x=-6.7690907 y=-11.353761;" datatype="xsd:string" id="meta460" property="format" xsi:type="nex:LiteralMeta"/>
      </node>
      <node about="#node461" id="node461" label="GQ_Canine">
        <meta content=" fg=255 102 0 x=-7.662583 y=-11.80284 ll=2;" datatype="xsd:string" id="meta462" property="format" xsi:type="nex:LiteralMeta"/>
      </node>
      <node about="#node463" id="node463">
        <meta content=" fg=255 102 0 x=-7.6568065 y=-11.814153;" datatype="xsd:string" id="meta464" property="format" xsi:type="nex:LiteralMeta"/>
      </node>
      <node about="#node465" id="node465" label="GQ_Elephant">
        <meta content=" fg=255 102 0 x=-8.546464 y=-12.2707815 ll=2;" datatype="xsd:string" id="meta466" property="format" xsi:type="nex:LiteralMeta"/>
      </node>
      <node about="#node467" id="node467" label="GQ_Tenrec">
        <meta content=" fg=255 102 0 x=-8.542565 y=-12.278299 ll=2;" datatype="xsd:string" id="meta468" property="format" xsi:type="nex:LiteralMeta"/>
      </node>
      <node about="#node481" id="node481">
        <meta content=" fg=255 102 0 x=-5.8599424 y=-10.934714;" datatype="xsd:string" id="meta482" property="format" xsi:type="nex:LiteralMeta"/>
      </node>
      <node about="#node483" id="node483" label="GQ_Platypus">
        <meta content=" fg=255 102 0 x=-6.741739 y=-11.406344 ll=2;" datatype="xsd:string" id="meta484" property="format" xsi:type="nex:LiteralMeta"/>
      </node>
      <node about="#node485" id="node485">
        <meta content=" fg=255 102 0 x=-6.7356772 y=-11.417506;" datatype="xsd:string" id="meta486" property="format" xsi:type="nex:LiteralMeta"/>
      </node>
      <node about="#node487" id="node487" label="GQ_Rat">
        <meta content=" fg=255 102 0 x=-7.6134486 y=-11.896586 ll=2;" datatype="xsd:string" id="meta488" property="format" xsi:type="nex:LiteralMeta"/>
      </node>
      <node about="#node489" id="node489" label="GQ_Mice">
        <meta content=" fg=255 102 0 x=-7.60936 y=-11.904002 ll=2;" datatype="xsd:string" id="meta490" property="format" xsi:type="nex:LiteralMeta"/>
      </node>
      <node about="#node503" id="node503">
        <meta content=" fg=255 102 0 x=-4.958022 y=-10.500329;" datatype="xsd:string" id="meta504" property="format" xsi:type="nex:LiteralMeta"/>
      </node>
      <node about="#node505" id="node505" label="GQ_SeaTurtle">
        <meta content=" fg=255 102 0 x=-5.827554 y=-10.994205 ll=2;" datatype="xsd:string" id="meta506" property="format" xsi:type="nex:LiteralMeta"/>
      </node>
      <node about="#node507" id="node507" label="GQ_ChineseTurtle">
        <meta content=" fg=255 102 0 x=-5.823341 y=-11.001551 ll=1;" datatype="xsd:string" id="meta508" property="format" xsi:type="nex:LiteralMeta"/>
      </node>
      <node about="#node517" id="node517">
        <meta content=" fg=255 102 0 x=-4.046201 y=-10.0797825;" datatype="xsd:string" id="meta518" property="format" xsi:type="nex:LiteralMeta"/>
      </node>
      <node about="#node519" id="node519" label="GQ_Ostrich">
        <meta content=" fg=255 102 0 x=-4.9072447 y=-10.588314 ll=1;" datatype="xsd:string" id="meta520" property="format" xsi:type="nex:LiteralMeta"/>
      </node>
      <node about="#node521" id="node521">
        <meta content=" fg=255 102 0 x=-4.8872466 y=-10.620748;" datatype="xsd:string" id="meta522" property="format" xsi:type="nex:LiteralMeta"/>
      </node>
      <node about="#node523" id="node523">
        <meta content=" fg=255 102 0 x=-5.7328424 y=-11.154571;" datatype="xsd:string" id="meta524" property="format" xsi:type="nex:LiteralMeta"/>
      </node>
      <node about="#node525" id="node525" label="GQ_Budgerigar">
        <meta content=" fg=255 102 0 x=-6.589549 y=-11.670375 ll=2;" datatype="xsd:string" id="meta526" property="format" xsi:type="nex:LiteralMeta"/>
      </node>
      <node about="#node527" id="node527">
        <meta content=" fg=255 102 0 x=-6.576171 y=-11.691969;" datatype="xsd:string" id="meta528" property="format" xsi:type="nex:LiteralMeta"/>
      </node>
      <node about="#node529" id="node529">
        <meta content=" fg=255 102 0 x=-7.4240193 y=-12.222208;" datatype="xsd:string" id="meta530" property="format" xsi:type="nex:LiteralMeta"/>
      </node>
      <node about="#node531" id="node531" label="GQ_Pigeon">
        <meta content=" fg=255 102 0 x=-8.276328 y=-12.745248 ll=2;" datatype="xsd:string" id="meta532" property="format" xsi:type="nex:LiteralMeta"/>
      </node>
      <node about="#node533" id="node533">
        <meta content=" fg=255 102 0 x=-8.269615 y=-12.756031;" datatype="xsd:string" id="meta534" property="format" xsi:type="nex:LiteralMeta"/>
      </node>
      <node about="#node535" id="node535" label="GQ_Cuckoo">
        <meta content=" fg=255 102 0 x=-9.117464 y=-13.286269 ll=2;" datatype="xsd:string" id="meta536" property="format" xsi:type="nex:LiteralMeta"/>
      </node>
      <node about="#node537" id="node537" label="GQ_Hoazin">
        <meta content=" fg=255 102 0 x=-9.112944 y=-13.29343 ll=2;" datatype="xsd:string" id="meta538" property="format" xsi:type="nex:LiteralMeta"/>
      </node>
      <node about="#node547" id="node547">
        <meta content=" fg=255 102 0 x=-7.4126053 y=-12.240036;" datatype="xsd:string" id="meta548" property="format" xsi:type="nex:LiteralMeta"/>
      </node>
      <node about="#node549" id="node549" label="GQ_Ibis">
        <meta content=" fg=255 102 0 x=-8.251352 y=-12.784557 ll=2;" datatype="xsd:string" id="meta550" property="format" xsi:type="nex:LiteralMeta"/>
      </node>
      <node about="#node551" id="node551" label="GQ_Duck">
        <meta content=" fg=255 102 0 x=-8.246712 y=-12.79164 ll=2;" datatype="xsd:string" id="meta552" property="format" xsi:type="nex:LiteralMeta"/>
      </node>
      <node about="#node565" id="node565">
        <meta content=" fg=255 102 0 x=-5.7142797 y=-11.1829;" datatype="xsd:string" id="meta566" property="format" xsi:type="nex:LiteralMeta"/>
      </node>
      <node about="#node567" id="node567" label="G15_Duck">
        <meta content=" fg=255 102 0 x=-6.5436854 y=-11.741548 ll=2;" datatype="xsd:string" id="meta568" property="format" xsi:type="nex:LiteralMeta"/>
      </node>
      <node about="#node569" id="node569" label="GQ_Hornbill">
        <meta content=" fg=255 102 0 x=-6.538925 y=-11.74855 ll=2;" datatype="xsd:string" id="meta570" property="format" xsi:type="nex:LiteralMeta"/>
      </node>
      <node about="#node587" id="node587">
        <meta content=" fg=255 102 0 x=-3.140862 y=-9.638346;" datatype="xsd:string" id="meta588" property="format" xsi:type="nex:LiteralMeta"/>
      </node>
      <node about="#node589" id="node589" label="GQ_Xenopustropicalis">
        <meta content=" fg=255 102 0 x=-3.960688 y=-10.2109585 ll=1;" datatype="xsd:string" id="meta590" property="format" xsi:type="nex:LiteralMeta"/>
      </node>
      <node about="#node591" id="node591">
        <meta content=" fg=255 102 0 x=-3.9458787 y=-10.231598;" datatype="xsd:string" id="meta592" property="format" xsi:type="nex:LiteralMeta"/>
      </node>
      <node about="#node593" id="node593" label="GQ_Alligator">
        <meta content=" fg=255 102 0 x=-4.7608266 y=-10.811132 ll=1;" datatype="xsd:string" id="meta594" property="format" xsi:type="nex:LiteralMeta"/>
      </node>
      <node about="#node595" id="node595">
        <meta content=" fg=255 102 0 x=-4.7483764 y=-10.828254;" datatype="xsd:string" id="meta596" property="format" xsi:type="nex:LiteralMeta"/>
      </node>
      <node about="#node597" id="node597" label="GQb_AtlanticCod">
        <meta content=" fg=255 102 0 x=-5.5583878 y=-11.414668 ll=1;" datatype="xsd:string" id="meta598" property="format" xsi:type="nex:LiteralMeta"/>
      </node>
      <node about="#node599" id="node599">
        <meta content=" fg=255 102 0 x=-5.5483403 y=-11.428301;" datatype="xsd:string" id="meta600" property="format" xsi:type="nex:LiteralMeta"/>
      </node>
      <node about="#node601" id="node601" label="GQb_Stickleback">
        <meta content=" fg=255 102 0 x=-6.3533573 y=-12.021554 ll=1;" datatype="xsd:string" id="meta602" property="format" xsi:type="nex:LiteralMeta"/>
      </node>
      <node about="#node603" id="node603">
        <meta content=" fg=255 102 0 x=-6.345757 y=-12.031731;" datatype="xsd:string" id="meta604" property="format" xsi:type="nex:LiteralMeta"/>
      </node>
      <node about="#node605" id="node605" label="GQb_JapaneseMedaka">
        <meta content=" fg=255 102 0 x=-7.1457214 y=-12.631779 lx=-141 ly=-7 ll=9;" datatype="xsd:string" id="meta606" property="format" xsi:type="nex:LiteralMeta"/>
      </node>
      <node about="#node607" id="node607" label="GQb_Fugu">
        <meta content=" fg=255 102 0 x=-7.1406116 y=-12.638531 ll=2;" datatype="xsd:string" id="meta608" property="format" xsi:type="nex:LiteralMeta"/>
      </node>
      <node about="#node633" id="node633">
        <meta content=" fg=255 102 0 x=-2.2450924 y=-9.172604;" datatype="xsd:string" id="meta634" property="format" xsi:type="nex:LiteralMeta"/>
      </node>
      <node about="#node635" id="node635">
        <meta content=" fg=255 102 0 x=-3.0189416 y=-9.805973;" datatype="xsd:string" id="meta636" property="format" xsi:type="nex:LiteralMeta"/>
      </node>
      <node about="#node637" id="node637">
        <meta content=" fg=255 102 0 x=-3.7981262 y=-10.432768;" datatype="xsd:string" id="meta638" property="format" xsi:type="nex:LiteralMeta"/>
      </node>
      <node about="#node639" id="node639">
        <meta content=" fg=255 102 0 x=-4.5825906 y=-11.052941;" datatype="xsd:string" id="meta640" property="format" xsi:type="nex:LiteralMeta"/>
      </node>
      <node about="#node641" id="node641" label="GQa_JapaneseMedaka">
        <meta content=" fg=255 102 0 x=-5.372278 y=-11.6664505 ll=1;" datatype="xsd:string" id="meta642" property="format" xsi:type="nex:LiteralMeta"/>
      </node>
      <node about="#node643" id="node643">
        <meta content=" fg=255 102 0 x=-5.364422 y=-11.676432;" datatype="xsd:string" id="meta644" property="format" xsi:type="nex:LiteralMeta"/>
      </node>
      <node about="#node645" id="node645" label="GQa_Stickleback">
        <meta content=" fg=255 102 0 x=-6.148886 y=-12.296605 ll=1;" datatype="xsd:string" id="meta646" property="format" xsi:type="nex:LiteralMeta"/>
      </node>
      <node about="#node647" id="node647" label="GQa_Fugu">
        <meta content=" fg=255 102 0 x=-6.1436067 y=-12.303226 ll=1;" datatype="xsd:string" id="meta648" property="format" xsi:type="nex:LiteralMeta"/>
      </node>
      <node about="#node657" id="node657">
        <meta content=" fg=255 102 0 x=-4.569287 y=-11.069408;" datatype="xsd:string" id="meta658" property="format" xsi:type="nex:LiteralMeta"/>
      </node>
      <node about="#node659" id="node659" label="GQ_Zebrafish">
        <meta content=" fg=255 102 0 x=-5.343136 y=-11.702779 ll=1;" datatype="xsd:string" id="meta660" property="format" xsi:type="nex:LiteralMeta"/>
      </node>
      <node about="#node661" id="node661" label="GQa_AtlanticCod">
        <meta content=" fg=255 102 0 x=-5.337745 y=-11.709309 ll=1;" datatype="xsd:string" id="meta662" property="format" xsi:type="nex:LiteralMeta"/>
      </node>
      <node about="#node671" id="node671">
        <meta content=" fg=255 102 0 x=-3.77921 y=-10.455583;" datatype="xsd:string" id="meta672" property="format" xsi:type="nex:LiteralMeta"/>
      </node>
      <node about="#node673" id="node673" label="GQ.1_SpottedGar_i">
        <meta content=" fg=255 102 0 x=-4.542222 y=-11.101967 ll=1;" datatype="xsd:string" id="meta674" property="format" xsi:type="nex:LiteralMeta"/>
      </node>
      <node about="#node675" id="node675" label="GQ.2_SpottedGar_ii">
        <meta content=" fg=255 102 0 x=-4.536721 y=-11.108404 ll=1;" datatype="xsd:string" id="meta676" property="format" xsi:type="nex:LiteralMeta"/>
      </node>
      <node about="#node685" id="node685">
        <meta content=" fg=255 102 0 x=-2.9942508 y=-9.834994;" datatype="xsd:string" id="meta686" property="format" xsi:type="nex:LiteralMeta"/>
      </node>
      <node about="#node687" id="node687" label="GQ_Python">
        <meta content=" fg=255 102 0 x=-3.7462068 y=-10.494207 ll=1;" datatype="xsd:string" id="meta688" property="format" xsi:type="nex:LiteralMeta"/>
      </node>
      <node about="#node689" id="node689" label="GQ_AnoleLizard">
        <meta content=" fg=255 102 0 x=-3.7405977 y=-10.500551 ll=1;" datatype="xsd:string" id="meta690" property="format" xsi:type="nex:LiteralMeta"/>
      </node>
      <node about="#node703" id="node703">
        <meta content=" fg=255 102 0 x=-1.3751687 y=-8.662737;" datatype="xsd:string" id="meta704" property="format" xsi:type="nex:LiteralMeta"/>
      </node>
      <node about="#node705" id="node705" label="GQ_Ghostshark">
        <meta content=" fg=255 102 0 x=-2.1158533 y=-9.33459 ll=1;" datatype="xsd:string" id="meta706" property="format" xsi:type="nex:LiteralMeta"/>
      </node>
      <node about="#node707" id="node707">
        <meta content=" fg=255 102 0 x=-2.10726 y=-9.343944;" datatype="xsd:string" id="meta708" property="format" xsi:type="nex:LiteralMeta"/>
      </node>
      <node about="#node709" id="node709" label="GQ.1_Coelacanth_i">
        <meta content=" fg=255 102 0 x=-2.8422287 y=-10.022045 ll=1;" datatype="xsd:string" id="meta710" property="format" xsi:type="nex:LiteralMeta"/>
      </node>
      <node about="#node711" id="node711" label="GQ.2_Coelacanth_ii">
        <meta content=" fg=255 102 0 x=-2.8364604 y=-10.028244 ll=1;" datatype="xsd:string" id="meta712" property="format" xsi:type="nex:LiteralMeta"/>
      </node>
      <node about="#node729" id="node729">
        <meta content=" fg=255 102 0 x=0.42837963 y=-7.7715287;" datatype="xsd:string" id="meta730" property="format" xsi:type="nex:LiteralMeta"/>
      </node>
      <node about="#node731" id="node731">
        <meta content=" fg=255 102 0 x=-0.2681714 y=-8.489037;" datatype="xsd:string" id="meta732" property="format" xsi:type="nex:LiteralMeta"/>
      </node>
      <node about="#node733" id="node733">
        <meta content=" fg=255 102 0 x=-0.97077316 y=-9.20062;" datatype="xsd:string" id="meta734" property="format" xsi:type="nex:LiteralMeta"/>
      </node>
      <node about="#node735" id="node735">
        <meta content=" fg=255 102 0 x=-1.6853249 y=-9.900202;" datatype="xsd:string" id="meta736" property="format" xsi:type="nex:LiteralMeta"/>
      </node>
      <node about="#node737" id="node737">
        <meta content=" fg=255 102 0 x=-2.4057748 y=-10.593709;" datatype="xsd:string" id="meta738" property="format" xsi:type="nex:LiteralMeta"/>
      </node>
      <node about="#node739" id="node739" label="GaQ.1_Dmelanogaster">
        <meta content=" fg=255 102 0 x=-3.1291547 y=-11.28416 ll=1;" datatype="xsd:string" id="meta740" property="format" xsi:type="nex:LiteralMeta"/>
      </node>
      <node about="#node741" id="node741" label="GaQ.2_Dmelanogaster">
        <meta content=" fg=255 102 0 x=-3.1232822 y=-11.29026 ll=1;" datatype="xsd:string" id="meta742" property="format" xsi:type="nex:LiteralMeta"/>
      </node>
      <node about="#node747" id="node747">
        <meta content=" fg=255 102 0 x=-2.3939269 y=-10.60581;" datatype="xsd:string" id="meta748" property="format" xsi:type="nex:LiteralMeta"/>
      </node>
      <node about="#node749" id="node749" label="GQ_Starfish">
        <meta content=" fg=255 102 0 x=-3.1055102 y=-11.308413 ll=1;" datatype="xsd:string" id="meta750" property="format" xsi:type="nex:LiteralMeta"/>
      </node>
      <node about="#node751" id="node751" label="GQ_SeaUrchin">
        <meta content=" fg=255 102 0 x=-3.0995352 y=-11.314412 ll=1;" datatype="xsd:string" id="meta752" property="format" xsi:type="nex:LiteralMeta"/>
      </node>
      <node about="#node761" id="node761">
        <meta content=" fg=255 102 0 x=-1.6612235 y=-9.923999;" datatype="xsd:string" id="meta762" property="format" xsi:type="nex:LiteralMeta"/>
      </node>
      <node about="#node763" id="node763" label="GQ.2_FloridaLancelet">
        <meta content=" fg=255 102 0 x=-2.3608062 y=-10.638551 ll=1;" datatype="xsd:string" id="meta764" property="format" xsi:type="nex:LiteralMeta"/>
      </node>
      <node about="#node765" id="node765">
        <meta content=" fg=255 102 0 x=-2.348605 y=-10.650296;" datatype="xsd:string" id="meta766" property="format" xsi:type="nex:LiteralMeta"/>
      </node>
      <node about="#node767" id="node767" label="GQ.2_BelchersLancelet">
        <meta content=" fg=255 102 0 x=-3.0421119 y=-11.370746 ll=1;" datatype="xsd:string" id="meta768" property="format" xsi:type="nex:LiteralMeta"/>
      </node>
      <node about="#node769" id="node769">
        <meta content=" fg=255 102 0 x=-3.032905 y=-11.379497;" datatype="xsd:string" id="meta770" property="format" xsi:type="nex:LiteralMeta"/>
      </node>
      <node about="#node771" id="node771" label="GQ.1_FloridaLancelet">
        <meta content=" fg=255 102 0 x=-3.7202866 y=-12.105793 ll=1;" datatype="xsd:string" id="meta772" property="format" xsi:type="nex:LiteralMeta"/>
      </node>
      <node about="#node773" id="node773" label="GQ.1_BelchersLancelet">
        <meta content=" fg=255 102 0 x=-3.7141118 y=-12.111588 ll=1;" datatype="xsd:string" id="meta774" property="format" xsi:type="nex:LiteralMeta"/>
      </node>
      <node about="#node791" id="node791">
        <meta content=" fg=255 102 0 x=-0.94002444 y=-9.229721;" datatype="xsd:string" id="meta792" property="format" xsi:type="nex:LiteralMeta"/>
      </node>
      <node about="#node793" id="node793" label="GQ_Tadhaerens">
        <meta content=" fg=255 102 0 x=-1.6150074 y=-9.967554 ll=1;" datatype="xsd:string" id="meta794" property="format" xsi:type="nex:LiteralMeta"/>
      </node>
      <node about="#node795" id="node795" label="Gq_Nvecten">
        <meta content=" fg=255 102 0 x=-1.6087354 y=-9.973243 ll=1;" datatype="xsd:string" id="meta796" property="format" xsi:type="nex:LiteralMeta"/>
      </node>
      <node about="#node805" id="node805">
        <meta content=" fg=255 102 0 x=-0.2244425 y=-8.52904;" datatype="xsd:string" id="meta806" property="format" xsi:type="nex:LiteralMeta"/>
      </node>
      <node about="#node807" id="node807" label="GQ_PelagicTunicate">
        <meta content=" fg=255 102 0 x=-0.8868335 y=-9.278198 ll=1;" datatype="xsd:string" id="meta808" property="format" xsi:type="nex:LiteralMeta"/>
      </node>
      <node about="#node809" id="node809">
        <meta content=" fg=255 102 0 x=-0.8740515 y=-9.289309;" datatype="xsd:string" id="meta810" property="format" xsi:type="nex:LiteralMeta"/>
      </node>
      <node about="#node811" id="node811" label="GQ1_GoldStarTunicate">
        <meta content=" fg=255 102 0 x=-1.5300751 y=-10.044049 ll=1;" datatype="xsd:string" id="meta812" property="format" xsi:type="nex:LiteralMeta"/>
      </node>
      <node about="#node813" id="node813">
        <meta content=" fg=255 102 0 x=-1.5204358 y=-10.0523205;" datatype="xsd:string" id="meta814" property="format" xsi:type="nex:LiteralMeta"/>
      </node>
      <node about="#node815" id="node815" label="GQ_VaseTunicate">
        <meta content=" fg=255 102 0 x=-2.170045 y=-10.812589 ll=1;" datatype="xsd:string" id="meta816" property="format" xsi:type="nex:LiteralMeta"/>
      </node>
      <node about="#node817" id="node817" label="GQ_SeaSquirtTunicate">
        <meta content=" fg=255 102 0 x=-2.1635838 y=-10.818063 ll=1;" datatype="xsd:string" id="meta818" property="format" xsi:type="nex:LiteralMeta"/>
      </node>
      <node about="#node839" id="node839">
        <meta content=" fg=255 102 0 x=1.3883138 y=-7.3864655;" datatype="xsd:string" id="meta840" property="format" xsi:type="nex:LiteralMeta"/>
      </node>
      <node about="#node841" id="node841" label="G15_JapaneseLamprey">
        <meta content=" fg=255 102 0 x=0.75167304 y=-8.157626 ll=1;" datatype="xsd:string" id="meta842" property="format" xsi:type="nex:LiteralMeta"/>
      </node>
      <node about="#node843" id="node843">
        <meta content=" fg=255 102 0 x=0.7681397 y=-8.17093;" datatype="xsd:string" id="meta844" property="format" xsi:type="nex:LiteralMeta"/>
      </node>
      <node about="#node845" id="node845" label="G11_JapaneseLamprey">
        <meta content=" fg=255 102 0 x=0.1380519 y=-8.9474535 ll=1;" datatype="xsd:string" id="meta846" property="format" xsi:type="nex:LiteralMeta"/>
      </node>
      <node about="#node847" id="node847">
        <meta content=" fg=255 102 0 x=0.15129268 y=-8.958013;" datatype="xsd:string" id="meta848" property="format" xsi:type="nex:LiteralMeta"/>
      </node>
      <node about="#node849" id="node849" label="G11_MarineLamprey">
        <meta content=" fg=255 102 0 x=-0.47219712 y=-9.739844 ll=1;" datatype="xsd:string" id="meta850" property="format" xsi:type="nex:LiteralMeta"/>
      </node>
      <node about="#node851" id="node851">
        <meta content=" fg=255 102 0 x=-0.46221638 y=-9.747701;" datatype="xsd:string" id="meta852" property="format" xsi:type="nex:LiteralMeta"/>
      </node>
      <node about="#node853" id="node853" label="GQ_MarineLamprey">
        <meta content=" fg=255 102 0 x=-1.0790634 y=-10.534783 ll=1;" datatype="xsd:string" id="meta854" property="format" xsi:type="nex:LiteralMeta"/>
      </node>
      <node about="#node855" id="node855" label="GQ_JapaneseLamprey">
        <meta content=" fg=255 102 0 x=-1.0723765 y=-10.539979 ll=1;" datatype="xsd:string" id="meta856" property="format" xsi:type="nex:LiteralMeta"/>
      </node>
      <node about="#node877" id="node877">
        <meta content=" fg=255 153 51 x=2.5413804 y=-7.080926;" datatype="xsd:string" id="meta878" property="format" xsi:type="nex:LiteralMeta"/>
      </node>
      <node about="#node879" id="node879">
        <meta content=" fg=255 153 51 x=2.066021 y=-7.9607177;" datatype="xsd:string" id="meta880" property="format" xsi:type="nex:LiteralMeta"/>
      </node>
      <node about="#node881" id="node881" label="G14_Ghostshark">
        <meta content=" fg=255 153 51 x=1.4625918 y=-8.758134 ll=1;" datatype="xsd:string" id="meta882" property="format" xsi:type="nex:LiteralMeta"/>
      </node>
      <node about="#node883" id="node883">
        <meta content=" fg=255 153 51 x=1.594391 y=-8.842514;" datatype="xsd:string" id="meta884" property="format" xsi:type="nex:LiteralMeta"/>
      </node>
      <node about="#node885" id="node885">
        <meta content=" fg=255 153 51 x=1.0822188 y=-9.701397;" datatype="xsd:string" id="meta886" property="format" xsi:type="nex:LiteralMeta"/>
      </node>
      <node about="#node887" id="node887" label="G14_Coelacanth">
        <meta content=" fg=255 153 51 x=0.48556346 y=-10.503895 ll=1;" datatype="xsd:string" id="meta888" property="format" xsi:type="nex:LiteralMeta"/>
      </node>
      <node about="#node889" id="node889">
        <meta content=" fg=255 153 51 x=0.5736877 y=-10.562441;" datatype="xsd:string" id="meta890" property="format" xsi:type="nex:LiteralMeta"/>
      </node>
      <node about="#node891" id="node891" label="G14_Xenopustropicalis">
        <meta content=" fg=255 153 51 x=-0.016150866 y=-11.369962 ll=1;" datatype="xsd:string" id="meta892" property="format" xsi:type="nex:LiteralMeta"/>
      </node>
      <node about="#node893" id="node893">
        <meta content=" fg=255 153 51 x=0.06880674 y=-11.42563;" datatype="xsd:string" id="meta894" property="format" xsi:type="nex:LiteralMeta"/>
      </node>
      <node about="#node895" id="node895">
        <meta content=" fg=255 153 51 x=-0.44336542 y=-12.2845125;" datatype="xsd:string" id="meta896" property="format" xsi:type="nex:LiteralMeta"/>
      </node>
      <node about="#node897" id="node897">
        <meta content=" fg=255 153 51 x=-0.9914324 y=-13.120947;" datatype="xsd:string" id="meta898" property="format" xsi:type="nex:LiteralMeta"/>
      </node>
      <node about="#node899" id="node899">
        <meta content=" fg=255 153 51 x=-1.5465626 y=-13.95271;" datatype="xsd:string" id="meta900" property="format" xsi:type="nex:LiteralMeta"/>
      </node>
      <node about="#node901" id="node901" label="G14_Alligator">
        <meta content=" fg=255 153 51 x=-2.129542 y=-14.765198 ll=1;" datatype="xsd:string" id="meta902" property="format" xsi:type="nex:LiteralMeta"/>
      </node>
      <node about="#node903" id="node903">
        <meta content=" fg=255 153 51 x=-2.098166 y=-14.786817;" datatype="xsd:string" id="meta904" property="format" xsi:type="nex:LiteralMeta"/>
      </node>
      <node about="#node905" id="node905" label="G14_Ostrich">
        <meta content=" fg=255 153 51 x=-2.6742446 y=-15.604211 ll=1;" datatype="xsd:string" id="meta906" property="format" xsi:type="nex:LiteralMeta"/>
      </node>
      <node about="#node907" id="node907">
        <meta content=" fg=255 153 51 x=-2.646233 y=-15.623251;" datatype="xsd:string" id="meta908" property="format" xsi:type="nex:LiteralMeta"/>
      </node>
      <node about="#node909" id="node909" label="G14_Duck">
        <meta content=" fg=255 153 51 x=-3.2153695 y=-16.445494 ll=1;" datatype="xsd:string" id="meta910" property="format" xsi:type="nex:LiteralMeta"/>
      </node>
      <node about="#node911" id="node911">
        <meta content=" fg=255 153 51 x=-3.1907537 y=-16.461998;" datatype="xsd:string" id="meta912" property="format" xsi:type="nex:LiteralMeta"/>
      </node>
      <node about="#node913" id="node913" label="G14_Pigeon">
        <meta content=" fg=255 153 51 x=-3.752907 y=-17.289032 ll=1;" datatype="xsd:string" id="meta914" property="format" xsi:type="nex:LiteralMeta"/>
      </node>
      <node about="#node915" id="node915">
        <meta content=" fg=255 153 51 x=-3.7317183 y=-17.303043;" datatype="xsd:string" id="meta916" property="format" xsi:type="nex:LiteralMeta"/>
      </node>
      <node about="#node917" id="node917" label="G14_Hoazin">
        <meta content=" fg=255 153 51 x=-4.2868485 y=-18.134808 ll=1;" datatype="xsd:string" id="meta918" property="format" xsi:type="nex:LiteralMeta"/>
      </node>
      <node about="#node919" id="node919">
        <meta content=" fg=255 153 51 x=-4.269117 y=-18.146372;" datatype="xsd:string" id="meta920" property="format" xsi:type="nex:LiteralMeta"/>
      </node>
      <node about="#node921" id="node921" label="G14_Budgerigar">
        <meta content=" fg=255 153 51 x=-4.817184 y=-18.982807 ll=1;" datatype="xsd:string" id="meta922" property="format" xsi:type="nex:LiteralMeta"/>
      </node>
      <node about="#node923" id="node923">
        <meta content=" fg=255 153 51 x=-4.8029404 y=-18.991968;" datatype="xsd:string" id="meta924" property="format" xsi:type="nex:LiteralMeta"/>
      </node>
      <node about="#node925" id="node925" label="G14_Ibis">
        <meta content=" fg=255 153 51 x=-5.343905 y=-19.833014 ll=1;" datatype="xsd:string" id="meta926" property="format" xsi:type="nex:LiteralMeta"/>
      </node>
      <node about="#node927" id="node927">
        <meta content=" fg=255 153 51 x=-5.333179 y=-19.839817;" datatype="xsd:string" id="meta928" property="format" xsi:type="nex:LiteralMeta"/>
      </node>
      <node about="#node929" id="node929" label="G14_Cuckoo">
        <meta content=" fg=255 153 51 x=-5.867002 y=-20.685413 ll=1;" datatype="xsd:string" id="meta930" property="format" xsi:type="nex:LiteralMeta"/>
      </node>
      <node about="#node931" id="node931" label="G14_Hornbill">
        <meta content=" fg=255 153 51 x=-5.8598228 y=-20.689903 ll=1;" datatype="xsd:string" id="meta932" property="format" xsi:type="nex:LiteralMeta"/>
      </node>
      <node about="#node965" id="node965">
        <meta content=" fg=255 153 51 x=-1.5072365 y=-13.9776535;" datatype="xsd:string" id="meta966" property="format" xsi:type="nex:LiteralMeta"/>
      </node>
      <node about="#node967" id="node967" label="G14_SeaTurtle">
        <meta content=" fg=255 153 51 x=-2.026663 y=-14.832169 ll=1;" datatype="xsd:string" id="meta968" property="format" xsi:type="nex:LiteralMeta"/>
      </node>
      <node about="#node969" id="node969" label="G14_ChineseTurtle">
        <meta content=" fg=255 153 51 x=-2.0194087 y=-14.836536 ll=1;" datatype="xsd:string" id="meta970" property="format" xsi:type="nex:LiteralMeta"/>
      </node>
      <node about="#node979" id="node979">
        <meta content=" fg=255 153 51 x=-0.91499555 y=-13.166309;" datatype="xsd:string" id="meta980" property="format" xsi:type="nex:LiteralMeta"/>
      </node>
      <node about="#node981" id="node981" label="G14_Platypus">
        <meta content=" fg=255 153 51 x=-1.4198765 y=-14.029498 ll=1;" datatype="xsd:string" id="meta982" property="format" xsi:type="nex:LiteralMeta"/>
      </node>
      <node about="#node983" id="node983">
        <meta content=" fg=255 153 51 x=-1.382888 y=-14.050095;" datatype="xsd:string" id="meta984" property="format" xsi:type="nex:LiteralMeta"/>
      </node>
      <node about="#node985" id="node985" label="G14_TasmanianDevil">
        <meta content=" fg=255 153 51 x=-1.8804414 y=-14.917528 ll=1;" datatype="xsd:string" id="meta986" property="format" xsi:type="nex:LiteralMeta"/>
      </node>
      <node about="#node987" id="node987">
        <meta content=" fg=255 153 51 x=-1.8470342 y=-14.935853;" datatype="xsd:string" id="meta988" property="format" xsi:type="nex:LiteralMeta"/>
      </node>
      <node about="#node989" id="node989" label="G14_Human">
        <meta content=" fg=255 153 51 x=-2.3372247 y=-15.807468 ll=1;" datatype="xsd:string" id="meta990" property="format" xsi:type="nex:LiteralMeta"/>
      </node>
      <node about="#node991" id="node991">
        <meta content=" fg=255 153 51 x=-2.3074262 y=-15.823568;" datatype="xsd:string" id="meta992" property="format" xsi:type="nex:LiteralMeta"/>
      </node>
      <node about="#node993" id="node993" label="G14_Canine">
        <meta content=" fg=255 153 51 x=-2.7902184 y=-16.699305 ll=1;" datatype="xsd:string" id="meta994" property="format" xsi:type="nex:LiteralMeta"/>
      </node>
      <node about="#node995" id="node995">
        <meta content=" fg=255 153 51 x=-2.7640553 y=-16.713226;" datatype="xsd:string" id="meta996" property="format" xsi:type="nex:LiteralMeta"/>
      </node>
      <node about="#node997" id="node997">
        <meta content=" fg=255 153 51 x=-3.2319477 y=-17.597012;" datatype="xsd:string" id="meta998" property="format" xsi:type="nex:LiteralMeta"/>
      </node>
      <node about="#node999" id="node999" label="G14_Bovine">
        <meta content=" fg=255 153 51 x=-3.707307 y=-18.476803 ll=1;" datatype="xsd:string" id="meta1000" property="format" xsi:type="nex:LiteralMeta"/>
      </node>
      <node about="#node1001" id="node1001">
        <meta content=" fg=255 153 51 x=-3.696094 y=-18.482769;" datatype="xsd:string" id="meta1002" property="format" xsi:type="nex:LiteralMeta"/>
      </node>
      <node about="#node1003" id="node1003" label="G14_Rat">
        <meta content=" fg=255 153 51 x=-4.1639867 y=-19.366556 ll=1;" datatype="xsd:string" id="meta1004" property="format" xsi:type="nex:LiteralMeta"/>
      </node>
      <node about="#node1005" id="node1005" label="G14_Mice">
        <meta content=" fg=255 153 51 x=-4.156486 y=-19.370485 ll=1;" datatype="xsd:string" id="meta1006" property="format" xsi:type="nex:LiteralMeta"/>
      </node>
      <node about="#node1015" id="node1015">
        <meta content=" fg=255 153 51 x=-3.2093477 y=-17.60861;" datatype="xsd:string" id="meta1016" property="format" xsi:type="nex:LiteralMeta"/>
      </node>
      <node about="#node1017" id="node1017" label="G14_Armadillo">
        <meta content=" fg=255 153 51 x=-3.6622062 y=-18.500193 ll=1;" datatype="xsd:string" id="meta1018" property="format" xsi:type="nex:LiteralMeta"/>
      </node>
      <node about="#node1019" id="node1019">
        <meta content=" fg=255 153 51 x=-3.6508453 y=-18.505873;" datatype="xsd:string" id="meta1020" property="format" xsi:type="nex:LiteralMeta"/>
      </node>
      <node about="#node1021" id="node1021" label="G14_Elephant">
        <meta content=" fg=255 153 51 x=-4.0961375 y=-19.401258 ll=1;" datatype="xsd:string" id="meta1022" property="format" xsi:type="nex:LiteralMeta"/>
      </node>
      <node about="#node1023" id="node1023" label="G14_Tenrec">
        <meta content=" fg=255 153 51 x=-4.0885396 y=-19.404997 ll=1;" datatype="xsd:string" id="meta1024" property="format" xsi:type="nex:LiteralMeta"/>
      </node>
      <node about="#node1057" id="node1057">
        <meta content=" fg=255 153 51 x=-0.35743222 y=-12.33024;" datatype="xsd:string" id="meta1058" property="format" xsi:type="nex:LiteralMeta"/>
      </node>
      <node about="#node1059" id="node1059" label="G14_AnoleLizard">
        <meta content=" fg=255 153 51 x=-0.7874974 y=-13.233038 ll=1;" datatype="xsd:string" id="meta1060" property="format" xsi:type="nex:LiteralMeta"/>
      </node>
      <node about="#node1061" id="node1061" label="G14_Python">
        <meta content=" fg=255 153 51 x=-0.7798373 y=-13.236648 ll=1;" datatype="xsd:string" id="meta1062" property="format" xsi:type="nex:LiteralMeta"/>
      </node>
      <node about="#node1079" id="node1079">
        <meta content=" fg=255 153 51 x=1.2185634 y=-9.769204;" datatype="xsd:string" id="meta1080" property="format" xsi:type="nex:LiteralMeta"/>
      </node>
      <node about="#node1081" id="node1081" label="G14_SpottedGar">
        <meta content=" fg=255 153 51 x=0.80384874 y=-10.679155 ll=1;" datatype="xsd:string" id="meta1082" property="format" xsi:type="nex:LiteralMeta"/>
      </node>
      <node about="#node1083" id="node1083">
        <meta content=" fg=255 153 51 x=0.84666276 y=-10.697476;" datatype="xsd:string" id="meta1084" property="format" xsi:type="nex:LiteralMeta"/>
      </node>
      <node about="#node1085" id="node1085">
        <meta content=" fg=255 153 51 x=0.45519555 y=-11.617668;" datatype="xsd:string" id="meta1086" property="format" xsi:type="nex:LiteralMeta"/>
      </node>
      <node about="#node1087" id="node1087" label="G14a_Zebrafish">
        <meta content=" fg=255 153 51 x=0.04820107 y=-12.531099 ll=1;" datatype="xsd:string" id="meta1088" property="format" xsi:type="nex:LiteralMeta"/>
      </node>
      <node about="#node1089" id="node1089">
        <meta content=" fg=255 153 51 x=0.06762793 y=-12.53951;" datatype="xsd:string" id="meta1090" property="format" xsi:type="nex:LiteralMeta"/>
      </node>
      <node about="#node1091" id="node1091" label="G14a_AtlanticCod">
        <meta content=" fg=255 153 51 x=-0.3316172 y=-13.456354 ll=1;" datatype="xsd:string" id="meta1092" property="format" xsi:type="nex:LiteralMeta"/>
      </node>
      <node about="#node1093" id="node1093">
        <meta content=" fg=255 153 51 x=-0.3160332 y=-13.462984;" datatype="xsd:string" id="meta1094" property="format" xsi:type="nex:LiteralMeta"/>
      </node>
      <node about="#node1095" id="node1095" label="G14a_Stickleback">
        <meta content=" fg=255 153 51 x=-0.7075004 y=-14.383176 lx=-57 ly=-2 ll=9;" datatype="xsd:string" id="meta1096" property="format" xsi:type="nex:LiteralMeta"/>
      </node>
      <node about="#node1097" id="node1097">
        <meta content=" fg=255 153 51 x=-0.695781 y=-14.388074;" datatype="xsd:string" id="meta1098" property="format" xsi:type="nex:LiteralMeta"/>
      </node>
      <node about="#node1099" id="node1099" label="G14a_JapaneseMedaka">
        <meta content=" fg=255 153 51 x=-1.0794421 y=-15.311547 lx=-135 ly=-11 ll=9;" datatype="xsd:string" id="meta1100" property="format" xsi:type="nex:LiteralMeta"/>
      </node>
      <node about="#node1101" id="node1101" label="G14a_Fugu">
        <meta content=" fg=255 153 51 x=-1.0716085 y=-15.314763 ll=1;" datatype="xsd:string" id="meta1102" property="format" xsi:type="nex:LiteralMeta"/>
      </node>
      <node about="#node1119" id="node1119">
        <meta content=" fg=255 153 51 x=0.49449524 y=-11.633413;" datatype="xsd:string" id="meta1120" property="format" xsi:type="nex:LiteralMeta"/>
      </node>
      <node about="#node1121" id="node1121" label="G14b_Zebrafish">
        <meta content=" fg=255 153 51 x=0.12652816 y=-12.563252 ll=1;" datatype="xsd:string" id="meta1122" property="format" xsi:type="nex:LiteralMeta"/>
      </node>
      <node about="#node1123" id="node1123">
        <meta content=" fg=255 153 51 x=0.1462936 y=-12.570833;" datatype="xsd:string" id="meta1124" property="format" xsi:type="nex:LiteralMeta"/>
      </node>
      <node about="#node1125" id="node1125" label="G14b_AtlanticCod">
        <meta content=" fg=255 153 51 x=-0.2137866 y=-13.503755 ll=1;" datatype="xsd:string" id="meta1126" property="format" xsi:type="nex:LiteralMeta"/>
      </node>
      <node about="#node1127" id="node1127">
        <meta content=" fg=255 153 51 x=-0.19793594 y=-13.509719;" datatype="xsd:string" id="meta1128" property="format" xsi:type="nex:LiteralMeta"/>
      </node>
      <node about="#node1129" id="node1129" label="G14b_Fugu">
        <meta content=" fg=255 153 51 x=-0.5501034 y=-14.445656 ll=1;" datatype="xsd:string" id="meta1130" property="format" xsi:type="nex:LiteralMeta"/>
      </node>
      <node about="#node1131" id="node1131">
        <meta content=" fg=255 153 51 x=-0.5381872 y=-14.450053;" datatype="xsd:string" id="meta1132" property="format" xsi:type="nex:LiteralMeta"/>
      </node>
      <node about="#node1133" id="node1133" label="G14b_JapaneseMedaka">
        <meta content=" fg=255 153 51 x=-0.8824167 y=-15.388939 lx=-163 ly=18 ll=9;" datatype="xsd:string" id="meta1134" property="format" xsi:type="nex:LiteralMeta"/>
      </node>
      <node about="#node1135" id="node1135" label="G14b_Stickleback">
        <meta content=" fg=255 153 51 x=-0.8744541 y=-15.39182 ll=1;" datatype="xsd:string" id="meta1136" property="format" xsi:type="nex:LiteralMeta"/>
      </node>
      <node about="#node1169" id="node1169">
        <meta content=" fg=255 153 51 x=2.3312604 y=-8.058601;" datatype="xsd:string" id="meta1170" property="format" xsi:type="nex:LiteralMeta"/>
      </node>
      <node about="#node1171" id="node1171" label="GQb_GoldStarTunicate">
        <meta content=" fg=255 153 51 x=2.0029802 y=-9.003182 ll=1;" datatype="xsd:string" id="meta1172" property="format" xsi:type="nex:LiteralMeta"/>
      </node>
      <node about="#node1173" id="node1173">
        <meta content=" fg=255 153 51 x=2.1252818 y=-9.037158;" datatype="xsd:string" id="meta1174" property="format" xsi:type="nex:LiteralMeta"/>
      </node>
      <node about="#node1175" id="node1175">
        <meta content=" fg=255 204 51 x=1.9110245 y=-10.013935;" datatype="xsd:string" id="meta1176" property="format" xsi:type="nex:LiteralMeta"/>
      </node>
      <node about="#node1177" id="node1177" label="G15_Ghostshark">
        <meta content=" fg=255 204 51 x=1.5907545 y=-10.961262 ll=1;" datatype="xsd:string" id="meta1178" property="format" xsi:type="nex:LiteralMeta"/>
      </node>
      <node about="#node1179" id="node1179">
        <meta content=" fg=255 204 51 x=1.7009045 y=-10.9916115;" datatype="xsd:string" id="meta1180" property="format" xsi:type="nex:LiteralMeta"/>
      </node>
      <node about="#node1181" id="node1181">
        <meta content=" fg=255 204 51 x=1.4536912 y=-11.960572;" datatype="xsd:string" id="meta1182" property="format" xsi:type="nex:LiteralMeta"/>
      </node>
      <node about="#node1183" id="node1183" label="G15_Xenopustropicalis">
        <meta content=" fg=255 204 51 x=1.1414546 y=-12.910577 ll=1;" datatype="xsd:string" id="meta1184" property="format" xsi:type="nex:LiteralMeta"/>
      </node>
      <node about="#node1185" id="node1185">
        <meta content=" fg=255 204 51 x=1.2105827 y=-12.930572;" datatype="xsd:string" id="meta1186" property="format" xsi:type="nex:LiteralMeta"/>
      </node>
      <node about="#node1187" id="node1187">
        <meta content=" fg=255 204 51 x=0.95926917 y=-13.898477;" datatype="xsd:string" id="meta1188" property="format" xsi:type="nex:LiteralMeta"/>
      </node>
      <node about="#node1189" id="node1189">
        <meta content=" fg=255 204 51 x=0.69160014 y=-14.861988;" datatype="xsd:string" id="meta1190" property="format" xsi:type="nex:LiteralMeta"/>
      </node>
      <node about="#node1191" id="node1191" label="G15_Platypus">
        <meta content=" fg=255 204 51 x=0.38741916 y=-15.814602 ll=1;" datatype="xsd:string" id="meta1192" property="format" xsi:type="nex:LiteralMeta"/>
      </node>
      <node about="#node1193" id="node1193">
        <meta content=" fg=255 204 51 x=0.42801297 y=-15.826624;" datatype="xsd:string" id="meta1194" property="format" xsi:type="nex:LiteralMeta"/>
      </node>
      <node about="#node1195" id="node1195" label="G15_TasmanianDevil">
        <meta content=" fg=255 204 51 x=0.13190946 y=-16.78178 ll=1;" datatype="xsd:string" id="meta1196" property="format" xsi:type="nex:LiteralMeta"/>
      </node>
      <node about="#node1197" id="node1197">
        <meta content=" fg=255 204 51 x=0.16851237 y=-16.792366;" datatype="xsd:string" id="meta1198" property="format" xsi:type="nex:LiteralMeta"/>
      </node>
      <node about="#node1199" id="node1199" label="G15_Elephant">
        <meta content=" fg=255 204 51 x=-0.11949244 y=-17.749996 ll=1;" datatype="xsd:string" id="meta1200" property="format" xsi:type="nex:LiteralMeta"/>
      </node>
      <node about="#node1201" id="node1201">
        <meta content=" fg=255 204 51 x=-0.086897 y=-17.7592;" datatype="xsd:string" id="meta1202" property="format" xsi:type="nex:LiteralMeta"/>
      </node>
      <node about="#node1203" id="node1203">
        <meta content=" fg=255 204 51 x=-0.35048416 y=-18.723835;" datatype="xsd:string" id="meta1204" property="format" xsi:type="nex:LiteralMeta"/>
      </node>
      <node about="#node1205" id="node1205">
        <meta content=" fg=255 204 51 x=-0.62223023 y=-19.686205;" datatype="xsd:string" id="meta1206" property="format" xsi:type="nex:LiteralMeta"/>
      </node>
      <node about="#node1207" id="node1207" label="G15_Canine">
        <meta content=" fg=255 204 51 x=-0.9021157 y=-20.646236 ll=1;" datatype="xsd:string" id="meta1208" property="format" xsi:type="nex:LiteralMeta"/>
      </node>
      <node about="#node1209" id="node1209">
        <meta content=" fg=255 204 51 x=-0.88989925 y=-20.649715;" datatype="xsd:string" id="meta1210" property="format" xsi:type="nex:LiteralMeta"/>
      </node>
      <node about="#node1211" id="node1211" label="G15_Mice">
        <meta content=" fg=255 204 51 x=-1.1616453 y=-21.612083 ll=1;" datatype="xsd:string" id="meta1212" property="format" xsi:type="nex:LiteralMeta"/>
      </node>
      <node about="#node1213" id="node1213" label="G15_Rat">
        <meta content=" fg=255 204 51 x=-1.1534864 y=-21.614351 ll=1;" datatype="xsd:string" id="meta1214" property="format" xsi:type="nex:LiteralMeta"/>
      </node>
      <node about="#node1223" id="node1223">
        <meta content=" fg=255 204 51 x=-0.60179776 y=-19.69174;" datatype="xsd:string" id="meta1224" property="format" xsi:type="nex:LiteralMeta"/>
      </node>
      <node about="#node1225" id="node1225" label="G15_Bovine">
        <meta content=" fg=255 204 51 x=-0.8572071 y=-20.658573 ll=1;" datatype="xsd:string" id="meta1226" property="format" xsi:type="nex:LiteralMeta"/>
      </node>
      <node about="#node1227" id="node1227" label="G15_Human">
        <meta content=" fg=255 204 51 x=-0.849011 y=-20.660702 ll=1;" datatype="xsd:string" id="meta1228" property="format" xsi:type="nex:LiteralMeta"/>
      </node>
      <node about="#node1237" id="node1237">
        <meta content=" fg=255 204 51 x=-0.32178304 y=-18.731222;" datatype="xsd:string" id="meta1238" property="format" xsi:type="nex:LiteralMeta"/>
      </node>
      <node about="#node1239" id="node1239" label="G15_Tenrec">
        <meta content=" fg=255 204 51 x=-0.5607825 y=-19.702242 ll=1;" datatype="xsd:string" id="meta1240" property="format" xsi:type="nex:LiteralMeta"/>
      </node>
      <node about="#node1241" id="node1241" label="G15_Armadillo">
        <meta content=" fg=255 204 51 x=-0.5525515 y=-19.704231 ll=1;" datatype="xsd:string" id="meta1242" property="format" xsi:type="nex:LiteralMeta"/>
      </node>
      <node about="#node1263" id="node1263">
        <meta content=" fg=255 204 51 x=0.7491492 y=-14.876153;" datatype="xsd:string" id="meta1264" property="format" xsi:type="nex:LiteralMeta"/>
      </node>
      <node about="#node1265" id="node1265" label="G15_Ostrich">
        <meta content=" fg=255 204 51 x=0.52662826 y=-15.851081 ll=1;" datatype="xsd:string" id="meta1266" property="format" xsi:type="nex:LiteralMeta"/>
      </node>
      <node about="#node1267" id="node1267">
        <meta content=" fg=255 204 51 x=0.5431706 y=-15.854709;" datatype="xsd:string" id="meta1268" property="format" xsi:type="nex:LiteralMeta"/>
      </node>
      <node about="#node1269" id="node1269" label="G15_Alligator">
        <meta content=" fg=255 204 51 x=0.32891315 y=-16.831486 ll=1;" datatype="xsd:string" id="meta1270" property="format" xsi:type="nex:LiteralMeta"/>
      </node>
      <node about="#node1271" id="node1271">
        <meta content=" fg=255 204 51 x=0.34133697 y=-16.83413;" datatype="xsd:string" id="meta1272" property="format" xsi:type="nex:LiteralMeta"/>
      </node>
      <node about="#node1273" id="node1273" label="G15_SeaTurtle">
        <meta content=" fg=255 204 51 x=0.13535836 y=-17.812685 ll=1;" datatype="xsd:string" id="meta1274" property="format" xsi:type="nex:LiteralMeta"/>
      </node>
      <node about="#node1275" id="node1275" label="G15_ChineseTurtle">
        <meta content=" fg=255 204 51 x=0.14365196 y=-17.814394 ll=1;" datatype="xsd:string" id="meta1276" property="format" xsi:type="nex:LiteralMeta"/>
      </node>
      <node about="#node1293" id="node1293">
        <meta content=" fg=255 204 51 x=1.0253645 y=-13.913269;" datatype="xsd:string" id="meta1294" property="format" xsi:type="nex:LiteralMeta"/>
      </node>
      <node about="#node1295" id="node1295" label="G15_AnoleLizard">
        <meta content=" fg=255 204 51 x=0.83598727 y=-14.895173 ll=1;" datatype="xsd:string" id="meta1296" property="format" xsi:type="nex:LiteralMeta"/>
      </node>
      <node about="#node1297" id="node1297" label="G15_Python">
        <meta content=" fg=255 204 51 x=0.8443086 y=-14.896742 ll=1;" datatype="xsd:string" id="meta1298" property="format" xsi:type="nex:LiteralMeta"/>
      </node>
      <node about="#node1311" id="node1311">
        <meta content=" fg=255 204 51 x=1.5616382 y=-11.981866;" datatype="xsd:string" id="meta1312" property="format" xsi:type="nex:LiteralMeta"/>
      </node>
      <node about="#node1313" id="node1313" label="G15_SpottedGar">
        <meta content=" fg=255 204 51 x=1.3889167 y=-12.966837 ll=1;" datatype="xsd:string" id="meta1314" property="format" xsi:type="nex:LiteralMeta"/>
      </node>
      <node about="#node1315" id="node1315">
        <meta content=" fg=255 204 51 x=1.4265659 y=-12.972702;" datatype="xsd:string" id="meta1316" property="format" xsi:type="nex:LiteralMeta"/>
      </node>
      <node about="#node1317" id="node1317">
        <meta content=" fg=255 204 51 x=1.2747331 y=-13.961108;" datatype="xsd:string" id="meta1318" property="format" xsi:type="nex:LiteralMeta"/>
      </node>
      <node about="#node1319" id="node1319" label="G15a_Zebrafish">
        <meta content=" fg=255 204 51 x=1.1103584 y=-14.947506 ll=1;" datatype="xsd:string" id="meta1320" property="format" xsi:type="nex:LiteralMeta"/>
      </node>
      <node about="#node1321" id="node1321">
        <meta content=" fg=255 204 51 x=1.1270865 y=-14.950149;" datatype="xsd:string" id="meta1322" property="format" xsi:type="nex:LiteralMeta"/>
      </node>
      <node about="#node1323" id="node1323" label="G15b_Zebrafish">
        <meta content=" fg=255 204 51 x=0.9710703 y=-15.937902 ll=1;" datatype="xsd:string" id="meta1324" property="format" xsi:type="nex:LiteralMeta"/>
      </node>
      <node about="#node1325" id="node1325">
        <meta content=" fg=255 204 51 x=0.9836288 y=-15.939805;" datatype="xsd:string" id="meta1326" property="format" xsi:type="nex:LiteralMeta"/>
      </node>
      <node about="#node1327" id="node1327" label="G15c_Zebrafish">
        <meta content=" fg=255 204 51 x=0.83598226 y=-16.928844 ll=1;" datatype="xsd:string" id="meta1328" property="format" xsi:type="nex:LiteralMeta"/>
      </node>
      <node about="#node1329" id="node1329" label="G15d_Zebrafish">
        <meta content=" fg=255 204 51 x=0.84436256 y=-16.93006 ll=1;" datatype="xsd:string" id="meta1330" property="format" xsi:type="nex:LiteralMeta"/>
      </node>
      <node about="#node1343" id="node1343">
        <meta content=" fg=255 204 51 x=1.3082927 y=-13.965683;" datatype="xsd:string" id="meta1344" property="format" xsi:type="nex:LiteralMeta"/>
      </node>
      <node about="#node1345" id="node1345" label="G15a_AtlanticCod">
        <meta content=" fg=255 204 51 x=1.1774167 y=-14.957082 ll=1;" datatype="xsd:string" id="meta1346" property="format" xsi:type="nex:LiteralMeta"/>
      </node>
      <node about="#node1347" id="node1347">
        <meta content=" fg=255 204 51 x=1.1942248 y=-14.959156;" datatype="xsd:string" id="meta1348" property="format" xsi:type="nex:LiteralMeta"/>
      </node>
      <node about="#node1349" id="node1349" label="G15a_JapaneseMedaka">
        <meta content=" fg=255 204 51 x=1.0717485 y=-15.951627 ll=1;" datatype="xsd:string" id="meta1350" property="format" xsi:type="nex:LiteralMeta"/>
      </node>
      <node about="#node1351" id="node1351">
        <meta content=" fg=255 204 51 x=1.0843643 y=-15.953103;" datatype="xsd:string" id="meta1352" property="format" xsi:type="nex:LiteralMeta"/>
      </node>
      <node about="#node1353" id="node1353" label="G15a_Stickleback">
        <meta content=" fg=255 204 51 x=0.9702964 y=-16.946575 ll=1;" datatype="xsd:string" id="meta1354" property="format" xsi:type="nex:LiteralMeta"/>
      </node>
      <node about="#node1355" id="node1355" label="G15a_Fugu">
        <meta content=" fg=255 204 51 x=0.978713 y=-16.947506 ll=1;" datatype="xsd:string" id="meta1356" property="format" xsi:type="nex:LiteralMeta"/>
      </node>
      <node about="#node1385" id="node1385">
        <meta content=" fg=255 153 51 x=2.0322695 y=-10.032824;" datatype="xsd:string" id="meta1386" property="format" xsi:type="nex:LiteralMeta"/>
      </node>
      <node about="#node1387" id="node1387" label="G14_MarineLamprey">
        <meta content=" fg=255 153 51 x=1.9350425 y=-11.028086 ll=1;" datatype="xsd:string" id="meta1388" property="format" xsi:type="nex:LiteralMeta"/>
      </node>
      <node about="#node1389" id="node1389" label="G14_JapaneseLamprey">
        <meta content=" fg=255 153 51 x=1.9434737 y=-11.028873 ll=1;" datatype="xsd:string" id="meta1390" property="format" xsi:type="nex:LiteralMeta"/>
      </node>
      <node about="#node1415" id="node1415">
        <meta content=" fg=204 0 51 x=4.636843 y=-5.7363567;" datatype="xsd:string" id="meta1416" property="format" xsi:type="nex:LiteralMeta"/>
      </node>
      <node about="#node1417" id="node1417" label="G12_PelagicTunicate">
        <meta content=" fg=204 0 51 x=4.5564847 y=-6.733123 ll=8;" datatype="xsd:string" id="meta1418" property="format" xsi:type="nex:LiteralMeta"/>
      </node>
      <node about="#node1419" id="node1419">
        <meta content=" fg=204 0 51 x=4.9207907 y=-6.695196;" datatype="xsd:string" id="meta1420" property="format" xsi:type="nex:LiteralMeta"/>
      </node>
      <node about="#node1421" id="node1421">
        <meta content=" fg=204 0 51 x=5.18846 y=-7.658707;" datatype="xsd:string" id="meta1422" property="format" xsi:type="nex:LiteralMeta"/>
      </node>
      <node about="#node1423" id="node1423">
        <meta content=" fg=204 0 51 x=5.4192286 y=-8.631716;" datatype="xsd:string" id="meta1424" property="format" xsi:type="nex:LiteralMeta"/>
      </node>
      <node about="#node1425" id="node1425">
        <meta content=" fg=255 102 102 x=5.4995866 y=-9.628482;" datatype="xsd:string" id="meta1426" property="format" xsi:type="nex:LiteralMeta"/>
      </node>
      <node about="#node1427" id="node1427" label="G13_Ghostshark">
        <meta content=" fg=255 102 102 x=5.4276714 y=-10.625893 ll=8;" datatype="xsd:string" id="meta1428" property="format" xsi:type="nex:LiteralMeta"/>
      </node>
      <node about="#node1429" id="node1429">
        <meta content=" fg=255 102 102 x=5.5841646 y=-10.624899;" datatype="xsd:string" id="meta1430" property="format" xsi:type="nex:LiteralMeta"/>
      </node>
      <node about="#node1431" id="node1431" label="G13_SpottedGar">
        <meta content=" fg=255 102 102 x=5.520698 y=-11.622883 ll=8;" datatype="xsd:string" id="meta1432" property="format" xsi:type="nex:LiteralMeta"/>
      </node>
      <node about="#node1433" id="node1433">
        <meta content=" fg=255 102 102 x=5.6729603 y=-11.620949;" datatype="xsd:string" id="meta1434" property="format" xsi:type="nex:LiteralMeta"/>
      </node>
      <node about="#node1435" id="node1435">
        <meta content=" fg=255 102 102 x=5.715287 y=-12.620052;" datatype="xsd:string" id="meta1436" property="format" xsi:type="nex:LiteralMeta"/>
      </node>
      <node about="#node1437" id="node1437" label="G13_Coelacanth">
        <meta content=" fg=255 102 102 x=5.6602736 y=-13.618538 ll=8;" datatype="xsd:string" id="meta1438" property="format" xsi:type="nex:LiteralMeta"/>
      </node>
      <node about="#node1439" id="node1439">
        <meta content=" fg=255 102 102 x=5.761844 y=-13.618968;" datatype="xsd:string" id="meta1440" property="format" xsi:type="nex:LiteralMeta"/>
      </node>
      <node about="#node1441" id="node1441" label="G13_Xenopustropicalis">
        <meta content=" fg=255 102 102 x=5.715287 y=-14.617884 ll=8;" datatype="xsd:string" id="meta1442" property="format" xsi:type="nex:LiteralMeta"/>
      </node>
      <node about="#node1443" id="node1443">
        <meta content=" fg=255 102 102 x=5.8126297 y=-14.617678;" datatype="xsd:string" id="meta1444" property="format" xsi:type="nex:LiteralMeta"/>
      </node>
      <node about="#node1445" id="node1445">
        <meta content=" fg=255 102 102 x=5.8210974 y=-15.617641;" datatype="xsd:string" id="meta1446" property="format" xsi:type="nex:LiteralMeta"/>
      </node>
      <node about="#node1447" id="node1447">
        <meta content=" fg=255 102 102 x=5.8210974 y=-16.617641;" datatype="xsd:string" id="meta1448" property="format" xsi:type="nex:LiteralMeta"/>
      </node>
      <node about="#node1449" id="node1449">
        <meta content=" fg=255 102 102 x=5.8126297 y=-17.617605;" datatype="xsd:string" id="meta1450" property="format" xsi:type="nex:LiteralMeta"/>
      </node>
      <node about="#node1451" id="node1451">
        <meta content=" fg=255 102 102 x=5.7956944 y=-18.617462;" datatype="xsd:string" id="meta1452" property="format" xsi:type="nex:LiteralMeta"/>
      </node>
      <node about="#node1453" id="node1453" label="G13_Budgerigar">
        <meta content=" fg=255 102 102 x=5.7575984 y=-19.616737 ll=1;" datatype="xsd:string" id="meta1454" property="format" xsi:type="nex:LiteralMeta"/>
      </node>
      <node about="#node1455" id="node1455">
        <meta content=" fg=255 102 102 x=5.782993 y=-19.617382;" datatype="xsd:string" id="meta1456" property="format" xsi:type="nex:LiteralMeta"/>
      </node>
      <node about="#node1457" id="node1457" label="G13_Cuckoo">
        <meta content=" fg=255 102 102 x=5.75336 y=-20.616943 ll=1;" datatype="xsd:string" id="meta1458" property="format" xsi:type="nex:LiteralMeta"/>
      </node>
      <node about="#node1459" id="node1459">
        <meta content=" fg=255 102 102 x=5.774525 y=-20.617346;" datatype="xsd:string" id="meta1460" property="format" xsi:type="nex:LiteralMeta"/>
      </node>
      <node about="#node1461" id="node1461" label="G13_Duck">
        <meta content=" fg=255 102 102 x=5.753357 y=-21.617123 ll=1;" datatype="xsd:string" id="meta1462" property="format" xsi:type="nex:LiteralMeta"/>
      </node>
      <node about="#node1463" id="node1463">
        <meta content=" fg=255 102 102 x=5.7702913 y=-21.617336;" datatype="xsd:string" id="meta1464" property="format" xsi:type="nex:LiteralMeta"/>
      </node>
      <node about="#node1465" id="node1465" label="G13_Hornbill">
        <meta content=" fg=255 102 102 x=5.75759 y=-22.617256 ll=1;" datatype="xsd:string" id="meta1466" property="format" xsi:type="nex:LiteralMeta"/>
      </node>
      <node about="#node1467" id="node1467">
        <meta content=" fg=255 102 102 x=5.7702913 y=-22.617336;" datatype="xsd:string" id="meta1468" property="format" xsi:type="nex:LiteralMeta"/>
      </node>
      <node about="#node1469" id="node1469" label="G13_Pigeon">
        <meta content=" fg=255 102 102 x=5.7660575 y=-23.617329 ll=1;" datatype="xsd:string" id="meta1470" property="format" xsi:type="nex:LiteralMeta"/>
      </node>
      <node about="#node1471" id="node1471" label="G13_Ostrich">
        <meta content=" fg=255 102 102 x=5.774525 y=-23.617329 ll=1;" datatype="xsd:string" id="meta1472" property="format" xsi:type="nex:LiteralMeta"/>
      </node>
      <node about="#node1493" id="node1493">
        <meta content=" fg=255 102 102 x=5.8295646 y=-18.617462;" datatype="xsd:string" id="meta1494" property="format" xsi:type="nex:LiteralMeta"/>
      </node>
      <node about="#node1495" id="node1495" label="G13_Ibis">
        <meta content=" fg=255 102 102 x=5.842266 y=-19.617382 ll=1;" datatype="xsd:string" id="meta1496" property="format" xsi:type="nex:LiteralMeta"/>
      </node>
      <node about="#node1497" id="node1497" label="G13_Hoazin">
        <meta content=" fg=255 102 102 x=5.850733 y=-19.617239 ll=1;" datatype="xsd:string" id="meta1498" property="format" xsi:type="nex:LiteralMeta"/>
      </node>
      <node about="#node1507" id="node1507">
        <meta content=" fg=255 102 102 x=5.8549623 y=-17.61707;" datatype="xsd:string" id="meta1508" property="format" xsi:type="nex:LiteralMeta"/>
      </node>
      <node about="#node1509" id="node1509" label="G13_AnoleLizard">
        <meta content=" fg=255 102 102 x=5.884596 y=-18.616629 ll=8;" datatype="xsd:string" id="meta1510" property="format" xsi:type="nex:LiteralMeta"/>
      </node>
      <node about="#node1511" id="node1511" label="G13_Python">
        <meta content=" fg=255 102 102 x=5.893059 y=-18.616343 ll=8;" datatype="xsd:string" id="meta1512" property="format" xsi:type="nex:LiteralMeta"/>
      </node>
      <node about="#node1521" id="node1521">
        <meta content=" fg=255 102 102 x=5.871883 y=-16.616352;" datatype="xsd:string" id="meta1522" property="format" xsi:type="nex:LiteralMeta"/>
      </node>
      <node about="#node1523" id="node1523" label="G13_ChineseTurtle">
        <meta content=" fg=255 102 102 x=5.9184394 y=-17.615267 ll=8;" datatype="xsd:string" id="meta1524" property="format" xsi:type="nex:LiteralMeta"/>
      </node>
      <node about="#node1525" id="node1525" label="G13_Alligator">
        <meta content=" fg=255 102 102 x=5.9268966 y=-17.614838 ll=8;" datatype="xsd:string" id="meta1526" property="format" xsi:type="nex:LiteralMeta"/>
      </node>
      <node about="#node1535" id="node1535">
        <meta content=" fg=255 102 102 x=5.9140697 y=-15.612519;" datatype="xsd:string" id="meta1536" property="format" xsi:type="nex:LiteralMeta"/>
      </node>
      <node about="#node1537" id="node1537" label="G13_Platypus">
        <meta content=" fg=255 102 102 x=5.977536 y=-16.610504 ll=8;" datatype="xsd:string" id="meta1538" property="format" xsi:type="nex:LiteralMeta"/>
      </node>
      <node about="#node1539" id="node1539">
        <meta content=" fg=255 102 102 x=6.019721 y=-16.606922;" datatype="xsd:string" id="meta1540" property="format" xsi:type="nex:LiteralMeta"/>
      </node>
      <node about="#node1541" id="node1541" label="G13_TasmanianDevil">
        <meta content=" fg=255 102 102 x=6.0916357 y=-17.604334 ll=8;" datatype="xsd:string" id="meta1542" property="format" xsi:type="nex:LiteralMeta"/>
      </node>
      <node about="#node1543" id="node1543">
        <meta content=" fg=255 102 102 x=6.1295815 y=-17.60087;" datatype="xsd:string" id="meta1544" property="format" xsi:type="nex:LiteralMeta"/>
      </node>
      <node about="#node1545" id="node1545">
        <meta content=" fg=255 102 102 x=6.2310214 y=-18.59571;" datatype="xsd:string" id="meta1546" property="format" xsi:type="nex:LiteralMeta"/>
      </node>
      <node about="#node1547" id="node1547">
        <meta content=" fg=255 102 102 x=6.3198175 y=-19.59176;" datatype="xsd:string" id="meta1548" property="format" xsi:type="nex:LiteralMeta"/>
      </node>
      <node about="#node1549" id="node1549" label="G13_Armadillo">
        <meta content=" fg=255 102 102 x=6.4001756 y=-20.588528 ll=8;" datatype="xsd:string" id="meta1550" property="format" xsi:type="nex:LiteralMeta"/>
      </node>
      <node about="#node1551" id="node1551">
        <meta content=" fg=255 102 102 x=6.41283 y=-20.587425;" datatype="xsd:string" id="meta1552" property="format" xsi:type="nex:LiteralMeta"/>
      </node>
      <node about="#node1553" id="node1553" label="G13_Canine">
        <meta content=" fg=255 102 102 x=6.5016255 y=-21.583475 ll=1;" datatype="xsd:string" id="meta1554" property="format" xsi:type="nex:LiteralMeta"/>
      </node>
      <node about="#node1555" id="node1555" label="G13_Bovine">
        <meta content=" fg=255 102 102 x=6.510057 y=-21.582687 ll=1;" datatype="xsd:string" id="meta1556" property="format" xsi:type="nex:LiteralMeta"/>
      </node>
      <node about="#node1565" id="node1565">
        <meta content=" fg=255 102 102 x=6.3450894 y=-19.589184;" datatype="xsd:string" id="meta1566" property="format" xsi:type="nex:LiteralMeta"/>
      </node>
      <node about="#node1567" id="node1567" label="G13_Human">
        <meta content=" fg=255 102 102 x=6.450741 y=-20.583588 ll=8;" datatype="xsd:string" id="meta1568" property="format" xsi:type="nex:LiteralMeta"/>
      </node>
      <node about="#node1569" id="node1569">
        <meta content=" fg=255 102 102 x=6.4633627 y=-20.582165;" datatype="xsd:string" id="meta1570" property="format" xsi:type="nex:LiteralMeta"/>
      </node>
      <node about="#node1571" id="node1571" label="G13_Mice">
        <meta content=" fg=255 102 102 x=6.5774302 y=-21.575638 ll=1;" datatype="xsd:string" id="meta1572" property="format" xsi:type="nex:LiteralMeta"/>
      </node>
      <node about="#node1573" id="node1573" label="G13_Rat">
        <meta content=" fg=255 102 102 x=6.585839 y=-21.574636 ll=1;" datatype="xsd:string" id="meta1574" property="format" xsi:type="nex:LiteralMeta"/>
      </node>
      <node about="#node1587" id="node1587">
        <meta content=" fg=255 102 102 x=6.2646537 y=-18.591705;" datatype="xsd:string" id="meta1588" property="format" xsi:type="nex:LiteralMeta"/>
      </node>
      <node about="#node1589" id="node1589" label="G13_Tenrec">
        <meta content=" fg=255 102 102 x=6.3955297 y=-19.583105 ll=8;" datatype="xsd:string" id="meta1590" property="format" xsi:type="nex:LiteralMeta"/>
      </node>
      <node about="#node1591" id="node1591" label="G13_Elephant">
        <meta content=" fg=255 102 102 x=6.40392 y=-19.58196 ll=8;" datatype="xsd:string" id="meta1592" property="format" xsi:type="nex:LiteralMeta"/>
      </node>
      <node about="#node1621" id="node1621">
        <meta content=" fg=255 102 102 x=5.8623376 y=-12.602853;" datatype="xsd:string" id="meta1622" property="format" xsi:type="nex:LiteralMeta"/>
      </node>
      <node about="#node1623" id="node1623" label="G13b_Zebrafish">
        <meta content=" fg=255 102 102 x=6.009984 y=-13.591893 ll=8;" datatype="xsd:string" id="meta1624" property="format" xsi:type="nex:LiteralMeta"/>
      </node>
      <node about="#node1625" id="node1625">
        <meta content=" fg=255 102 102 x=6.0558705 y=-13.583947;" datatype="xsd:string" id="meta1626" property="format" xsi:type="nex:LiteralMeta"/>
      </node>
      <node about="#node1627" id="node1627">
        <meta content=" fg=255 102 102 x=6.232761 y=-14.568177;" datatype="xsd:string" id="meta1628" property="format" xsi:type="nex:LiteralMeta"/>
      </node>
      <node about="#node1629" id="node1629" label="G13a_Zebrafish">
        <meta content=" fg=255 102 102 x=6.3887773 y=-15.555932 ll=8;" datatype="xsd:string" id="meta1630" property="format" xsi:type="nex:LiteralMeta"/>
      </node>
      <node about="#node1631" id="node1631">
        <meta content=" fg=255 102 102 x=6.4138165 y=-15.55165;" datatype="xsd:string" id="meta1632" property="format" xsi:type="nex:LiteralMeta"/>
      </node>
      <node about="#node1633" id="node1633" label="G13b_JapaneseMedaka">
        <meta content=" fg=255 102 102 x=6.5781913 y=-16.538048 ll=8;" datatype="xsd:string" id="meta1634" property="format" xsi:type="nex:LiteralMeta"/>
      </node>
      <node about="#node1635" id="node1635">
        <meta content=" fg=255 102 102 x=6.599035 y=-16.534348;" datatype="xsd:string" id="meta1636" property="format" xsi:type="nex:LiteralMeta"/>
      </node>
      <node about="#node1637" id="node1637" label="G13b_AtlanticCod">
        <meta content=" fg=255 102 102 x=6.771756 y=-17.519318 ll=8;" datatype="xsd:string" id="meta1638" property="format" xsi:type="nex:LiteralMeta"/>
      </node>
      <node about="#node1639" id="node1639">
        <meta content=" fg=255 102 102 x=6.788412 y=-17.516253;" datatype="xsd:string" id="meta1640" property="format" xsi:type="nex:LiteralMeta"/>
      </node>
      <node about="#node1641" id="node1641" label="G13b_Stickleback">
        <meta content=" fg=255 102 102 x=6.969468 y=-18.499725 ll=8;" datatype="xsd:string" id="meta1642" property="format" xsi:type="nex:LiteralMeta"/>
      </node>
      <node about="#node1643" id="node1643">
        <meta content=" fg=255 102 102 x=6.981945 y=-18.497345;" datatype="xsd:string" id="meta1644" property="format" xsi:type="nex:LiteralMeta"/>
      </node>
      <node about="#node1645" id="node1645" label="G13b_Tetraodon">
        <meta content=" fg=255 102 102 x=7.1713223 y=-19.47925 ll=8;" datatype="xsd:string" id="meta1646" property="format" xsi:type="nex:LiteralMeta"/>
      </node>
      <node about="#node1647" id="node1647" label="G13b_Fugu">
        <meta content=" fg=255 102 102 x=7.17963 y=-19.477612 ll=8;" datatype="xsd:string" id="meta1648" property="format" xsi:type="nex:LiteralMeta"/>
      </node>
      <node about="#node1669" id="node1669">
        <meta content=" fg=255 102 102 x=6.2742615 y=-14.559808;" datatype="xsd:string" id="meta1670" property="format" xsi:type="nex:LiteralMeta"/>
      </node>
      <node about="#node1671" id="node1671">
        <meta content=" fg=255 102 102 x=6.4843817 y=-15.537484;" datatype="xsd:string" id="meta1672" property="format" xsi:type="nex:LiteralMeta"/>
      </node>
      <node about="#node1673" id="node1673" label="G13a_Stickleback">
        <meta content=" fg=255 102 102 x=6.69036 y=-16.51604 ll=8;" datatype="xsd:string" id="meta1674" property="format" xsi:type="nex:LiteralMeta"/>
      </node>
      <node about="#node1675" id="node1675" label="G13a_JapaneseMedaka">
        <meta content=" fg=255 102 102 x=6.698639 y=-16.514261 ll=8;" datatype="xsd:string" id="meta1676" property="format" xsi:type="nex:LiteralMeta"/>
      </node>
      <node about="#node1681" id="node1681">
        <meta content=" fg=255 102 102 x=6.5009084 y=-15.533785;" datatype="xsd:string" id="meta1682" property="format" xsi:type="nex:LiteralMeta"/>
      </node>
      <node about="#node1683" id="node1683" label="G13a_Fugu">
        <meta content=" fg=255 102 102 x=6.723429 y=-16.508713 ll=8;" datatype="xsd:string" id="meta1684" property="format" xsi:type="nex:LiteralMeta"/>
      </node>
      <node about="#node1685" id="node1685" label="G13a_Tetraodon">
        <meta content=" fg=255 102 102 x=6.731677 y=-16.506794 ll=8;" datatype="xsd:string" id="meta1686" property="format" xsi:type="nex:LiteralMeta"/>
      </node>
      <node about="#node1715" id="node1715">
        <meta content=" fg=204 0 51 x=5.798976 y=-9.556806;" datatype="xsd:string" id="meta1716" property="format" xsi:type="nex:LiteralMeta"/>
      </node>
      <node about="#node1717" id="node1717">
        <meta content=" fg=204 0 51 x=6.163003 y=-10.488194;" datatype="xsd:string" id="meta1718" property="format" xsi:type="nex:LiteralMeta"/>
      </node>
      <node about="#node1719" id="node1719" label="G12_Ghostshark">
        <meta content=" fg=204 0 51 x=6.4020023 y=-11.459214 ll=8;" datatype="xsd:string" id="meta1720" property="format" xsi:type="nex:LiteralMeta"/>
      </node>
      <node about="#node1721" id="node1721">
        <meta content=" fg=204 0 51 x=6.53097 y=-11.418034;" datatype="xsd:string" id="meta1722" property="format" xsi:type="nex:LiteralMeta"/>
      </node>
      <node about="#node1723" id="node1723" label="G12_Coelacanth">
        <meta content=" fg=204 0 51 x=6.7781835 y=-12.386994 ll=8;" datatype="xsd:string" id="meta1724" property="format" xsi:type="nex:LiteralMeta"/>
      </node>
      <node about="#node1725" id="node1725">
        <meta content=" fg=204 0 51 x=6.9028707 y=-12.346306;" datatype="xsd:string" id="meta1726" property="format" xsi:type="nex:LiteralMeta"/>
      </node>
      <node about="#node1727" id="node1727">
        <meta content=" fg=204 0 51 x=7.243122 y=-13.28664;" datatype="xsd:string" id="meta1728" property="format" xsi:type="nex:LiteralMeta"/>
      </node>
      <node about="#node1729" id="node1729" label="G12_Tenrec">
        <meta content=" fg=204 0 51 x=7.4985313 y=-14.253473 ll=8;" datatype="xsd:string" id="meta1730" property="format" xsi:type="nex:LiteralMeta"/>
      </node>
      <node about="#node1731" id="node1731">
        <meta content=" fg=204 0 51 x=7.5873513 y=-14.225526;" datatype="xsd:string" id="meta1732" property="format" xsi:type="nex:LiteralMeta"/>
      </node>
      <node about="#node1733" id="node1733">
        <meta content=" fg=204 0 51 x=7.9036074 y=-15.1742;" datatype="xsd:string" id="meta1734" property="format" xsi:type="nex:LiteralMeta"/>
      </node>
      <node about="#node1735" id="node1735" label="G12_TasmanianDevil">
        <meta content=" fg=204 0 51 x=8.167194 y=-16.138836 ll=8;" datatype="xsd:string" id="meta1736" property="format" xsi:type="nex:LiteralMeta"/>
      </node>
      <node about="#node1737" id="node1737">
        <meta content=" fg=204 0 51 x=8.223878 y=-16.121527;" datatype="xsd:string" id="meta1738" property="format" xsi:type="nex:LiteralMeta"/>
      </node>
      <node about="#node1739" id="node1739" label="G12_Platypus">
        <meta content=" fg=204 0 51 x=8.495624 y=-17.083895 ll=8;" datatype="xsd:string" id="meta1740" property="format" xsi:type="nex:LiteralMeta"/>
      </node>
      <node about="#node1741" id="node1741">
        <meta content=" fg=204 0 51 x=8.548156 y=-17.067488;" datatype="xsd:string" id="meta1742" property="format" xsi:type="nex:LiteralMeta"/>
      </node>
      <node about="#node1743" id="node1743" label="G12_Alligator">
        <meta content=" fg=204 0 51 x=8.828041 y=-18.027521 ll=8;" datatype="xsd:string" id="meta1744" property="format" xsi:type="nex:LiteralMeta"/>
      </node>
      <node about="#node1745" id="node1745">
        <meta content=" fg=204 0 51 x=8.876435 y=-18.012068;" datatype="xsd:string" id="meta1746" property="format" xsi:type="nex:LiteralMeta"/>
      </node>
      <node about="#node1747" id="node1747" label="G12_Ostrich">
        <meta content=" fg=204 0 51 x=9.16444 y=-18.969698 ll=8;" datatype="xsd:string" id="meta1748" property="format" xsi:type="nex:LiteralMeta"/>
      </node>
      <node about="#node1749" id="node1749">
        <meta content=" fg=204 0 51 x=9.208712 y=-18.95525;" datatype="xsd:string" id="meta1750" property="format" xsi:type="nex:LiteralMeta"/>
      </node>
      <node about="#node1751" id="node1751">
        <meta content=" fg=204 0 51 x=9.528982 y=-19.902576;" datatype="xsd:string" id="meta1752" property="format" xsi:type="nex:LiteralMeta"/>
      </node>
      <node about="#node1753" id="node1753" label="G12_Pigeon">
        <meta content=" fg=204 0 51 x=9.825086 y=-20.857733 ll=8;" datatype="xsd:string" id="meta1754" property="format" xsi:type="nex:LiteralMeta"/>
      </node>
      <node about="#node1755" id="node1755">
        <meta content=" fg=204 0 51 x=9.85326 y=-20.84854;" datatype="xsd:string" id="meta1756" property="format" xsi:type="nex:LiteralMeta"/>
      </node>
      <node about="#node1757" id="node1757">
        <meta content=" fg=204 0 51 x=10.169516 y=-21.797213;" datatype="xsd:string" id="meta1758" property="format" xsi:type="nex:LiteralMeta"/>
      </node>
      <node about="#node1759" id="node1759" label="G12_Duck">
        <meta content=" fg=204 0 51 x=10.473697 y=-22.749826 ll=8;" datatype="xsd:string" id="meta1760" property="format" xsi:type="nex:LiteralMeta"/>
      </node>
      <node about="#node1761" id="node1761">
        <meta content=" fg=204 0 51 x=10.489785 y=-22.74454;" datatype="xsd:string" id="meta1762" property="format" xsi:type="nex:LiteralMeta"/>
      </node>
      <node about="#node1763" id="node1763" label="G12_Hornbill">
        <meta content=" fg=204 0 51 x=10.802022 y=-23.694544 ll=8;" datatype="xsd:string" id="meta1764" property="format" xsi:type="nex:LiteralMeta"/>
      </node>
      <node about="#node1765" id="node1765">
        <meta content=" fg=204 0 51 x=10.814064 y=-23.6905;" datatype="xsd:string" id="meta1766" property="format" xsi:type="nex:LiteralMeta"/>
      </node>
      <node about="#node1767" id="node1767" label="G12_Ibis">
        <meta content=" fg=204 0 51 x=11.134334 y=-24.637827 ll=8;" datatype="xsd:string" id="meta1768" property="format" xsi:type="nex:LiteralMeta"/>
      </node>
      <node about="#node1769" id="node1769" label="G12_Budgerigar">
        <meta content=" fg=204 0 51 x=11.1423435 y=-24.63508 ll=8;" datatype="xsd:string" id="meta1770" property="format" xsi:type="nex:LiteralMeta"/>
      </node>
      <node about="#node1783" id="node1783">
        <meta content=" fg=204 0 51 x=10.193511 y=-21.788874;" datatype="xsd:string" id="meta1784" property="format" xsi:type="nex:LiteralMeta"/>
      </node>
      <node about="#node1785" id="node1785" label="G12_Cuckoo">
        <meta content=" fg=204 0 51 x=10.529778 y=-22.73064 ll=8;" datatype="xsd:string" id="meta1786" property="format" xsi:type="nex:LiteralMeta"/>
      </node>
      <node about="#node1787" id="node1787" label="G12_Hoazin">
        <meta content=" fg=204 0 51 x=10.537741 y=-22.727758 ll=8;" datatype="xsd:string" id="meta1788" property="format" xsi:type="nex:LiteralMeta"/>
      </node>
      <node about="#node1801" id="node1801">
        <meta content=" fg=204 0 51 x=9.568792 y=-19.888172;" datatype="xsd:string" id="meta1802" property="format" xsi:type="nex:LiteralMeta"/>
      </node>
      <node about="#node1803" id="node1803" label="G12_ChineseTurtle">
        <meta content=" fg=204 0 51 x=9.920959 y=-20.824108 ll=8;" datatype="xsd:string" id="meta1804" property="format" xsi:type="nex:LiteralMeta"/>
      </node>
      <node about="#node1805" id="node1805">
        <meta content=" fg=204 0 51 x=9.932819 y=-20.819561;" datatype="xsd:string" id="meta1806" property="format" xsi:type="nex:LiteralMeta"/>
      </node>
      <node about="#node1807" id="node1807" label="G12_Python">
        <meta content=" fg=204 0 51 x=10.292899 y=-21.752481 ll=8;" datatype="xsd:string" id="meta1808" property="format" xsi:type="nex:LiteralMeta"/>
      </node>
      <node about="#node1809" id="node1809" label="G12_AnoleLizard">
        <meta content=" fg=204 0 51 x=10.300786 y=-21.7494 ll=8;" datatype="xsd:string" id="meta1810" property="format" xsi:type="nex:LiteralMeta"/>
      </node>
      <node about="#node1839" id="node1839">
        <meta content=" fg=204 0 51 x=7.9865966 y=-15.14237;" datatype="xsd:string" id="meta1840" property="format" xsi:type="nex:LiteralMeta"/>
      </node>
      <node about="#node1841" id="node1841">
        <meta content=" fg=204 0 51 x=8.374165 y=-16.06421;" datatype="xsd:string" id="meta1842" property="format" xsi:type="nex:LiteralMeta"/>
      </node>
      <node about="#node1843" id="node1843" label="G12_Bovine">
        <meta content=" fg=204 0 51 x=8.749991 y=-16.9909 ll=8;" datatype="xsd:string" id="meta1844" property="format" xsi:type="nex:LiteralMeta"/>
      </node>
      <node about="#node1845" id="node1845">
        <meta content=" fg=204 0 51 x=8.765632 y=-16.984404;" datatype="xsd:string" id="meta1846" property="format" xsi:type="nex:LiteralMeta"/>
      </node>
      <node about="#node1847" id="node1847" label="G12_Elephant">
        <meta content=" fg=204 0 51 x=9.149293 y=-17.907877 ll=8;" datatype="xsd:string" id="meta1848" property="format" xsi:type="nex:LiteralMeta"/>
      </node>
      <node about="#node1849" id="node1849">
        <meta content=" fg=204 0 51 x=9.160991 y=-17.90293;" datatype="xsd:string" id="meta1850" property="format" xsi:type="nex:LiteralMeta"/>
      </node>
      <node about="#node1851" id="node1851" label="G12_Armadillo">
        <meta content=" fg=204 0 51 x=9.552459 y=-18.823122 ll=8;" datatype="xsd:string" id="meta1852" property="format" xsi:type="nex:LiteralMeta"/>
      </node>
      <node about="#node1853" id="node1853" label="G12_Human">
        <meta content=" fg=204 0 51 x=9.560236 y=-18.819775 ll=8;" datatype="xsd:string" id="meta1854" property="format" xsi:type="nex:LiteralMeta"/>
      </node>
      <node about="#node1867" id="node1867">
        <meta content=" fg=204 0 51 x=8.401311 y=-16.052322;" datatype="xsd:string" id="meta1868" property="format" xsi:type="nex:LiteralMeta"/>
      </node>
      <node about="#node1869" id="node1869" label="G12_Canine">
        <meta content=" fg=204 0 51 x=8.808306 y=-16.965752 ll=8;" datatype="xsd:string" id="meta1870" property="format" xsi:type="nex:LiteralMeta"/>
      </node>
      <node about="#node1871" id="node1871">
        <meta content=" fg=204 0 51 x=8.819875 y=-16.960508;" datatype="xsd:string" id="meta1872" property="format" xsi:type="nex:LiteralMeta"/>
      </node>
      <node about="#node1873" id="node1873" label="G12_Mice">
        <meta content=" fg=204 0 51 x=9.23459 y=-17.87046 ll=8;" datatype="xsd:string" id="meta1874" property="format" xsi:type="nex:LiteralMeta"/>
      </node>
      <node about="#node1875" id="node1875" label="G12_Rat">
        <meta content=" fg=204 0 51 x=9.24228 y=-17.866917 ll=8;" datatype="xsd:string" id="meta1876" property="format" xsi:type="nex:LiteralMeta"/>
      </node>
      <node about="#node1897" id="node1897">
        <meta content=" fg=204 0 51 x=7.3595 y=-13.235963;" datatype="xsd:string" id="meta1898" property="format" xsi:type="nex:LiteralMeta"/>
      </node>
      <node about="#node1899" id="node1899">
        <meta content=" fg=204 0 51 x=7.8085794 y=-14.129455;" datatype="xsd:string" id="meta1900" property="format" xsi:type="nex:LiteralMeta"/>
      </node>
      <node about="#node1901" id="node1901" label="G12a_Zebrafish">
        <meta content=" fg=204 0 51 x=8.238645 y=-15.032252 ll=8;" datatype="xsd:string" id="meta1902" property="format" xsi:type="nex:LiteralMeta"/>
      </node>
      <node about="#node1903" id="node1903">
        <meta content=" fg=204 0 51 x=8.261437 y=-15.021037;" datatype="xsd:string" id="meta1904" property="format" xsi:type="nex:LiteralMeta"/>
      </node>
      <node about="#node1905" id="node1905" label="G12_AtlanticCod">
        <meta content=" fg=204 0 51 x=8.699132 y=-15.920161 ll=8;" datatype="xsd:string" id="meta1906" property="format" xsi:type="nex:LiteralMeta"/>
      </node>
      <node about="#node1907" id="node1907">
        <meta content=" fg=204 0 51 x=8.718067 y=-15.910694;" datatype="xsd:string" id="meta1908" property="format" xsi:type="nex:LiteralMeta"/>
      </node>
      <node about="#node1909" id="node1909">
        <meta content=" fg=204 0 51 x=9.167147 y=-16.804186;" datatype="xsd:string" id="meta1910" property="format" xsi:type="nex:LiteralMeta"/>
      </node>
      <node about="#node1911" id="node1911" label="G12_JapaneseMedaka">
        <meta content=" fg=204 0 51 x=9.612439 y=-17.699572 ll=8;" datatype="xsd:string" id="meta1912" property="format" xsi:type="nex:LiteralMeta"/>
      </node>
      <node about="#node1913" id="node1913" label="G12_Stickleback">
        <meta content=" fg=204 0 51 x=9.620005 y=-17.695768 ll=8;" datatype="xsd:string" id="meta1914" property="format" xsi:type="nex:LiteralMeta"/>
      </node>
      <node about="#node1919" id="node1919">
        <meta content=" fg=204 0 51 x=9.182214 y=-16.796453;" datatype="xsd:string" id="meta1920" property="format" xsi:type="nex:LiteralMeta"/>
      </node>
      <node about="#node1921" id="node1921" label="G12_Tetraodon">
        <meta content=" fg=204 0 51 x=9.642605 y=-17.684168 ll=8;" datatype="xsd:string" id="meta1922" property="format" xsi:type="nex:LiteralMeta"/>
      </node>
      <node about="#node1923" id="node1923" label="G12_Fugu">
        <meta content=" fg=204 0 51 x=9.650105 y=-17.680239 ll=8;" datatype="xsd:string" id="meta1924" property="format" xsi:type="nex:LiteralMeta"/>
      </node>
      <node about="#node1941" id="node1941">
        <meta content=" fg=204 0 51 x=7.83858 y=-14.113734;" datatype="xsd:string" id="meta1942" property="format" xsi:type="nex:LiteralMeta"/>
      </node>
      <node about="#node1943" id="node1943" label="G12_SpottedGar">
        <meta content=" fg=204 0 51 x=8.313939 y=-14.9935255 ll=8;" datatype="xsd:string" id="meta1944" property="format" xsi:type="nex:LiteralMeta"/>
      </node>
      <node about="#node1945" id="node1945" label="G12b_Zebrafish">
        <meta content=" fg=204 0 51 x=8.321372 y=-14.989469 ll=8;" datatype="xsd:string" id="meta1946" property="format" xsi:type="nex:LiteralMeta"/>
      </node>
      <node about="#node1967" id="node1967">
        <meta content=" fg=204 0 51 x=6.3001976 y=-10.422125;" datatype="xsd:string" id="meta1968" property="format" xsi:type="nex:LiteralMeta"/>
      </node>
      <node about="#node1969" id="node1969">
        <meta content=" fg=204 0 51 x=6.794074 y=-11.291657;" datatype="xsd:string" id="meta1970" property="format" xsi:type="nex:LiteralMeta"/>
      </node>
      <node about="#node1971" id="node1971" label="G12_JapaneseLamprey">
        <meta content=" fg=204 0 51 x=7.2842646 y=-12.163272 ll=8;" datatype="xsd:string" id="meta1972" property="format" xsi:type="nex:LiteralMeta"/>
      </node>
      <node about="#node1973" id="node1973" label="G12_MarineLamprey">
        <meta content=" fg=204 0 51 x=7.291628 y=-12.15909 ll=8;" datatype="xsd:string" id="meta1974" property="format" xsi:type="nex:LiteralMeta"/>
      </node>
      <node about="#node1979" id="node1979">
        <meta content=" fg=204 0 51 x=6.808729 y=-11.283169;" datatype="xsd:string" id="meta1980" property="format" xsi:type="nex:LiteralMeta"/>
      </node>
      <node about="#node1981" id="node1981" label="G13_MarineLamprey">
        <meta content=" fg=204 0 51 x=7.31361 y=-12.146358 ll=8;" datatype="xsd:string" id="meta1982" property="format" xsi:type="nex:LiteralMeta"/>
      </node>
      <node about="#node1983" id="node1983" label="G13_JapaneseLamprey">
        <meta content=" fg=204 0 51 x=7.320901 y=-12.142052 ll=8;" datatype="xsd:string" id="meta1984" property="format" xsi:type="nex:LiteralMeta"/>
      </node>
      <node about="#node2001" id="node2001">
        <meta content=" fg=204 0 51 x=5.736527 y=-8.495142;" datatype="xsd:string" id="meta2002" property="format" xsi:type="nex:LiteralMeta"/>
      </node>
      <node about="#node2003" id="node2003">
        <meta content=" fg=204 0 51 x=6.2774916 y=-9.336187;" datatype="xsd:string" id="meta2004" property="format" xsi:type="nex:LiteralMeta"/>
      </node>
      <node about="#node2005" id="node2005">
        <meta content=" fg=204 0 51 x=6.8077297 y=-10.184035;" datatype="xsd:string" id="meta2006" property="format" xsi:type="nex:LiteralMeta"/>
      </node>
      <node about="#node2007" id="node2007" label="G12_AcornWorm">
        <meta content=" fg=204 0 51 x=7.3271565 y=-11.03855 ll=8;" datatype="xsd:string" id="meta2008" property="format" xsi:type="nex:LiteralMeta"/>
      </node>
      <node about="#node2009" id="node2009">
        <meta content=" fg=204 0 51 x=7.341553 y=-11.029632;" datatype="xsd:string" id="meta2010" property="format" xsi:type="nex:LiteralMeta"/>
      </node>
      <node about="#node2011" id="node2011" label="G12_Starfish">
        <meta content=" fg=204 0 51 x=7.868197 y=-11.879718 ll=8;" datatype="xsd:string" id="meta2012" property="format" xsi:type="nex:LiteralMeta"/>
      </node>
      <node about="#node2013" id="node2013">
        <meta content=" fg=204 0 51 x=7.878952 y=-11.87296;" datatype="xsd:string" id="meta2014" property="format" xsi:type="nex:LiteralMeta"/>
      </node>
      <node about="#node2015" id="node2015" label="G12_SeaUrchin">
        <meta content=" fg=204 0 51 x=8.412775 y=-12.718555 ll=8;" datatype="xsd:string" id="meta2016" property="format" xsi:type="nex:LiteralMeta"/>
      </node>
      <node about="#node2017" id="node2017" label="G12b_Starfish">
        <meta content=" fg=204 0 51 x=8.419916 y=-12.714005 lx=3 ly=-4 ll=9;" datatype="xsd:string" id="meta2018" property="format" xsi:type="nex:LiteralMeta"/>
      </node>
      <node about="#node2031" id="node2031">
        <meta content=" fg=204 0 51 x=6.8326216 y=-10.167951;" datatype="xsd:string" id="meta2032" property="format" xsi:type="nex:LiteralMeta"/>
      </node>
      <node about="#node2033" id="node2033" label="G12Nvecten">
        <meta content=" fg=204 0 51 x=7.3806887 y=-11.004385 ll=8;" datatype="xsd:string" id="meta2034" property="format" xsi:type="nex:LiteralMeta"/>
      </node>
      <node about="#node2035" id="node2035">
        <meta content=" fg=204 0 51 x=7.3912683 y=-10.997356;" datatype="xsd:string" id="meta2036" property="format" xsi:type="nex:LiteralMeta"/>
      </node>
      <node about="#node2037" id="node2037" label="G12b_Tadhaerens">
        <meta content=" fg=204 0 51 x=7.9463983 y=-11.82912 lx=13 ly=20 ll=9;" datatype="xsd:string" id="meta2038" property="format" xsi:type="nex:LiteralMeta"/>
      </node>
      <node about="#node2039" id="node2039" label="G12a_Tadhaerens">
        <meta content=" fg=204 0 51 x=7.9534216 y=-11.824389 ll=8;" datatype="xsd:string" id="meta2040" property="format" xsi:type="nex:LiteralMeta"/>
      </node>
      <node about="#node2053" id="node2053">
        <meta content=" fg=204 0 51 x=6.3091397 y=-9.314968;" datatype="xsd:string" id="meta2054" property="format" xsi:type="nex:LiteralMeta"/>
      </node>
      <node about="#node2055" id="node2055" label="G12_FloridaLancelet">
        <meta content=" fg=204 0 51 x=6.878276 y=-10.137211 ll=8;" datatype="xsd:string" id="meta2056" property="format" xsi:type="nex:LiteralMeta"/>
      </node>
      <node about="#node2057" id="node2057" label="G12_BelchersLancelet">
        <meta content=" fg=204 0 51 x=6.885218 y=-10.132362 ll=8;" datatype="xsd:string" id="meta2058" property="format" xsi:type="nex:LiteralMeta"/>
      </node>
      <node about="#node2071" id="node2071">
        <meta content=" fg=204 0 51 x=5.5140433 y=-7.500213;" datatype="xsd:string" id="meta2072" property="format" xsi:type="nex:LiteralMeta"/>
      </node>
      <node about="#node2073" id="node2073" label="GPA12_Celegans">
        <meta content=" fg=204 0 51 x=6.0970225 y=-8.3127 ll=8;" datatype="xsd:string" id="meta2074" property="format" xsi:type="nex:LiteralMeta"/>
      </node>
      <node about="#node2075" id="node2075">
        <meta content=" fg=204 0 51 x=6.110698 y=-8.302711;" datatype="xsd:string" id="meta2076" property="format" xsi:type="nex:LiteralMeta"/>
      </node>
      <node about="#node2077" id="node2077" label="G12_GoldStarTunicate">
        <meta content=" fg=204 0 51 x=6.700537 y=-9.110231 ll=8;" datatype="xsd:string" id="meta2078" property="format" xsi:type="nex:LiteralMeta"/>
      </node>
      <node about="#node2079" id="node2079">
        <meta content=" fg=204 0 51 x=6.7107463 y=-9.1026745;" datatype="xsd:string" id="meta2080" property="format" xsi:type="nex:LiteralMeta"/>
      </node>
      <node about="#node2081" id="node2081" label="G12_VaseTunicate">
        <meta content=" fg=204 0 51 x=7.3074017 y=-9.905172 ll=8;" datatype="xsd:string" id="meta2082" property="format" xsi:type="nex:LiteralMeta"/>
      </node>
      <node about="#node2083" id="node2083" label="G12_SeaSquirtTunicate">
        <meta content=" fg=204 0 51 x=7.3141756 y=-9.900091 ll=8;" datatype="xsd:string" id="meta2084" property="format" xsi:type="nex:LiteralMeta"/>
      </node>
      <node about="#node2109" id="node2109">
        <meta content=" fg=102 102 255 x=5.4076886 y=-4.6624374;" datatype="xsd:string" id="meta2110" property="format" xsi:type="nex:LiteralMeta"/>
      </node>
      <node about="#node2111" id="node2111" label="GI3_JapaneseLamprey">
        <meta content=" fg=102 102 255 x=6.0178485 y=-5.4547153 lx=5 ly=-9 ll=9;" datatype="xsd:string" id="meta2112" property="format" xsi:type="nex:LiteralMeta"/>
      </node>
      <node about="#node2113" id="node2113">
        <meta content=" fg=102 102 255 x=6.0278625 y=-5.446902;" datatype="xsd:string" id="meta2114" property="format" xsi:type="nex:LiteralMeta"/>
      </node>
      <node about="#node2115" id="node2115" label="GI4_MarineLamprey">
        <meta content=" fg=102 102 255 x=6.6447096 y=-6.2339845 ll=8;" datatype="xsd:string" id="meta2116" property="format" xsi:type="nex:LiteralMeta"/>
      </node>
      <node about="#node2117" id="node2117" label="GI4_JapaneseLamprey">
        <meta content=" fg=102 102 255 x=6.6513524 y=-6.228733 ll=8;" datatype="xsd:string" id="meta2118" property="format" xsi:type="nex:LiteralMeta"/>
      </node>
      <node about="#node2131" id="node2131">
        <meta content=" fg=0 153 153 x=5.959594 y=-3.634504;" datatype="xsd:string" id="meta2132" property="format" xsi:type="nex:LiteralMeta"/>
      </node>
      <node about="#node2133" id="node2133">
        <meta content=" fg=0 153 153 x=6.6591763 y=-4.349056;" datatype="xsd:string" id="meta2134" property="format" xsi:type="nex:LiteralMeta"/>
      </node>
      <node about="#node2135" id="node2135">
        <meta content=" fg=0 153 153 x=7.327887 y=-5.0925784;" datatype="xsd:string" id="meta2136" property="format" xsi:type="nex:LiteralMeta"/>
      </node>
      <node about="#node2137" id="node2137" label="GI2_TasmanianDevil">
        <meta content=" fg=0 153 153 x=7.957975 y=-5.869102 ll=8;" datatype="xsd:string" id="meta2138" property="format" xsi:type="nex:LiteralMeta"/>
      </node>
      <node about="#node2139" id="node2139">
        <meta content=" fg=0 153 153 x=7.99974 y=-5.833263;" datatype="xsd:string" id="meta2140" property="format" xsi:type="nex:LiteralMeta"/>
      </node>
      <node about="#node2141" id="node2141" label="GI2_Alligator">
        <meta content=" fg=0 153 153 x=8.636381 y=-6.604423 ll=8;" datatype="xsd:string" id="meta2142" property="format" xsi:type="nex:LiteralMeta"/>
      </node>
      <node about="#node2143" id="node2143">
        <meta content=" fg=0 153 153 x=8.674724 y=-6.571096;" datatype="xsd:string" id="meta2144" property="format" xsi:type="nex:LiteralMeta"/>
      </node>
      <node about="#node2145" id="node2145">
        <meta content=" fg=0 153 153 x=9.340281 y=-7.317443;" datatype="xsd:string" id="meta2146" property="format" xsi:type="nex:LiteralMeta"/>
      </node>
      <node about="#node2147" id="node2147">
        <meta content=" fg=0 153 153 x=9.996304 y=-8.072184;" datatype="xsd:string" id="meta2148" property="format" xsi:type="nex:LiteralMeta"/>
      </node>
      <node about="#node2149" id="node2149">
        <meta content=" fg=0 153 153 x=10.645913 y=-8.832452;" datatype="xsd:string" id="meta2150" property="format" xsi:type="nex:LiteralMeta"/>
      </node>
      <node about="#node2151" id="node2151" label="GI2_Hoazin">
        <meta content=" fg=0 153 153 x=11.289061 y=-9.598194 ll=8;" datatype="xsd:string" id="meta2152" property="format" xsi:type="nex:LiteralMeta"/>
      </node>
      <node about="#node2153" id="node2153">
        <meta content=" fg=0 153 153 x=11.298735 y=-9.589963;" datatype="xsd:string" id="meta2154" property="format" xsi:type="nex:LiteralMeta"/>
      </node>
      <node about="#node2155" id="node2155" label="GI2_Ostrich">
        <meta content=" fg=0 153 153 x=11.948344 y=-10.350231 ll=8;" datatype="xsd:string" id="meta2156" property="format" xsi:type="nex:LiteralMeta"/>
      </node>
      <node about="#node2157" id="node2157" label="GI2_Hornbill">
        <meta content=" fg=0 153 153 x=11.954759 y=-10.344704 ll=8;" datatype="xsd:string" id="meta2158" property="format" xsi:type="nex:LiteralMeta"/>
      </node>
      <node about="#node2167" id="node2167">
        <meta content=" fg=0 153 153 x=10.66186 y=-8.81853;" datatype="xsd:string" id="meta2168" property="format" xsi:type="nex:LiteralMeta"/>
      </node>
      <node about="#node2169" id="node2169" label="GI2_Budgerigar">
        <meta content=" fg=0 153 153 x=11.324251 y=-9.567689 ll=8;" datatype="xsd:string" id="meta2170" property="format" xsi:type="nex:LiteralMeta"/>
      </node>
      <node about="#node2171" id="node2171" label="GI2_Ibis">
        <meta content=" fg=0 153 153 x=11.330571 y=-9.562053 ll=8;" datatype="xsd:string" id="meta2172" property="format" xsi:type="nex:LiteralMeta"/>
      </node>
      <node about="#node2181" id="node2181">
        <meta content=" fg=0 153 153 x=10.021487 y=-8.049534;" datatype="xsd:string" id="meta2182" property="format" xsi:type="nex:LiteralMeta"/>
      </node>
      <node about="#node2183" id="node2183" label="GI2_Pigeon">
        <meta content=" fg=0 153 153 x=10.69647 y=-8.787368 ll=8;" datatype="xsd:string" id="meta2184" property="format" xsi:type="nex:LiteralMeta"/>
      </node>
      <node about="#node2185" id="node2185">
        <meta content=" fg=0 153 153 x=10.705787 y=-8.778735;" datatype="xsd:string" id="meta2186" property="format" xsi:type="nex:LiteralMeta"/>
      </node>
      <node about="#node2187" id="node2187" label="GI2_Duck">
        <meta content=" fg=0 153 153 x=11.386993 y=-9.510826 ll=8;" datatype="xsd:string" id="meta2188" property="format" xsi:type="nex:LiteralMeta"/>
      </node>
      <node about="#node2189" id="node2189" label="GI2_Cuckoo">
        <meta content=" fg=0 153 153 x=11.393168 y=-9.505032 ll=8;" datatype="xsd:string" id="meta2190" property="format" xsi:type="nex:LiteralMeta"/>
      </node>
      <node about="#node2203" id="node2203">
        <meta content=" fg=0 153 153 x=9.374306 y=-7.285648;" datatype="xsd:string" id="meta2204" property="format" xsi:type="nex:LiteralMeta"/>
      </node>
      <node about="#node2205" id="node2205" label="GI2_SeaTurtle">
        <meta content=" fg=0 153 153 x=10.067813 y=-8.006098 ll=8;" datatype="xsd:string" id="meta2206" property="format" xsi:type="nex:LiteralMeta"/>
      </node>
      <node about="#node2207" id="node2207">
        <meta content=" fg=0 153 153 x=10.076908 y=-7.997231;" datatype="xsd:string" id="meta2208" property="format" xsi:type="nex:LiteralMeta"/>
      </node>
      <node about="#node2209" id="node2209" label="GI2_AnoleLizard">
        <meta content=" fg=0 153 153 x=10.77649 y=-8.711782 ll=8;" datatype="xsd:string" id="meta2210" property="format" xsi:type="nex:LiteralMeta"/>
      </node>
      <node about="#node2211" id="node2211" label="GI2_Python">
        <meta content=" fg=0 153 153 x=10.782516 y=-8.705833 ll=8;" datatype="xsd:string" id="meta2212" property="format" xsi:type="nex:LiteralMeta"/>
      </node>
      <node about="#node2233" id="node2233">
        <meta content=" fg=0 153 153 x=7.3970094 y=-5.024039;" datatype="xsd:string" id="meta2234" property="format" xsi:type="nex:LiteralMeta"/>
      </node>
      <node about="#node2235" id="node2235" label="GI2_Platypus">
        <meta content=" fg=0 153 153 x=8.108593 y=-5.7266407 ll=8;" datatype="xsd:string" id="meta2236" property="format" xsi:type="nex:LiteralMeta"/>
      </node>
      <node about="#node2237" id="node2237">
        <meta content=" fg=0 153 153 x=8.137694 y=-5.695892;" datatype="xsd:string" id="meta2238" property="format" xsi:type="nex:LiteralMeta"/>
      </node>
      <node about="#node2239" id="node2239" label="GI2_Canine">
        <meta content=" fg=0 153 153 x=8.855202 y=-6.3924427 ll=8;" datatype="xsd:string" id="meta2240" property="format" xsi:type="nex:LiteralMeta"/>
      </node>
      <node about="#node2241" id="node2241">
        <meta content=" fg=0 153 153 x=8.881216 y=-6.3646026;" datatype="xsd:string" id="meta2242" property="format" xsi:type="nex:LiteralMeta"/>
      </node>
      <node about="#node2243" id="node2243" label="GI2_Elephant">
        <meta content=" fg=0 153 153 x=9.604596 y=-7.055053 ll=8;" datatype="xsd:string" id="meta2244" property="format" xsi:type="nex:LiteralMeta"/>
      </node>
      <node about="#node2245" id="node2245">
        <meta content=" fg=0 153 153 x=9.627563 y=-7.0301595;" datatype="xsd:string" id="meta2246" property="format" xsi:type="nex:LiteralMeta"/>
      </node>
      <node about="#node2247" id="node2247">
        <meta content=" fg=0 153 153 x=10.368248 y=-7.7020125;" datatype="xsd:string" id="meta2248" property="format" xsi:type="nex:LiteralMeta"/>
      </node>
      <node about="#node2249" id="node2249">
        <meta content=" fg=0 153 153 x=11.103217 y=-8.380114;" datatype="xsd:string" id="meta2250" property="format" xsi:type="nex:LiteralMeta"/>
      </node>
      <node about="#node2251" id="node2251" label="GI2_Human">
        <meta content=" fg=0 153 153 x=11.8324175 y=-9.064414 ll=8;" datatype="xsd:string" id="meta2252" property="format" xsi:type="nex:LiteralMeta"/>
      </node>
      <node about="#node2253" id="node2253">
        <meta content=" fg=0 153 153 x=11.84105 y=-9.055097;" datatype="xsd:string" id="meta2254" property="format" xsi:type="nex:LiteralMeta"/>
      </node>
      <node about="#node2255" id="node2255" label="GI2_Armadillo">
        <meta content=" fg=0 153 153 x=12.576019 y=-9.733197 ll=8;" datatype="xsd:string" id="meta2256" property="format" xsi:type="nex:LiteralMeta"/>
      </node>
      <node about="#node2257" id="node2257" label="GI2_Bovine">
        <meta content=" fg=0 153 153 x=12.581735 y=-9.72695 ll=8;" datatype="xsd:string" id="meta2258" property="format" xsi:type="nex:LiteralMeta"/>
      </node>
      <node about="#node2267" id="node2267">
        <meta content=" fg=0 153 153 x=11.117406 y=-8.364404;" datatype="xsd:string" id="meta2268" property="format" xsi:type="nex:LiteralMeta"/>
      </node>
      <node about="#node2269" id="node2269" label="GI2_Rat">
        <meta content=" fg=0 153 153 x=11.863753 y=-9.029961 ll=8;" datatype="xsd:string" id="meta2270" property="format" xsi:type="nex:LiteralMeta"/>
      </node>
      <node about="#node2271" id="node2271" label="GI2_Mice">
        <meta content=" fg=0 153 153 x=11.869363 y=-9.023617 ll=8;" datatype="xsd:string" id="meta2272" property="format" xsi:type="nex:LiteralMeta"/>
      </node>
      <node about="#node2281" id="node2281">
        <meta content=" fg=0 153 153 x=10.387832 y=-7.6797686;" datatype="xsd:string" id="meta2282" property="format" xsi:type="nex:LiteralMeta"/>
      </node>
      <node about="#node2283" id="node2283" label="GI2b_JapaneseMedaka">
        <meta content=" fg=0 153 153 x=11.145343 y=-8.332591 lx=-14 ly=-9 ll=9;" datatype="xsd:string" id="meta2284" property="format" xsi:type="nex:LiteralMeta"/>
      </node>
      <node about="#node2285" id="node2285" label="GI2_Tenrec">
        <meta content=" fg=0 153 153 x=11.150844 y=-8.326153 ll=8;" datatype="xsd:string" id="meta2286" property="format" xsi:type="nex:LiteralMeta"/>
      </node>
      <node about="#node2311" id="node2311">
        <meta content=" fg=0 153 153 x=6.7671146 y=-4.224343;" datatype="xsd:string" id="meta2312" property="format" xsi:type="nex:LiteralMeta"/>
      </node>
      <node about="#node2313" id="node2313">
        <meta content=" fg=0 153 153 x=7.5696125 y=-4.820998;" datatype="xsd:string" id="meta2314" property="format" xsi:type="nex:LiteralMeta"/>
      </node>
      <node about="#node2315" id="node2315" label="GI2_Coelacanth">
        <meta content=" fg=0 153 153 x=8.338071 y=-5.460898 ll=8;" datatype="xsd:string" id="meta2316" property="format" xsi:type="nex:LiteralMeta"/>
      </node>
      <node about="#node2317" id="node2317">
        <meta content=" fg=0 153 153 x=8.374629 y=-5.4142504;" datatype="xsd:string" id="meta2318" property="format" xsi:type="nex:LiteralMeta"/>
      </node>
      <node about="#node2319" id="node2319" label="GI2_Ghostshark">
        <meta content=" fg=0 153 153 x=9.1484785 y=-6.0476203 ll=8;" datatype="xsd:string" id="meta2320" property="format" xsi:type="nex:LiteralMeta"/>
      </node>
      <node about="#node2321" id="node2321">
        <meta content=" fg=0 153 153 x=9.18215 y=-6.004089;" datatype="xsd:string" id="meta2322" property="format" xsi:type="nex:LiteralMeta"/>
      </node>
      <node about="#node2323" id="node2323" label="GI2_SpottedGar">
        <meta content=" fg=0 153 153 x=9.961335 y=-6.630883 ll=8;" datatype="xsd:string" id="meta2324" property="format" xsi:type="nex:LiteralMeta"/>
      </node>
      <node about="#node2325" id="node2325">
        <meta content=" fg=0 153 153 x=9.992162 y=-6.590503;" datatype="xsd:string" id="meta2326" property="format" xsi:type="nex:LiteralMeta"/>
      </node>
      <node about="#node2327" id="node2327" label="GI2b_Zebrafish">
        <meta content=" fg=0 153 153 x=10.776626 y=-7.210677 ll=8;" datatype="xsd:string" id="meta2328" property="format" xsi:type="nex:LiteralMeta"/>
      </node>
      <node about="#node2329" id="node2329">
        <meta content=" fg=0 153 153 x=10.804648 y=-7.1734824;" datatype="xsd:string" id="meta2330" property="format" xsi:type="nex:LiteralMeta"/>
      </node>
      <node about="#node2331" id="node2331">
        <meta content=" fg=0 153 153 x=11.607146 y=-7.770138;" datatype="xsd:string" id="meta2332" property="format" xsi:type="nex:LiteralMeta"/>
      </node>
      <node about="#node2333" id="node2333" label="GI2a_Zebrafish">
        <meta content=" fg=0 153 153 x=12.396833 y=-8.383647 ll=8;" datatype="xsd:string" id="meta2334" property="format" xsi:type="nex:LiteralMeta"/>
      </node>
      <node about="#node2335" id="node2335">
        <meta content=" fg=0 153 153 x=12.412163 y=-8.36339;" datatype="xsd:string" id="meta2336" property="format" xsi:type="nex:LiteralMeta"/>
      </node>
      <node about="#node2337" id="node2337" label="GI2a_JapaneseMedaka">
        <meta content=" fg=0 153 153 x=13.207017 y=-8.97019 ll=8;" datatype="xsd:string" id="meta2338" property="format" xsi:type="nex:LiteralMeta"/>
      </node>
      <node about="#node2339" id="node2339">
        <meta content=" fg=0 153 153 x=13.219684 y=-8.953229;" datatype="xsd:string" id="meta2340" property="format" xsi:type="nex:LiteralMeta"/>
      </node>
      <node about="#node2341" id="node2341">
        <meta content=" fg=0 153 153 x=14.0221815 y=-9.549884;" datatype="xsd:string" id="meta2342" property="format" xsi:type="nex:LiteralMeta"/>
      </node>
      <node about="#node2343" id="node2343" label="GI2a_Stickleback">
        <meta content=" fg=0 153 153 x=14.822145 y=-10.149932 ll=8;" datatype="xsd:string" id="meta2344" property="format" xsi:type="nex:LiteralMeta"/>
      </node>
      <node about="#node2345" id="node2345" label="GI2a_AtlanticCod">
        <meta content=" fg=0 153 153 x=14.827198 y=-10.143136 ll=8;" datatype="xsd:string" id="meta2346" property="format" xsi:type="nex:LiteralMeta"/>
      </node>
      <node about="#node2351" id="node2351">
        <meta content=" fg=0 153 153 x=14.03217 y=-9.536208;" datatype="xsd:string" id="meta2352" property="format" xsi:type="nex:LiteralMeta"/>
      </node>
      <node about="#node2353" id="node2353" label="GI2a_Tetraodon">
        <meta content=" fg=0 153 153 x=14.842182 y=-10.1226225 ll=8;" datatype="xsd:string" id="meta2354" property="format" xsi:type="nex:LiteralMeta"/>
      </node>
      <node about="#node2355" id="node2355" label="GI2a_Fugu">
        <meta content=" fg=0 153 153 x=14.847118 y=-10.115743 ll=8;" datatype="xsd:string" id="meta2356" property="format" xsi:type="nex:LiteralMeta"/>
      </node>
      <node about="#node2373" id="node2373">
        <meta content=" fg=0 153 153 x=11.631681 y=-7.7356358;" datatype="xsd:string" id="meta2374" property="format" xsi:type="nex:LiteralMeta"/>
      </node>
      <node about="#node2375" id="node2375" label="GI2b_AtlanticCod">
        <meta content=" fg=0 153 153 x=12.451508 y=-8.3082485 ll=8;" datatype="xsd:string" id="meta2376" property="format" xsi:type="nex:LiteralMeta"/>
      </node>
      <node about="#node2377" id="node2377">
        <meta content=" fg=0 153 153 x=12.461087 y=-8.294283;" datatype="xsd:string" id="meta2378" property="format" xsi:type="nex:LiteralMeta"/>
      </node>
      <node about="#node2379" id="node2379" label="GI2b_Stickleback">
        <meta content=" fg=0 153 153 x=13.285732 y=-8.859933 ll=8;" datatype="xsd:string" id="meta2380" property="format" xsi:type="nex:LiteralMeta"/>
      </node>
      <node about="#node2381" id="node2381">
        <meta content=" fg=0 153 153 x=13.2928505 y=-8.849413;" datatype="xsd:string" id="meta2382" property="format" xsi:type="nex:LiteralMeta"/>
      </node>
      <node about="#node2383" id="node2383" label="GI2b_Tetraodon">
        <meta content=" fg=0 153 153 x=14.122256 y=-9.408059 ll=8;" datatype="xsd:string" id="meta2384" property="format" xsi:type="nex:LiteralMeta"/>
      </node>
      <node about="#node2385" id="node2385" label="GI2b_Fugu">
        <meta content=" fg=0 153 153 x=14.126957 y=-9.401016 ll=8;" datatype="xsd:string" id="meta2386" property="format" xsi:type="nex:LiteralMeta"/>
      </node>
      <node about="#node2419" id="node2419">
        <meta content=" fg=0 153 153 x=7.60816 y=-4.7653074;" datatype="xsd:string" id="meta2420" property="format" xsi:type="nex:LiteralMeta"/>
      </node>
      <node about="#node2421" id="node2421" label="GI2_Xenopusleavis">
        <meta content=" fg=0 153 153 x=8.446908 y=-5.309828 ll=8;" datatype="xsd:string" id="meta2422" property="format" xsi:type="nex:LiteralMeta"/>
      </node>
      <node about="#node2423" id="node2423" label="GI2_Xenopustropicalis">
        <meta content=" fg=0 153 153 x=8.4514885 y=-5.302706 ll=8;" datatype="xsd:string" id="meta2424" property="format" xsi:type="nex:LiteralMeta"/>
      </node>
      <node about="#node2441" id="node2441">
        <meta content=" fg=102 102 255 x=6.4519353 y=-2.2444355;" datatype="xsd:string" id="meta2442" property="format" xsi:type="nex:LiteralMeta"/>
      </node>
      <node about="#node2443" id="node2443">
        <meta content=" fg=102 102 255 x=7.4208965 y=-2.491649;" datatype="xsd:string" id="meta2444" property="format" xsi:type="nex:LiteralMeta"/>
      </node>
      <node about="#node2445" id="node2445">
        <meta content=" fg=102 102 255 x=8.38773 y=-2.7470582;" datatype="xsd:string" id="meta2446" property="format" xsi:type="nex:LiteralMeta"/>
      </node>
      <node about="#node2447" id="node2447">
        <meta content=" fg=102 102 255 x=9.307921 y=-3.1385255;" datatype="xsd:string" id="meta2448" property="format" xsi:type="nex:LiteralMeta"/>
      </node>
      <node about="#node2449" id="node2449">
        <meta content=" fg=102 102 255 x=10.205184 y=-3.5800228;" datatype="xsd:string" id="meta2450" property="format" xsi:type="nex:LiteralMeta"/>
      </node>
      <node about="#node2451" id="node2451">
        <meta content=" fg=102 102 255 x=11.098676 y=-4.0291023;" datatype="xsd:string" id="meta2452" property="format" xsi:type="nex:LiteralMeta"/>
      </node>
      <node about="#node2453" id="node2453">
        <meta content=" fg=102 102 255 x=11.970291 y=-4.519293;" datatype="xsd:string" id="meta2454" property="format" xsi:type="nex:LiteralMeta"/>
      </node>
      <node about="#node2455" id="node2455" label="GI1_Platypus">
        <meta content=" fg=102 102 255 x=12.81814 y=-5.049531 ll=7;" datatype="xsd:string" id="meta2456" property="format" xsi:type="nex:LiteralMeta"/>
      </node>
      <node about="#node2457" id="node2457">
        <meta content=" fg=102 102 255 x=12.843974 y=-5.0057883;" datatype="xsd:string" id="meta2458" property="format" xsi:type="nex:LiteralMeta"/>
      </node>
      <node about="#node2459" id="node2459">
        <meta content=" fg=102 102 255 x=13.711408 y=-5.503342;" datatype="xsd:string" id="meta2460" property="format" xsi:type="nex:LiteralMeta"/>
      </node>
      <node about="#node2461" id="node2461" label="GI1_Armadillo">
        <meta content=" fg=102 102 255 x=14.563716 y=-6.026382 ll=7;" datatype="xsd:string" id="meta2462" property="format" xsi:type="nex:LiteralMeta"/>
      </node>
      <node about="#node2463" id="node2463">
        <meta content=" fg=102 102 255 x=14.580939 y=-5.997218;" datatype="xsd:string" id="meta2464" property="format" xsi:type="nex:LiteralMeta"/>
      </node>
      <node about="#node2465" id="node2465">
        <meta content=" fg=102 102 255 x=15.444128 y=-6.5020995;" datatype="xsd:string" id="meta2466" property="format" xsi:type="nex:LiteralMeta"/>
      </node>
      <node about="#node2467" id="node2467" label="GI1_Elephant">
        <meta content=" fg=102 102 255 x=16.300835 y=-7.0179033 ll=7;" datatype="xsd:string" id="meta2468" property="format" xsi:type="nex:LiteralMeta"/>
      </node>
      <node about="#node2469" id="node2469">
        <meta content=" fg=102 102 255 x=16.309448 y=-7.003321;" datatype="xsd:string" id="meta2470" property="format" xsi:type="nex:LiteralMeta"/>
      </node>
      <node about="#node2471" id="node2471" label="GI1_Human">
        <meta content=" fg=102 102 255 x=17.17049 y=-7.5118523 ll=7;" datatype="xsd:string" id="meta2472" property="format" xsi:type="nex:LiteralMeta"/>
      </node>
      <node about="#node2473" id="node2473">
        <meta content=" fg=102 102 255 x=17.17688 y=-7.5008745;" datatype="xsd:string" id="meta2474" property="format" xsi:type="nex:LiteralMeta"/>
      </node>
      <node about="#node2475" id="node2475" label="GI1_Bovine">
        <meta content=" fg=102 102 255 x=18.0422 y=-8.002096 ll=7;" datatype="xsd:string" id="meta2476" property="format" xsi:type="nex:LiteralMeta"/>
      </node>
      <node about="#node2477" id="node2477" label="GI1_Mice">
        <meta content=" fg=102 102 255 x=18.046413 y=-7.994751 ll=7;" datatype="xsd:string" id="meta2478" property="format" xsi:type="nex:LiteralMeta"/>
      </node>
      <node about="#node2491" id="node2491">
        <meta content=" fg=102 102 255 x=15.458711 y=-6.4762983;" datatype="xsd:string" id="meta2492" property="format" xsi:type="nex:LiteralMeta"/>
      </node>
      <node about="#node2493" id="node2493" label="GI1_Tenrec">
        <meta content=" fg=102 102 255 x=16.332394 y=-6.9627943 ll=7;" datatype="xsd:string" id="meta2494" property="format" xsi:type="nex:LiteralMeta"/>
      </node>
      <node about="#node2495" id="node2495">
        <meta content=" fg=102 102 255 x=16.338503 y=-6.951658;" datatype="xsd:string" id="meta2496" property="format" xsi:type="nex:LiteralMeta"/>
      </node>
      <node about="#node2497" id="node2497" label="GI1_Rat">
        <meta content=" fg=102 102 255 x=17.216274 y=-7.430738 ll=7;" datatype="xsd:string" id="meta2498" property="format" xsi:type="nex:LiteralMeta"/>
      </node>
      <node about="#node2499" id="node2499" label="GI1_Canine">
        <meta content=" fg=102 102 255 x=17.220299 y=-7.423288 ll=7;" datatype="xsd:string" id="meta2500" property="format" xsi:type="nex:LiteralMeta"/>
      </node>
      <node about="#node2517" id="node2517">
        <meta content=" fg=102 102 255 x=13.733631 y=-5.4624176;" datatype="xsd:string" id="meta2518" property="format" xsi:type="nex:LiteralMeta"/>
      </node>
      <node about="#node2519" id="node2519" label="GI1_TasmanianDevil">
        <meta content=" fg=102 102 255 x=14.61939 y=-5.9265637 ll=7;" datatype="xsd:string" id="meta2520" property="format" xsi:type="nex:LiteralMeta"/>
      </node>
      <node about="#node2521" id="node2521">
        <meta content=" fg=102 102 255 x=14.625214 y=-5.915276;" datatype="xsd:string" id="meta2522" property="format" xsi:type="nex:LiteralMeta"/>
      </node>
      <node about="#node2523" id="node2523" label="GI1_Python">
        <meta content=" fg=102 102 255 x=15.514871 y=-6.3719053 ll=7;" datatype="xsd:string" id="meta2524" property="format" xsi:type="nex:LiteralMeta"/>
      </node>
      <node about="#node2525" id="node2525" label="GI1_AnoleLizard">
        <meta content=" fg=102 102 255 x=15.518705 y=-6.3643556 ll=7;" datatype="xsd:string" id="meta2526" property="format" xsi:type="nex:LiteralMeta"/>
      </node>
      <node about="#node2543" id="node2543">
        <meta content=" fg=102 102 255 x=12.013822 y=-4.4322257;" datatype="xsd:string" id="meta2544" property="format" xsi:type="nex:LiteralMeta"/>
      </node>
      <node about="#node2545" id="node2545" label="GI1_Ostrich">
        <meta content=" fg=102 102 255 x=12.911084 y=-4.873723 ll=7;" datatype="xsd:string" id="meta2546" property="format" xsi:type="nex:LiteralMeta"/>
      </node>
      <node about="#node2547" id="node2547">
        <meta content=" fg=102 102 255 x=12.930666 y=-4.831471;" datatype="xsd:string" id="meta2548" property="format" xsi:type="nex:LiteralMeta"/>
      </node>
      <node about="#node2549" id="node2549" label="GI1_Budgerigar">
        <meta content=" fg=102 102 255 x=13.8316345 y=-5.2653546 ll=7;" datatype="xsd:string" id="meta2550" property="format" xsi:type="nex:LiteralMeta"/>
      </node>
      <node about="#node2551" id="node2551">
        <meta content=" fg=102 102 255 x=13.849192 y=-5.2268305;" datatype="xsd:string" id="meta2552" property="format" xsi:type="nex:LiteralMeta"/>
      </node>
      <node about="#node2553" id="node2553" label="GI1_Alligator">
        <meta content=" fg=102 102 255 x=14.753802 y=-5.6530695 ll=7;" datatype="xsd:string" id="meta2554" property="format" xsi:type="nex:LiteralMeta"/>
      </node>
      <node about="#node2555" id="node2555">
        <meta content=" fg=102 102 255 x=14.769384 y=-5.6182976;" datatype="xsd:string" id="meta2556" property="format" xsi:type="nex:LiteralMeta"/>
      </node>
      <node about="#node2557" id="node2557">
        <meta content=" fg=102 102 255 x=15.684529 y=-6.021421;" datatype="xsd:string" id="meta2558" property="format" xsi:type="nex:LiteralMeta"/>
      </node>
      <node about="#node2559" id="node2559">
        <meta content=" fg=102 102 255 x=16.59623 y=-6.4322796;" datatype="xsd:string" id="meta2560" property="format" xsi:type="nex:LiteralMeta"/>
      </node>
      <node about="#node2561" id="node2561" label="GI1_Duck">
        <meta content=" fg=102 102 255 x=17.504416 y=-6.850843 ll=7;" datatype="xsd:string" id="meta2562" property="format" xsi:type="nex:LiteralMeta"/>
      </node>
      <node about="#node2563" id="node2563">
        <meta content=" fg=102 102 255 x=17.509659 y=-6.839274;" datatype="xsd:string" id="meta2564" property="format" xsi:type="nex:LiteralMeta"/>
      </node>
      <node about="#node2565" id="node2565" label="GI1_Hoazin">
        <meta content=" fg=102 102 255 x=18.421358 y=-7.250132 ll=7;" datatype="xsd:string" id="meta2566" property="format" xsi:type="nex:LiteralMeta"/>
      </node>
      <node about="#node2567" id="node2567" label="GI1_Pigeon">
        <meta content=" fg=102 102 255 x=18.424805 y=-7.2423973 ll=7;" datatype="xsd:string" id="meta2568" property="format" xsi:type="nex:LiteralMeta"/>
      </node>
      <node about="#node2577" id="node2577">
        <meta content=" fg=102 102 255 x=16.604721 y=-6.4128885;" datatype="xsd:string" id="meta2578" property="format" xsi:type="nex:LiteralMeta"/>
      </node>
      <node about="#node2579" id="node2579" label="GI1_SeaTurtle">
        <meta content=" fg=102 102 255 x=17.523249 y=-6.808248 ll=7;" datatype="xsd:string" id="meta2580" property="format" xsi:type="nex:LiteralMeta"/>
      </node>
      <node about="#node2581" id="node2581" label="GI1_ChineseTurtle">
        <meta content=" fg=102 102 255 x=17.526564 y=-6.800456 ll=7;" datatype="xsd:string" id="meta2582" property="format" xsi:type="nex:LiteralMeta"/>
      </node>
      <node about="#node2591" id="node2591">
        <meta content=" fg=102 102 255 x=15.697657 y=-5.9901986;" datatype="xsd:string" id="meta2592" property="format" xsi:type="nex:LiteralMeta"/>
      </node>
      <node about="#node2593" id="node2593" label="GI1_Cuckoo">
        <meta content=" fg=102 102 255 x=16.622747 y=-6.369946 ll=7;" datatype="xsd:string" id="meta2594" property="format" xsi:type="nex:LiteralMeta"/>
      </node>
      <node about="#node2595" id="node2595">
        <meta content=" fg=102 102 255 x=16.627495 y=-6.3581653;" datatype="xsd:string" id="meta2596" property="format" xsi:type="nex:LiteralMeta"/>
      </node>
      <node about="#node2597" id="node2597" label="GI1_Ibis">
        <meta content=" fg=102 102 255 x=17.555767 y=-6.7300663 ll=7;" datatype="xsd:string" id="meta2598" property="format" xsi:type="nex:LiteralMeta"/>
      </node>
      <node about="#node2599" id="node2599" label="GI1_Hornbill">
        <meta content=" fg=102 102 255 x=17.558884 y=-6.7221923 ll=7;" datatype="xsd:string" id="meta2600" property="format" xsi:type="nex:LiteralMeta"/>
      </node>
      <node about="#node2629" id="node2629">
        <meta content=" fg=102 102 255 x=11.141121 y=-3.9321904;" datatype="xsd:string" id="meta2630" property="format" xsi:type="nex:LiteralMeta"/>
      </node>
      <node about="#node2631" id="node2631" label="GI1_Coelacanth">
        <meta content=" fg=102 102 255 x=12.075559 y=-4.288317 ll=7;" datatype="xsd:string" id="meta2632" property="format" xsi:type="nex:LiteralMeta"/>
      </node>
      <node about="#node2633" id="node2633" label="GI1_Ghostshark">
        <meta content=" fg=102 102 255 x=12.078541 y=-4.280392 ll=7;" datatype="xsd:string" id="meta2634" property="format" xsi:type="nex:LiteralMeta"/>
      </node>
      <node about="#node2643" id="node2643">
        <meta content=" fg=102 102 255 x=10.264322 y=-3.4305823;" datatype="xsd:string" id="meta2644" property="format" xsi:type="nex:LiteralMeta"/>
      </node>
      <node about="#node2645" id="node2645" label="GI1a_JapaneseMedaka">
        <meta content=" fg=102 102 255 x=11.204657 y=-3.7708335 ll=7;" datatype="xsd:string" id="meta2646" property="format" xsi:type="nex:LiteralMeta"/>
      </node>
      <node about="#node2647" id="node2647">
        <meta content=" fg=102 102 255 x=11.2219515 y=-3.718587;" datatype="xsd:string" id="meta2648" property="format" xsi:type="nex:LiteralMeta"/>
      </node>
      <node about="#node2649" id="node2649">
        <meta content=" fg=102 102 255 x=12.177107 y=-4.0146904;" datatype="xsd:string" id="meta2650" property="format" xsi:type="nex:LiteralMeta"/>
      </node>
      <node about="#node2651" id="node2651">
        <meta content=" fg=102 102 255 x=13.128425 y=-4.322902;" datatype="xsd:string" id="meta2652" property="format" xsi:type="nex:LiteralMeta"/>
      </node>
      <node about="#node2653" id="node2653" label="GI1a_Stickleback">
        <meta content=" fg=102 102 255 x=14.071607 y=-4.6551785 ll=7;" datatype="xsd:string" id="meta2654" property="format" xsi:type="nex:LiteralMeta"/>
      </node>
      <node about="#node2655" id="node2655">
        <meta content=" fg=102 102 255 x=14.081039 y=-4.627083;" datatype="xsd:string" id="meta2656" property="format" xsi:type="nex:LiteralMeta"/>
      </node>
      <node about="#node2657" id="node2657" label="GI1b_Zebrafish">
        <meta content=" fg=102 102 255 x=15.027001 y=-4.9513607 ll=7;" datatype="xsd:string" id="meta2658" property="format" xsi:type="nex:LiteralMeta"/>
      </node>
      <node about="#node2659" id="node2659">
        <meta content=" fg=102 102 255 x=15.034933 y=-4.927228;" datatype="xsd:string" id="meta2660" property="format" xsi:type="nex:LiteralMeta"/>
      </node>
      <node about="#node2661" id="node2661" label="GI1b_AtlanticCod">
        <meta content=" fg=102 102 255 x=15.983606 y=-5.243484 ll=7;" datatype="xsd:string" id="meta2662" property="format" xsi:type="nex:LiteralMeta"/>
      </node>
      <node about="#node2663" id="node2663">
        <meta content=" fg=102 102 255 x=15.990088 y=-5.2233315;" datatype="xsd:string" id="meta2664" property="format" xsi:type="nex:LiteralMeta"/>
      </node>
      <node about="#node2665" id="node2665" label="GI1b_JapaneseMedaka">
        <meta content=" fg=102 102 255 x=16.941406 y=-5.531543 ll=7;" datatype="xsd:string" id="meta2666" property="format" xsi:type="nex:LiteralMeta"/>
      </node>
      <node about="#node2667" id="node2667">
        <meta content=" fg=102 102 255 x=16.94649 y=-5.515388;" datatype="xsd:string" id="meta2668" property="format" xsi:type="nex:LiteralMeta"/>
      </node>
      <node about="#node2669" id="node2669" label="GI1b_Stickleback">
        <meta content=" fg=102 102 255 x=17.900383 y=-5.815533 ll=7;" datatype="xsd:string" id="meta2670" property="format" xsi:type="nex:LiteralMeta"/>
      </node>
      <node about="#node2671" id="node2671">
        <meta content=" fg=102 102 255 x=17.90412 y=-5.803393;" datatype="xsd:string" id="meta2672" property="format" xsi:type="nex:LiteralMeta"/>
      </node>
      <node about="#node2673" id="node2673" label="GI1b_Tetraodon">
        <meta content=" fg=102 102 255 x=18.86052 y=-6.09545 ll=7;" datatype="xsd:string" id="meta2674" property="format" xsi:type="nex:LiteralMeta"/>
      </node>
      <node about="#node2675" id="node2675" label="GI1b_Fugu">
        <meta content=" fg=102 102 255 x=18.862959 y=-6.087341 ll=7;" datatype="xsd:string" id="meta2676" property="format" xsi:type="nex:LiteralMeta"/>
      </node>
      <node about="#node2701" id="node2701">
        <meta content=" fg=102 102 255 x=13.140618 y=-4.2823596;" datatype="xsd:string" id="meta2702" property="format" xsi:type="nex:LiteralMeta"/>
      </node>
      <node about="#node2703" id="node2703" label="GI1a_Zebrafish">
        <meta content=" fg=102 102 255 x=14.101828 y=-4.558178 ll=7;" datatype="xsd:string" id="meta2704" property="format" xsi:type="nex:LiteralMeta"/>
      </node>
      <node about="#node2705" id="node2705">
        <meta content=" fg=102 102 255 x=14.105254 y=-4.5459466;" datatype="xsd:string" id="meta2706" property="format" xsi:type="nex:LiteralMeta"/>
      </node>
      <node about="#node2707" id="node2707" label="GI1a_AtlanticCod">
        <meta content=" fg=102 102 255 x=15.068765 y=-4.813616 lx=3 ly=-8 ll=9;" datatype="xsd:string" id="meta2708" property="format" xsi:type="nex:LiteralMeta"/>
      </node>
      <node about="#node2709" id="node2709" label="GI1a_Tetraodon">
        <meta content=" fg=102 102 255 x=15.070996 y=-4.805447 ll=7;" datatype="xsd:string" id="meta2710" property="format" xsi:type="nex:LiteralMeta"/>
      </node>
      <node about="#node2723" id="node2723">
        <meta content=" fg=102 102 255 x=12.190912 y=-3.9658003;" datatype="xsd:string" id="meta2724" property="format" xsi:type="nex:LiteralMeta"/>
      </node>
      <node about="#node2725" id="node2725" label="GI1_SpottedGar">
        <meta content=" fg=102 102 255 x=13.158818 y=-4.217114 ll=7;" datatype="xsd:string" id="meta2726" property="format" xsi:type="nex:LiteralMeta"/>
      </node>
      <node about="#node2727" id="node2727" label="GI1a_Fugu">
        <meta content=" fg=102 102 255 x=13.160912 y=-4.2089086 ll=7;" datatype="xsd:string" id="meta2728" property="format" xsi:type="nex:LiteralMeta"/>
      </node>
      <node about="#node2745" id="node2745">
        <meta content=" fg=51 153 255 x=9.382992 y=-2.8442852;" datatype="xsd:string" id="meta2746" property="format" xsi:type="nex:LiteralMeta"/>
      </node>
      <node about="#node2747" id="node2747" label="GI3_Bovine">
        <meta content=" fg=51 153 255 x=10.355015 y=-3.0791714 ll=7;" datatype="xsd:string" id="meta2748" property="format" xsi:type="nex:LiteralMeta"/>
      </node>
      <node about="#node2749" id="node2749">
        <meta content=" fg=51 153 255 x=10.378656 y=-2.9372976;" datatype="xsd:string" id="meta2750" property="format" xsi:type="nex:LiteralMeta"/>
      </node>
      <node about="#node2751" id="node2751">
        <meta content=" fg=51 153 255 x=11.370055 y=-3.0681736;" datatype="xsd:string" id="meta2752" property="format" xsi:type="nex:LiteralMeta"/>
      </node>
      <node about="#node2753" id="node2753">
        <meta content=" fg=51 153 255 x=12.355748 y=-3.2367232;" datatype="xsd:string" id="meta2754" property="format" xsi:type="nex:LiteralMeta"/>
      </node>
      <node about="#node2755" id="node2755">
        <meta content=" fg=51 153 255 x=13.338446 y=-3.4219415;" datatype="xsd:string" id="meta2756" property="format" xsi:type="nex:LiteralMeta"/>
      </node>
      <node about="#node2757" id="node2757">
        <meta content=" fg=51 153 255 x=14.31954 y=-3.6154745;" datatype="xsd:string" id="meta2758" property="format" xsi:type="nex:LiteralMeta"/>
      </node>
      <node about="#node2759" id="node2759" label="GI3_Alligator">
        <meta content=" fg=51 153 255 x=15.293517 y=-3.8421211 ll=7;" datatype="xsd:string" id="meta2760" property="format" xsi:type="nex:LiteralMeta"/>
      </node>
      <node about="#node2761" id="node2761">
        <meta content=" fg=51 153 255 x=15.301444 y=-3.8048515;" datatype="xsd:string" id="meta2762" property="format" xsi:type="nex:LiteralMeta"/>
      </node>
      <node about="#node2763" id="node2763" label="GI3_Budgerigar">
        <meta content=" fg=51 153 255 x=16.277306 y=-4.023243 ll=7;" datatype="xsd:string" id="meta2764" property="format" xsi:type="nex:LiteralMeta"/>
      </node>
      <node about="#node2765" id="node2765">
        <meta content=" fg=51 153 255 x=16.284142 y=-3.9900699;" datatype="xsd:string" id="meta2766" property="format" xsi:type="nex:LiteralMeta"/>
      </node>
      <node about="#node2767" id="node2767" label="GI3_Cuckoo">
        <meta content=" fg=51 153 255 x=17.261818 y=-4.2001896 ll=7;" datatype="xsd:string" id="meta2768" property="format" xsi:type="nex:LiteralMeta"/>
      </node>
      <node about="#node2769" id="node2769">
        <meta content=" fg=51 153 255 x=17.267614 y=-4.1711254;" datatype="xsd:string" id="meta2770" property="format" xsi:type="nex:LiteralMeta"/>
      </node>
      <node about="#node2771" id="node2771">
        <meta content=" fg=51 153 255 x=18.24952 y=-4.3605027;" datatype="xsd:string" id="meta2772" property="format" xsi:type="nex:LiteralMeta"/>
      </node>
      <node about="#node2773" id="node2773" label="GI3_Duck">
        <meta content=" fg=51 153 255 x=19.22894 y=-4.5623364 ll=7;" datatype="xsd:string" id="meta2774" property="format" xsi:type="nex:LiteralMeta"/>
      </node>
      <node about="#node2775" id="node2775">
        <meta content=" fg=51 153 255 x=19.232216 y=-4.545721;" datatype="xsd:string" id="meta2776" property="format" xsi:type="nex:LiteralMeta"/>
      </node>
      <node about="#node2777" id="node2777" label="GI3_Ostrich">
        <meta content=" fg=51 153 255 x=20.21331 y=-4.739254 ll=7;" datatype="xsd:string" id="meta2778" property="format" xsi:type="nex:LiteralMeta"/>
      </node>
      <node about="#node2779" id="node2779">
        <meta content=" fg=51 153 255 x=20.215689 y=-4.726777;" datatype="xsd:string" id="meta2780" property="format" xsi:type="nex:LiteralMeta"/>
      </node>
      <node about="#node2781" id="node2781" label="GI3_Ibis">
        <meta content=" fg=51 153 255 x=21.198387 y=-4.911995 ll=7;" datatype="xsd:string" id="meta2782" property="format" xsi:type="nex:LiteralMeta"/>
      </node>
      <node about="#node2783" id="node2783" label="GI3_Hoazin">
        <meta content=" fg=51 153 255 x=21.199919 y=-4.903667 ll=7;" datatype="xsd:string" id="meta2784" property="format" xsi:type="nex:LiteralMeta"/>
      </node>
      <node about="#node2797" id="node2797">
        <meta content=" fg=51 153 255 x=18.254013 y=-4.3355002;" datatype="xsd:string" id="meta2798" property="format" xsi:type="nex:LiteralMeta"/>
      </node>
      <node about="#node2799" id="node2799" label="GI3_Hornbill">
        <meta content=" fg=51 153 255 x=19.239706 y=-4.5040503 ll=7;" datatype="xsd:string" id="meta2800" property="format" xsi:type="nex:LiteralMeta"/>
      </node>
      <node about="#node2801" id="node2801" label="GI3_Pigeon">
        <meta content=" fg=51 153 255 x=19.241096 y=-4.4956975 ll=7;" datatype="xsd:string" id="meta2802" property="format" xsi:type="nex:LiteralMeta"/>
      </node>
      <node about="#node2823" id="node2823">
        <meta content=" fg=51 153 255 x=14.327486 y=-3.569588;" datatype="xsd:string" id="meta2824" property="format" xsi:type="nex:LiteralMeta"/>
      </node>
      <node about="#node2825" id="node2825" label="GI3_SeaTurtle">
        <meta content=" fg=51 153 255 x=15.315892 y=-3.7214208 ll=7;" datatype="xsd:string" id="meta2826" property="format" xsi:type="nex:LiteralMeta"/>
      </node>
      <node about="#node2827" id="node2827" label="GI3_ChineseTurtle">
        <meta content=" fg=51 153 255 x=15.3171425 y=-3.7130458 ll=7;" datatype="xsd:string" id="meta2828" property="format" xsi:type="nex:LiteralMeta"/>
      </node>
      <node about="#node2837" id="node2837">
        <meta content=" fg=51 153 255 x=13.34822 y=-3.3591995;" datatype="xsd:string" id="meta2838" property="format" xsi:type="nex:LiteralMeta"/>
      </node>
      <node about="#node2839" id="node2839">
        <meta content=" fg=51 153 255 x=14.339619 y=-3.4900756;" datatype="xsd:string" id="meta2840" property="format" xsi:type="nex:LiteralMeta"/>
      </node>
      <node about="#node2841" id="node2841" label="GI3_Python">
        <meta content=" fg=51 153 255 x=15.330454 y=-3.625148 ll=7;" datatype="xsd:string" id="meta2842" property="format" xsi:type="nex:LiteralMeta"/>
      </node>
      <node about="#node2843" id="node2843" label="GI3_AnoleLizard">
        <meta content=" fg=51 153 255 x=15.331563 y=-3.6167529 ll=7;" datatype="xsd:string" id="meta2844" property="format" xsi:type="nex:LiteralMeta"/>
      </node>
      <node about="#node2849" id="node2849">
        <meta content=" fg=51 153 255 x=14.341693 y=-3.4732676;" datatype="xsd:string" id="meta2850" property="format" xsi:type="nex:LiteralMeta"/>
      </node>
      <node about="#node2851" id="node2851" label="GI3_Xenopustropicalis">
        <meta content=" fg=51 153 255 x=15.334674 y=-3.5915406 ll=7;" datatype="xsd:string" id="meta2852" property="format" xsi:type="nex:LiteralMeta"/>
      </node>
      <node about="#node2853" id="node2853" label="GI3_Xenopusleavis">
        <meta content=" fg=51 153 255 x=15.33564 y=-3.583128 ll=7;" datatype="xsd:string" id="meta2854" property="format" xsi:type="nex:LiteralMeta"/>
      </node>
      <node about="#node2867" id="node2867">
        <meta content=" fg=51 153 255 x=12.367762 y=-3.135865;" datatype="xsd:string" id="meta2868" property="format" xsi:type="nex:LiteralMeta"/>
      </node>
      <node about="#node2869" id="node2869">
        <meta content=" fg=51 153 255 x=13.364859 y=-3.2120025;" datatype="xsd:string" id="meta2870" property="format" xsi:type="nex:LiteralMeta"/>
      </node>
      <node about="#node2871" id="node2871">
        <meta content=" fg=51 153 255 x=14.3609085 y=-3.3007984;" datatype="xsd:string" id="meta2872" property="format" xsi:type="nex:LiteralMeta"/>
      </node>
      <node about="#node2873" id="node2873">
        <meta content=" fg=51 153 255 x=15.356171 y=-3.3980255;" datatype="xsd:string" id="meta2874" property="format" xsi:type="nex:LiteralMeta"/>
      </node>
      <node about="#node2875" id="node2875" label="GI3_Armadillo">
        <meta content=" fg=51 153 255 x=16.351013 y=-3.4994655 ll=7;" datatype="xsd:string" id="meta2876" property="format" xsi:type="nex:LiteralMeta"/>
      </node>
      <node about="#node2877" id="node2877" label="GI3_Tenrec">
        <meta content=" fg=51 153 255 x=16.351835 y=-3.4910378 ll=7;" datatype="xsd:string" id="meta2878" property="format" xsi:type="nex:LiteralMeta"/>
      </node>
      <node about="#node2883" id="node2883">
        <meta content=" fg=51 153 255 x=15.357675 y=-3.3811567;" datatype="xsd:string" id="meta2884" property="format" xsi:type="nex:LiteralMeta"/>
      </node>
      <node about="#node2885" id="node2885" label="GI3_Canine">
        <meta content=" fg=51 153 255 x=16.354092 y=-3.4657345 ll=7;" datatype="xsd:string" id="meta2886" property="format" xsi:type="nex:LiteralMeta"/>
      </node>
      <node about="#node2887" id="node2887" label="GI3_Elephant">
        <meta content=" fg=51 153 255 x=16.354773 y=-3.457294 ll=7;" datatype="xsd:string" id="meta2888" property="format" xsi:type="nex:LiteralMeta"/>
      </node>
      <node about="#node2897" id="node2897">
        <meta content=" fg=51 153 255 x=14.363103 y=-3.271243;" datatype="xsd:string" id="meta2898" property="format" xsi:type="nex:LiteralMeta"/>
      </node>
      <node about="#node2899" id="node2899" label="GI3_Human">
        <meta content=" fg=51 153 255 x=15.360809 y=-3.3389344 ll=7;" datatype="xsd:string" id="meta2900" property="format" xsi:type="nex:LiteralMeta"/>
      </node>
      <node about="#node2901" id="node2901">
        <meta content=" fg=51 153 255 x=15.3615885 y=-3.3262568;" datatype="xsd:string" id="meta2902" property="format" xsi:type="nex:LiteralMeta"/>
      </node>
      <node about="#node2903" id="node2903" label="GI3_Mice">
        <meta content=" fg=51 153 255 x=16.359833 y=-3.3854973 ll=7;" datatype="xsd:string" id="meta2904" property="format" xsi:type="nex:LiteralMeta"/>
      </node>
      <node about="#node2905" id="node2905" label="GI3_Rat">
        <meta content=" fg=51 153 255 x=16.360298 y=-3.3770423 ll=7;" datatype="xsd:string" id="meta2906" property="format" xsi:type="nex:LiteralMeta"/>
      </node>
      <node about="#node2919" id="node2919">
        <meta content=" fg=51 153 255 x=13.367036 y=-3.1739614;" datatype="xsd:string" id="meta2920" property="format" xsi:type="nex:LiteralMeta"/>
      </node>
      <node about="#node2921" id="node2921" label="GI3_Platypus">
        <meta content=" fg=51 153 255 x=14.366139 y=-3.2162883 ll=7;" datatype="xsd:string" id="meta2922" property="format" xsi:type="nex:LiteralMeta"/>
      </node>
      <node about="#node2923" id="node2923" label="GI3_TasmanianDevil">
        <meta content=" fg=51 153 255 x=14.366462 y=-3.2078266 ll=7;" datatype="xsd:string" id="meta2924" property="format" xsi:type="nex:LiteralMeta"/>
      </node>
      <node about="#node2937" id="node2937">
        <meta content=" fg=51 153 255 x=11.378621 y=-2.92883;" datatype="xsd:string" id="meta2938" property="format" xsi:type="nex:LiteralMeta"/>
      </node>
      <node about="#node2939" id="node2939">
        <meta content=" fg=51 153 255 x=12.378621 y=-2.92883;" datatype="xsd:string" id="meta2940" property="format" xsi:type="nex:LiteralMeta"/>
      </node>
      <node about="#node2941" id="node2941" label="GI3_Coelacanth">
        <meta content=" fg=51 153 255 x=13.378298 y=-2.9542308 ll=7;" datatype="xsd:string" id="meta2942" property="format" xsi:type="nex:LiteralMeta"/>
      </node>
      <node about="#node2943" id="node2943">
        <meta content=" fg=51 153 255 x=13.378612 y=-2.9245958;" datatype="xsd:string" id="meta2944" property="format" xsi:type="nex:LiteralMeta"/>
      </node>
      <node about="#node2945" id="node2945" label="GI3a_Zebrafish">
        <meta content=" fg=51 153 255 x=14.3784685 y=-2.941531 ll=7;" datatype="xsd:string" id="meta2946" property="format" xsi:type="nex:LiteralMeta"/>
      </node>
      <node about="#node2947" id="node2947">
        <meta content=" fg=51 153 255 x=14.378576 y=-2.9161282;" datatype="xsd:string" id="meta2948" property="format" xsi:type="nex:LiteralMeta"/>
      </node>
      <node about="#node2949" id="node2949" label="GI3a_AtlanticCod">
        <meta content=" fg=51 153 255 x=15.37854 y=-2.9245958 ll=7;" datatype="xsd:string" id="meta2950" property="format" xsi:type="nex:LiteralMeta"/>
      </node>
      <node about="#node2951" id="node2951">
        <meta content=" fg=51 153 255 x=15.378495 y=-2.9034266;" datatype="xsd:string" id="meta2952" property="format" xsi:type="nex:LiteralMeta"/>
      </node>
      <node about="#node2953" id="node2953">
        <meta content=" fg=51 153 255 x=16.378487 y=-2.8991926;" datatype="xsd:string" id="meta2954" property="format" xsi:type="nex:LiteralMeta"/>
      </node>
      <node about="#node2955" id="node2955" label="GI3a_JapaneseMedaka">
        <meta content=" fg=51 153 255 x=17.378487 y=-2.8991926 ll=7;" datatype="xsd:string" id="meta2956" property="format" xsi:type="nex:LiteralMeta"/>
      </node>
      <node about="#node2957" id="node2957" label="GI3a_Stickleback">
        <meta content=" fg=51 153 255 x=17.37845 y=-2.890725 ll=7;" datatype="xsd:string" id="meta2958" property="format" xsi:type="nex:LiteralMeta"/>
      </node>
      <node about="#node2963" id="node2963">
        <meta content=" fg=51 153 255 x=16.378271 y=-2.8822584;" datatype="xsd:string" id="meta2964" property="format" xsi:type="nex:LiteralMeta"/>
      </node>
      <node about="#node2965" id="node2965" label="GI3a_Tetraodon">
        <meta content=" fg=51 153 255 x=17.378128 y=-2.8653233 ll=7;" datatype="xsd:string" id="meta2966" property="format" xsi:type="nex:LiteralMeta"/>
      </node>
      <node about="#node2967" id="node2967" label="GI3a_Fugu">
        <meta content=" fg=51 153 255 x=17.377949 y=-2.8568573 ll=7;" datatype="xsd:string" id="meta2968" property="format" xsi:type="nex:LiteralMeta"/>
      </node>
      <node about="#node2989" id="node2989">
        <meta content=" fg=51 153 255 x=12.377894 y=-2.8907335;" datatype="xsd:string" id="meta2990" property="format" xsi:type="nex:LiteralMeta"/>
      </node>
      <node about="#node2991" id="node2991" label="GI3_Ghostshark">
        <meta content=" fg=51 153 255 x=13.377321 y=-2.8568683 ll=7;" datatype="xsd:string" id="meta2992" property="format" xsi:type="nex:LiteralMeta"/>
      </node>
      <node about="#node2993" id="node2993" label="GI3_SpottedGar">
        <meta content=" fg=51 153 255 x=13.376999 y=-2.8484066 ll=7;" datatype="xsd:string" id="meta2994" property="format" xsi:type="nex:LiteralMeta"/>
      </node>
      <node about="#node3015" id="node3015">
        <meta content=" fg=102 102 255 x=8.419382 y=-2.4366353;" datatype="xsd:string" id="meta3016" property="format" xsi:type="nex:LiteralMeta"/>
      </node>
      <node about="#node3017" id="node3017" label="GI1_MarineLamprey">
        <meta content=" fg=102 102 255 x=9.418092 y=-2.3858497 lx=-10 ly=20 ll=9;" datatype="xsd:string" id="meta3018" property="format" xsi:type="nex:LiteralMeta"/>
      </node>
      <node about="#node3019" id="node3019" label="GI1_JapaneseLamprey">
        <meta content=" fg=102 102 255 x=9.417625 y=-2.3773947 lx=3 ly=2 ll=9;" datatype="xsd:string" id="meta3020" property="format" xsi:type="nex:LiteralMeta"/>
      </node>
      <node about="#node3029" id="node3029">
        <meta content=" fg=102 102 255 x=7.449346 y=-2.1725206;" datatype="xsd:string" id="meta3030" property="format" xsi:type="nex:LiteralMeta"/>
      </node>
      <node about="#node3031" id="node3031" label="GI2_MarineLamprey">
        <meta content=" fg=102 102 255 x=8.447052 y=-2.104829 ll=7;" datatype="xsd:string" id="meta3032" property="format" xsi:type="nex:LiteralMeta"/>
      </node>
      <node about="#node3033" id="node3033" label="GI2_JapaneseLamprey">
        <meta content=" fg=102 102 255 x=8.446444 y=-2.096383 lx=1 ly=11 ll=9;" datatype="xsd:string" id="meta3034" property="format" xsi:type="nex:LiteralMeta"/>
      </node>
      <node about="#node3047" id="node3047">
        <meta content=" fg=0 0 0 x=6.317846 y=-0.54633474;" datatype="xsd:string" id="meta3048" property="format" xsi:type="nex:LiteralMeta"/>
      </node>
      <node about="#node3049" id="node3049" label="GIb_AcornWorm">
        <meta content=" fg=0 0 0 x=7.3142624 y=-0.46175683 ll=7;" datatype="xsd:string" id="meta3050" property="format" xsi:type="nex:LiteralMeta"/>
      </node>
      <node about="#node3051" id="node3051">
        <meta content=" fg=153 204 255 x=7.203604 y=-0.082188405;" datatype="xsd:string" id="meta3052" property="format" xsi:type="nex:LiteralMeta"/>
      </node>
      <node about="#node3053" id="node3053">
        <meta content=" fg=153 204 255 x=8.145371 y=0.25407848;" datatype="xsd:string" id="meta3054" property="format" xsi:type="nex:LiteralMeta"/>
      </node>
      <node about="#node3055" id="node3055">
        <meta content=" fg=153 204 255 x=9.116391 y=0.4930779;" datatype="xsd:string" id="meta3056" property="format" xsi:type="nex:LiteralMeta"/>
      </node>
      <node about="#node3057" id="node3057">
        <meta content=" fg=153 204 255 x=10.090367 y=0.71972466;" datatype="xsd:string" id="meta3058" property="format" xsi:type="nex:LiteralMeta"/>
      </node>
      <node about="#node3059" id="node3059" label="GT2_Ghostshark">
        <meta content=" fg=153 204 255 x=11.086033 y=0.8127369 ll=7;" datatype="xsd:string" id="meta3060" property="format" xsi:type="nex:LiteralMeta"/>
      </node>
      <node about="#node3061" id="node3061">
        <meta content=" fg=153 204 255 x=11.063376 y=0.9504931;" datatype="xsd:string" id="meta3062" property="format" xsi:type="nex:LiteralMeta"/>
      </node>
      <node about="#node3063" id="node3063" label="GT2_Coelacanth">
        <meta content=" fg=153 204 255 x=12.058218 y=1.0519332 ll=7;" datatype="xsd:string" id="meta3064" property="format" xsi:type="nex:LiteralMeta"/>
      </node>
      <node about="#node3065" id="node3065">
        <meta content=" fg=153 204 255 x=12.035399 y=1.1853791;" datatype="xsd:string" id="meta3066" property="format" xsi:type="nex:LiteralMeta"/>
      </node>
      <node about="#node3067" id="node3067">
        <meta content=" fg=153 204 255 x=13.015665 y=1.3830642;" datatype="xsd:string" id="meta3068" property="format" xsi:type="nex:LiteralMeta"/>
      </node>
      <node about="#node3069" id="node3069">
        <meta content=" fg=153 204 255 x=14.00275 y=1.5432612;" datatype="xsd:string" id="meta3070" property="format" xsi:type="nex:LiteralMeta"/>
      </node>
      <node about="#node3071" id="node3071">
        <meta content=" fg=153 204 255 x=14.991157 y=1.6950939;" datatype="xsd:string" id="meta3072" property="format" xsi:type="nex:LiteralMeta"/>
      </node>
      <node about="#node3073" id="node3073">
        <meta content=" fg=153 204 255 x=15.980813 y=1.8385516;" datatype="xsd:string" id="meta3074" property="format" xsi:type="nex:LiteralMeta"/>
      </node>
      <node about="#node3075" id="node3075">
        <meta content=" fg=153 204 255 x=16.97165 y=1.973624;" datatype="xsd:string" id="meta3076" property="format" xsi:type="nex:LiteralMeta"/>
      </node>
      <node about="#node3077" id="node3077">
        <meta content=" fg=153 204 255 x=17.963593 y=2.1003013;" datatype="xsd:string" id="meta3078" property="format" xsi:type="nex:LiteralMeta"/>
      </node>
      <node about="#node3079" id="node3079" label="GT2_Ostrich">
        <meta content=" fg=153 204 255 x=18.957539 y=2.2101617 lx=17 ly=-1 ll=9;" datatype="xsd:string" id="meta3080" property="format" xsi:type="nex:LiteralMeta"/>
      </node>
      <node about="#node3081" id="node3081">
        <meta content=" fg=153 204 255 x=18.95499 y=2.2311773;" datatype="xsd:string" id="meta3082" property="format" xsi:type="nex:LiteralMeta"/>
      </node>
      <node about="#node3083" id="node3083">
        <meta content=" fg=153 204 255 x=19.947462 y=2.3536537;" datatype="xsd:string" id="meta3084" property="format" xsi:type="nex:LiteralMeta"/>
      </node>
      <node about="#node3085" id="node3085" label="GT2_Budgerigar">
        <meta content=" fg=153 204 255 x=20.940443 y=2.4719267 ll=7;" datatype="xsd:string" id="meta3086" property="format" xsi:type="nex:LiteralMeta"/>
      </node>
      <node about="#node3087" id="node3087" label="GT2_Hornbill">
        <meta content=" fg=153 204 255 x=20.939407 y=2.480331 ll=7;" datatype="xsd:string" id="meta3088" property="format" xsi:type="nex:LiteralMeta"/>
      </node>
      <node about="#node3093" id="node3093">
        <meta content=" fg=153 204 255 x=19.945246 y=2.3704436;" datatype="xsd:string" id="meta3094" property="format" xsi:type="nex:LiteralMeta"/>
      </node>
      <node about="#node3095" id="node3095" label="GT2_Pigeon">
        <meta content=" fg=153 204 255 x=20.93608 y=2.5055158 ll=7;" datatype="xsd:string" id="meta3096" property="format" xsi:type="nex:LiteralMeta"/>
      </node>
      <node about="#node3097" id="node3097" label="GT2_Cuckoo">
        <meta content=" fg=153 204 255 x=20.934902 y=2.5139012 ll=7;" datatype="xsd:string" id="meta3098" property="format" xsi:type="nex:LiteralMeta"/>
      </node>
      <node about="#node3111" id="node3111">
        <meta content=" fg=153 204 255 x=17.959402 y=2.12964;" datatype="xsd:string" id="meta3112" property="format" xsi:type="nex:LiteralMeta"/>
      </node>
      <node about="#node3113" id="node3113" label="GT2_Duck">
        <meta content=" fg=153 204 255 x=18.94781 y=2.281473 ll=7;" datatype="xsd:string" id="meta3114" property="format" xsi:type="nex:LiteralMeta"/>
      </node>
      <node about="#node3115" id="node3115" label="GT2_Alligator">
        <meta content=" fg=153 204 255 x=18.946487 y=2.2898371 ll=7;" datatype="xsd:string" id="meta3116" property="format" xsi:type="nex:LiteralMeta"/>
      </node>
      <node about="#node3125" id="node3125">
        <meta content=" fg=153 204 255 x=16.965784 y=2.0112731;" datatype="xsd:string" id="meta3126" property="format" xsi:type="nex:LiteralMeta"/>
      </node>
      <node about="#node3127" id="node3127" label="GT2_Hoazin">
        <meta content=" fg=153 204 255 x=17.951477 y=2.1798227 ll=7;" datatype="xsd:string" id="meta3128" property="format" xsi:type="nex:LiteralMeta"/>
      </node>
      <node about="#node3129" id="node3129" label="GT2_Ibis">
        <meta content=" fg=153 204 255 x=17.950014 y=2.1881633 ll=7;" datatype="xsd:string" id="meta3130" property="format" xsi:type="nex:LiteralMeta"/>
      </node>
      <node about="#node3139" id="node3139">
        <meta content=" fg=153 204 255 x=15.973061 y=1.884471;" datatype="xsd:string" id="meta3140" property="format" xsi:type="nex:LiteralMeta"/>
      </node>
      <node about="#node3141" id="node3141" label="GT2_AnoleLizard">
        <meta content=" fg=153 204 255 x=16.955757 y=2.0696893 ll=7;" datatype="xsd:string" id="meta3142" property="format" xsi:type="nex:LiteralMeta"/>
      </node>
      <node about="#node3143" id="node3143" label="GT2_Python">
        <meta content=" fg=153 204 255 x=16.954155 y=2.078004 ll=7;" datatype="xsd:string" id="meta3144" property="format" xsi:type="nex:LiteralMeta"/>
      </node>
      <node about="#node3153" id="node3153">
        <meta content=" fg=153 204 255 x=14.981306 y=1.7492397;" datatype="xsd:string" id="meta3154" property="format" xsi:type="nex:LiteralMeta"/>
      </node>
      <node about="#node3155" id="node3155" label="GT2_SeaTurtle">
        <meta content=" fg=153 204 255 x=15.960727 y=1.9510734 ll=7;" datatype="xsd:string" id="meta3156" property="format" xsi:type="nex:LiteralMeta"/>
      </node>
      <node about="#node3157" id="node3157" label="GT2_ChineseTurtle">
        <meta content=" fg=153 204 255 x=15.958982 y=1.9593596 ll=7;" datatype="xsd:string" id="meta3158" property="format" xsi:type="nex:LiteralMeta"/>
      </node>
      <node about="#node3167" id="node3167">
        <meta content=" fg=153 204 255 x=13.983571 y=1.6343777;" datatype="xsd:string" id="meta3168" property="format" xsi:type="nex:LiteralMeta"/>
      </node>
      <node about="#node3169" id="node3169" label="GT2_Platypus">
        <meta content=" fg=153 204 255 x=14.959432 y=1.8527689 ll=7;" datatype="xsd:string" id="meta3170" property="format" xsi:type="nex:LiteralMeta"/>
      </node>
      <node about="#node3171" id="node3171">
        <meta content=" fg=153 204 255 x=14.950403 y=1.8897871;" datatype="xsd:string" id="meta3172" property="format" xsi:type="nex:LiteralMeta"/>
      </node>
      <node about="#node3173" id="node3173" label="GT2_TasmanianDevil">
        <meta content=" fg=153 204 255 x=15.92438 y=2.1164339 ll=7;" datatype="xsd:string" id="meta3174" property="format" xsi:type="nex:LiteralMeta"/>
      </node>
      <node about="#node3175" id="node3175">
        <meta content=" fg=153 204 255 x=15.916146 y=2.1492877;" datatype="xsd:string" id="meta3176" property="format" xsi:type="nex:LiteralMeta"/>
      </node>
      <node about="#node3177" id="node3177" label="GT2_Elephant">
        <meta content=" fg=153 204 255 x=16.88817 y=2.3841736 ll=7;" datatype="xsd:string" id="meta3178" property="format" xsi:type="nex:LiteralMeta"/>
      </node>
      <node about="#node3179" id="node3179">
        <meta content=" fg=153 204 255 x=16.880783 y=2.412875;" datatype="xsd:string" id="meta3180" property="format" xsi:type="nex:LiteralMeta"/>
      </node>
      <node about="#node3181" id="node3181">
        <meta content=" fg=153 204 255 x=17.847614 y=2.6682842;" datatype="xsd:string" id="meta3182" property="format" xsi:type="nex:LiteralMeta"/>
      </node>
      <node about="#node3183" id="node3183" label="GT2_Tenrec">
        <meta content=" fg=153 204 255 x=18.817614 y=2.9113927 ll=7;" datatype="xsd:string" id="meta3184" property="format" xsi:type="nex:LiteralMeta"/>
      </node>
      <node about="#node3185" id="node3185">
        <meta content=" fg=153 204 255 x=18.813358 y=2.927785;" datatype="xsd:string" id="meta3186" property="format" xsi:type="nex:LiteralMeta"/>
      </node>
      <node about="#node3187" id="node3187" label="GT2_Human">
        <meta content=" fg=153 204 255 x=19.781263 y=3.1790984 ll=7;" datatype="xsd:string" id="meta3188" property="format" xsi:type="nex:LiteralMeta"/>
      </node>
      <node about="#node3189" id="node3189">
        <meta content=" fg=153 204 255 x=19.777994 y=3.191372;" datatype="xsd:string" id="meta3190" property="format" xsi:type="nex:LiteralMeta"/>
      </node>
      <node about="#node3191" id="node3191" label="GT2_Rat">
        <meta content=" fg=153 204 255 x=20.743736 y=3.4508727 ll=7;" datatype="xsd:string" id="meta3192" property="format" xsi:type="nex:LiteralMeta"/>
      </node>
      <node about="#node3193" id="node3193" label="GT2_Mice">
        <meta content=" fg=153 204 255 x=20.741505 y=3.4590409 ll=7;" datatype="xsd:string" id="meta3194" property="format" xsi:type="nex:LiteralMeta"/>
      </node>
      <node about="#node3207" id="node3207">
        <meta content=" fg=153 204 255 x=17.840816 y=2.6927602;" datatype="xsd:string" id="meta3208" property="format" xsi:type="nex:LiteralMeta"/>
      </node>
      <node about="#node3209" id="node3209" label="GT2_Canine">
        <meta content=" fg=153 204 255 x=18.802025 y=2.9685786 ll=7;" datatype="xsd:string" id="meta3210" property="format" xsi:type="nex:LiteralMeta"/>
      </node>
      <node about="#node3211" id="node3211" label="GT2_Bovine">
        <meta content=" fg=153 204 255 x=18.799656 y=2.976708 ll=7;" datatype="xsd:string" id="meta3212" property="format" xsi:type="nex:LiteralMeta"/>
      </node>
      <node about="#node3237" id="node3237">
        <meta content=" fg=153 204 255 x=12.981361 y=1.509657;" datatype="xsd:string" id="meta3238" property="format" xsi:type="nex:LiteralMeta"/>
      </node>
      <node about="#node3239" id="node3239">
        <meta content=" fg=153 204 255 x=13.931366 y=1.8218937;" datatype="xsd:string" id="meta3240" property="format" xsi:type="nex:LiteralMeta"/>
      </node>
      <node about="#node3241" id="node3241" label="GT2a_Zebrafish">
        <meta content=" fg=153 204 255 x=14.887767 y=2.1139505 ll=7;" datatype="xsd:string" id="meta3242" property="format" xsi:type="nex:LiteralMeta"/>
      </node>
      <node about="#node3243" id="node3243">
        <meta content=" fg=153 204 255 x=14.880039 y=2.1381497;" datatype="xsd:string" id="meta3244" property="format" xsi:type="nex:LiteralMeta"/>
      </node>
      <node about="#node3245" id="node3245" label="GT2a_AtlanticCod">
        <meta content=" fg=153 204 255 x=15.833933 y=2.4382946 ll=7;" datatype="xsd:string" id="meta3246" property="format" xsi:type="nex:LiteralMeta"/>
      </node>
      <node about="#node3247" id="node3247">
        <meta content=" fg=153 204 255 x=15.827366 y=2.4584196;" datatype="xsd:string" id="meta3248" property="format" xsi:type="nex:LiteralMeta"/>
      </node>
      <node about="#node3249" id="node3249" label="GT2a_Stickleback">
        <meta content=" fg=153 204 255 x=16.778683 y=2.7666311 ll=7;" datatype="xsd:string" id="meta3250" property="format" xsi:type="nex:LiteralMeta"/>
      </node>
      <node about="#node3251" id="node3251">
        <meta content=" fg=153 204 255 x=16.773327 y=2.7826974;" datatype="xsd:string" id="meta3252" property="format" xsi:type="nex:LiteralMeta"/>
      </node>
      <node about="#node3253" id="node3253" label="GT2a_JapaneseMedaka">
        <meta content=" fg=153 204 255 x=17.722002 y=3.0989535 ll=7;" datatype="xsd:string" id="meta3254" property="format" xsi:type="nex:LiteralMeta"/>
      </node>
      <node about="#node3255" id="node3255">
        <meta content=" fg=153 204 255 x=17.717909 y=3.1109776;" datatype="xsd:string" id="meta3256" property="format" xsi:type="nex:LiteralMeta"/>
      </node>
      <node about="#node3257" id="node3257" label="GT2a_Fugu">
        <meta content=" fg=153 204 255 x=18.66387 y=3.4352555 ll=7;" datatype="xsd:string" id="meta3258" property="format" xsi:type="nex:LiteralMeta"/>
      </node>
      <node about="#node3259" id="node3259" label="GT2a_Tetraodon">
        <meta content=" fg=153 204 255 x=18.66109 y=3.443254 ll=7;" datatype="xsd:string" id="meta3260" property="format" xsi:type="nex:LiteralMeta"/>
      </node>
      <node about="#node3281" id="node3281">
        <meta content=" fg=153 204 255 x=13.918781 y=1.8578587;" datatype="xsd:string" id="meta3282" property="format" xsi:type="nex:LiteralMeta"/>
      </node>
      <node about="#node3283" id="node3283" label="GT2_SpottedGar">
        <meta content=" fg=153 204 255 x=14.859116 y=2.1981099 ll=7;" datatype="xsd:string" id="meta3284" property="format" xsi:type="nex:LiteralMeta"/>
      </node>
      <node about="#node3285" id="node3285">
        <meta content=" fg=153 204 255 x=14.854718 y=2.2100263;" datatype="xsd:string" id="meta3286" property="format" xsi:type="nex:LiteralMeta"/>
      </node>
      <node about="#node3287" id="node3287" label="GT2_Xenopustropicalis">
        <meta content=" fg=153 204 255 x=15.792137 y=2.5582278 ll=7;" datatype="xsd:string" id="meta3288" property="format" xsi:type="nex:LiteralMeta"/>
      </node>
      <node about="#node3289" id="node3289" label="GT2_Xenopusleavis">
        <meta content=" fg=153 204 255 x=15.789155 y=2.5661533 ll=7;" datatype="xsd:string" id="meta3290" property="format" xsi:type="nex:LiteralMeta"/>
      </node>
      <node about="#node3315" id="node3315">
        <meta content=" fg=153 204 255 x=10.044663 y=0.8649786;" datatype="xsd:string" id="meta3316" property="format" xsi:type="nex:LiteralMeta"/>
      </node>
      <node about="#node3317" id="node3317" label="GT2_JapaneseLamprey">
        <meta content=" fg=153 204 255 x=10.976051 y=1.2290055 ll=7;" datatype="xsd:string" id="meta3318" property="format" xsi:type="nex:LiteralMeta"/>
      </node>
      <node about="#node3319" id="node3319">
        <meta content=" fg=153 204 255 x=10.971353 y=1.2408062;" datatype="xsd:string" id="meta3320" property="format" xsi:type="nex:LiteralMeta"/>
      </node>
      <node about="#node3321" id="node3321" label="GT2_MarineLamprey">
        <meta content=" fg=153 204 255 x=11.899626 y=1.6127068 ll=7;" datatype="xsd:string" id="meta3322" property="format" xsi:type="nex:LiteralMeta"/>
      </node>
      <node about="#node3323" id="node3323" label="GT1_JapaneseLamprey">
        <meta content=" fg=153 204 255 x=11.896443 y=1.620554 ll=7;" datatype="xsd:string" id="meta3324" property="format" xsi:type="nex:LiteralMeta"/>
      </node>
      <node about="#node3337" id="node3337">
        <meta content=" fg=102 153 255 x=9.025163 y=0.7294378;" datatype="xsd:string" id="meta3338" property="format" xsi:type="nex:LiteralMeta"/>
      </node>
      <node about="#node3339" id="node3339" label="GT3_Coelacanth">
        <meta content=" fg=102 153 255 x=9.947004 y=1.1170055 ll=7;" datatype="xsd:string" id="meta3340" property="format" xsi:type="nex:LiteralMeta"/>
      </node>
      <node about="#node3341" id="node3341">
        <meta content=" fg=102 153 255 x=9.902934 y=1.2085179;" datatype="xsd:string" id="meta3342" property="format" xsi:type="nex:LiteralMeta"/>
      </node>
      <node about="#node3343" id="node3343" label="GT3_AnoleLizard">
        <meta content=" fg=102 153 255 x=10.821461 y=1.6038775 ll=7;" datatype="xsd:string" id="meta3344" property="format" xsi:type="nex:LiteralMeta"/>
      </node>
      <node about="#node3345" id="node3345">
        <meta content=" fg=102 153 255 x=10.778669 y=1.69131;" datatype="xsd:string" id="meta3346" property="format" xsi:type="nex:LiteralMeta"/>
      </node>
      <node about="#node3347" id="node3347">
        <meta content=" fg=102 153 255 x=11.674054 y=2.1366024;" datatype="xsd:string" id="meta3348" property="format" xsi:type="nex:LiteralMeta"/>
      </node>
      <node about="#node3349" id="node3349" label="GT3_Python">
        <meta content=" fg=102 153 255 x=12.5892 y=2.539726 ll=7;" datatype="xsd:string" id="meta3350" property="format" xsi:type="nex:LiteralMeta"/>
      </node>
      <node about="#node3351" id="node3351">
        <meta content=" fg=102 153 255 x=12.567546 y=2.585682;" datatype="xsd:string" id="meta3352" property="format" xsi:type="nex:LiteralMeta"/>
      </node>
      <node about="#node3353" id="node3353">
        <meta content=" fg=102 153 255 x=13.464808 y=3.0271792;" datatype="xsd:string" id="meta3354" property="format" xsi:type="nex:LiteralMeta"/>
      </node>
      <node about="#node3355" id="node3355" label="GT3_Alligator">
        <meta content=" fg=102 153 255 x=14.376508 y=3.4380376 ll=7;" datatype="xsd:string" id="meta3356" property="format" xsi:type="nex:LiteralMeta"/>
      </node>
      <node about="#node3357" id="node3357">
        <meta content=" fg=102 153 255 x=14.360193 y=3.4724717;" datatype="xsd:string" id="meta3358" property="format" xsi:type="nex:LiteralMeta"/>
      </node>
      <node about="#node3359" id="node3359" label="GT3_Ostrich">
        <meta content=" fg=102 153 255 x=15.268381 y=3.8910353 ll=7;" datatype="xsd:string" id="meta3360" property="format" xsi:type="nex:LiteralMeta"/>
      </node>
      <node about="#node3361" id="node3361">
        <meta content=" fg=102 153 255 x=15.253686 y=3.9215512;" datatype="xsd:string" id="meta3362" property="format" xsi:type="nex:LiteralMeta"/>
      </node>
      <node about="#node3363" id="node3363" label="GT3_Duck">
        <meta content=" fg=102 153 255 x=16.158297 y=4.3477902 ll=7;" datatype="xsd:string" id="meta3364" property="format" xsi:type="nex:LiteralMeta"/>
      </node>
      <node about="#node3365" id="node3365">
        <meta content=" fg=102 153 255 x=16.145267 y=4.3744097;" datatype="xsd:string" id="meta3366" property="format" xsi:type="nex:LiteralMeta"/>
      </node>
      <node about="#node3367" id="node3367" label="GT3_Cuckoo">
        <meta content=" fg=102 153 255 x=17.046236 y=4.8082933 ll=7;" datatype="xsd:string" id="meta3368" property="format" xsi:type="nex:LiteralMeta"/>
      </node>
      <node about="#node3369" id="node3369">
        <meta content=" fg=102 153 255 x=17.034925 y=4.831039;" datatype="xsd:string" id="meta3370" property="format" xsi:type="nex:LiteralMeta"/>
      </node>
      <node about="#node3371" id="node3371" label="GT3_Budgerigar">
        <meta content=" fg=102 153 255 x=17.932188 y=5.2725363 ll=7;" datatype="xsd:string" id="meta3372" property="format" xsi:type="nex:LiteralMeta"/>
      </node>
      <node about="#node3373" id="node3373">
        <meta content=" fg=102 153 255 x=17.922642 y=5.2914305;" datatype="xsd:string" id="meta3374" property="format" xsi:type="nex:LiteralMeta"/>
      </node>
      <node about="#node3375" id="node3375">
        <meta content=" fg=102 153 255 x=18.814222 y=5.744289;" datatype="xsd:string" id="meta3376" property="format" xsi:type="nex:LiteralMeta"/>
      </node>
      <node about="#node3377" id="node3377" label="GT3_Hornbill">
        <meta content=" fg=102 153 255 x=19.707716 y=6.1933684 ll=6;" datatype="xsd:string" id="meta3378" property="format" xsi:type="nex:LiteralMeta"/>
      </node>
      <node about="#node3379" id="node3379" label="GT3_Ibis">
        <meta content=" fg=102 153 255 x=19.70388 y=6.200918 ll=6;" datatype="xsd:string" id="meta3380" property="format" xsi:type="nex:LiteralMeta"/>
      </node>
      <node about="#node3385" id="node3385">
        <meta content=" fg=102 153 255 x=18.806427 y=5.759323;" datatype="xsd:string" id="meta3386" property="format" xsi:type="nex:LiteralMeta"/>
      </node>
      <node about="#node3387" id="node3387" label="GT3_Pigeon">
        <meta content=" fg=102 153 255 x=19.692184 y=6.2234693 ll=6;" datatype="xsd:string" id="meta3388" property="format" xsi:type="nex:LiteralMeta"/>
      </node>
      <node about="#node3389" id="node3389" label="GT3_Hoazin">
        <meta content=" fg=102 153 255 x=19.688223 y=6.230953 ll=6;" datatype="xsd:string" id="meta3390" property="format" xsi:type="nex:LiteralMeta"/>
      </node>
      <node about="#node3419" id="node3419">
        <meta content=" fg=102 153 255 x=13.443281 y=3.068474;" datatype="xsd:string" id="meta3420" property="format" xsi:type="nex:LiteralMeta"/>
      </node>
      <node about="#node3421" id="node3421" label="GT3_SeaTurtle">
        <meta content=" fg=102 153 255 x=14.321053 y=3.5475543 ll=7;" datatype="xsd:string" id="meta3422" property="format" xsi:type="nex:LiteralMeta"/>
      </node>
      <node about="#node3423" id="node3423" label="GT3_ChineseTurtle">
        <meta content=" fg=102 153 255 x=14.316964 y=3.5549698 ll=7;" datatype="xsd:string" id="meta3424" property="format" xsi:type="nex:LiteralMeta"/>
      </node>
      <node about="#node3437" id="node3437">
        <meta content=" fg=102 153 255 x=11.628755 y=2.217954;" datatype="xsd:string" id="meta3438" property="format" xsi:type="nex:LiteralMeta"/>
      </node>
      <node about="#node3439" id="node3439" label="GT3_Platypus">
        <meta content=" fg=102 153 255 x=12.498287 y=2.7118304 ll=7;" datatype="xsd:string" id="meta3440" property="format" xsi:type="nex:LiteralMeta"/>
      </node>
      <node about="#node3441" id="node3441">
        <meta content=" fg=102 153 255 x=12.4766035 y=2.7481923;" datatype="xsd:string" id="meta3442" property="format" xsi:type="nex:LiteralMeta"/>
      </node>
      <node about="#node3443" id="node3443" label="GT3_TasmanianDevil">
        <meta content=" fg=102 153 255 x=13.341923 y=3.2494142 ll=7;" datatype="xsd:string" id="meta3444" property="format" xsi:type="nex:LiteralMeta"/>
      </node>
      <node about="#node3445" id="node3445">
        <meta content=" fg=102 153 255 x=13.3222 y=3.2820158;" datatype="xsd:string" id="meta3446" property="format" xsi:type="nex:LiteralMeta"/>
      </node>
      <node about="#node3447" id="node3447" label="GT3_Armadillo">
        <meta content=" fg=102 153 255 x=14.183243 y=3.790547 ll=7;" datatype="xsd:string" id="meta3448" property="format" xsi:type="nex:LiteralMeta"/>
      </node>
      <node about="#node3449" id="node3449">
        <meta content=" fg=102 153 255 x=14.165527 y=3.8194146;" datatype="xsd:string" id="meta3450" property="format" xsi:type="nex:LiteralMeta"/>
      </node>
      <node about="#node3451" id="node3451">
        <meta content=" fg=102 153 255 x=15.013376 y=4.349653;" datatype="xsd:string" id="meta3452" property="format" xsi:type="nex:LiteralMeta"/>
      </node>
      <node about="#node3453" id="node3453">
        <meta content=" fg=102 153 255 x=15.8656845 y=4.872693;" datatype="xsd:string" id="meta3454" property="format" xsi:type="nex:LiteralMeta"/>
      </node>
      <node about="#node3455" id="node3455" label="GT3_Human">
        <meta content=" fg=102 153 255 x=16.722391 y=5.388497 ll=6;" datatype="xsd:string" id="meta3456" property="format" xsi:type="nex:LiteralMeta"/>
      </node>
      <node about="#node3457" id="node3457">
        <meta content=" fg=102 153 255 x=16.71577 y=5.399337;" datatype="xsd:string" id="meta3458" property="format" xsi:type="nex:LiteralMeta"/>
      </node>
      <node about="#node3459" id="node3459" label="GT3_Mice">
        <meta content=" fg=102 153 255 x=17.568079 y=5.9223766 ll=6;" datatype="xsd:string" id="meta3460" property="format" xsi:type="nex:LiteralMeta"/>
      </node>
      <node about="#node3461" id="node3461" label="GT3_Rat">
        <meta content=" fg=102 153 255 x=17.56362 y=5.9295754 ll=6;" datatype="xsd:string" id="meta3462" property="format" xsi:type="nex:LiteralMeta"/>
      </node>
      <node about="#node3471" id="node3471">
        <meta content=" fg=102 153 255 x=15.854422 y=4.8906174;" datatype="xsd:string" id="meta3472" property="format" xsi:type="nex:LiteralMeta"/>
      </node>
      <node about="#node3473" id="node3473" label="GT3_Elephant">
        <meta content=" fg=102 153 255 x=16.69775 y=5.428016 ll=6;" datatype="xsd:string" id="meta3474" property="format" xsi:type="nex:LiteralMeta"/>
      </node>
      <node about="#node3475" id="node3475" label="GT3_Tenrec">
        <meta content=" fg=102 153 255 x=16.693169 y=5.435138 ll=6;" datatype="xsd:string" id="meta3476" property="format" xsi:type="nex:LiteralMeta"/>
      </node>
      <node about="#node3485" id="node3485">
        <meta content=" fg=102 153 255 x=14.997292 y=4.3745446;" datatype="xsd:string" id="meta3486" property="format" xsi:type="nex:LiteralMeta"/>
      </node>
      <node about="#node3487" id="node3487" label="GT3_Canine">
        <meta content=" fg=102 153 255 x=15.831398 y=4.926148 ll=6;" datatype="xsd:string" id="meta3488" property="format" xsi:type="nex:LiteralMeta"/>
      </node>
      <node about="#node3489" id="node3489" label="GT3_Bovine">
        <meta content=" fg=102 153 255 x=15.826697 y=4.9331913 ll=6;" datatype="xsd:string" id="meta3490" property="format" xsi:type="nex:LiteralMeta"/>
      </node>
      <node about="#node3527" id="node3527">
        <meta content=" fg=51 153 255 x=7.9442887 y=0.5896646;" datatype="xsd:string" id="meta3528" property="format" xsi:type="nex:LiteralMeta"/>
      </node>
      <node about="#node3529" id="node3529" label="GT1_MarineLamprey">
        <meta content=" fg=51 153 255 x=8.768934 y=1.1553146 ll=7;" datatype="xsd:string" id="meta3530" property="format" xsi:type="nex:LiteralMeta"/>
      </node>
      <node about="#node3531" id="node3531">
        <meta content=" fg=51 153 255 x=8.682122 y=1.2646476;" datatype="xsd:string" id="meta3532" property="format" xsi:type="nex:LiteralMeta"/>
      </node>
      <node about="#node3533" id="node3533">
        <meta content=" fg=51 153 255 x=9.445134 y=1.9110318;" datatype="xsd:string" id="meta3534" property="format" xsi:type="nex:LiteralMeta"/>
      </node>
      <node about="#node3535" id="node3535">
        <meta content=" fg=51 153 255 x=10.232217 y=2.527879;" datatype="xsd:string" id="meta3536" property="format" xsi:type="nex:LiteralMeta"/>
      </node>
      <node about="#node3537" id="node3537">
        <meta content=" fg=51 153 255 x=11.027072 y=3.134679;" datatype="xsd:string" id="meta3538" property="format" xsi:type="nex:LiteralMeta"/>
      </node>
      <node about="#node3539" id="node3539">
        <meta content=" fg=51 153 255 x=11.829569 y=3.7313344;" datatype="xsd:string" id="meta3540" property="format" xsi:type="nex:LiteralMeta"/>
      </node>
      <node about="#node3541" id="node3541">
        <meta content=" fg=51 153 255 x=12.639581 y=4.3177485;" datatype="xsd:string" id="meta3542" property="format" xsi:type="nex:LiteralMeta"/>
      </node>
      <node about="#node3543" id="node3543" label="GT1_Ibis">
        <meta content=" fg=51 153 255 x=13.459407 y=4.8903613 ll=6;" datatype="xsd:string" id="meta3544" property="format" xsi:type="nex:LiteralMeta"/>
      </node>
      <node about="#node3545" id="node3545">
        <meta content=" fg=51 153 255 x=13.447102 y=4.907587;" datatype="xsd:string" id="meta3546" property="format" xsi:type="nex:LiteralMeta"/>
      </node>
      <node about="#node3547" id="node3547" label="GT1_Hornbill">
        <meta content=" fg=51 153 255 x=14.26205 y=5.4871216 ll=6;" datatype="xsd:string" id="meta3548" property="format" xsi:type="nex:LiteralMeta"/>
      </node>
      <node about="#node3549" id="node3549">
        <meta content=" fg=51 153 255 x=14.252118 y=5.5008397;" datatype="xsd:string" id="meta3550" property="format" xsi:type="nex:LiteralMeta"/>
      </node>
      <node about="#node3551" id="node3551" label="GT1_Hoazin">
        <meta content=" fg=51 153 255 x=15.06213 y=6.0872536 ll=6;" datatype="xsd:string" id="meta3552" property="format" xsi:type="nex:LiteralMeta"/>
      </node>
      <node about="#node3553" id="node3553">
        <meta content=" fg=51 153 255 x=15.054616 y=6.0974946;" datatype="xsd:string" id="meta3554" property="format" xsi:type="nex:LiteralMeta"/>
      </node>
      <node about="#node3555" id="node3555" label="GT1_Pigeon">
        <meta content=" fg=51 153 255 x=15.8596325 y=6.6907473 ll=6;" datatype="xsd:string" id="meta3556" property="format" xsi:type="nex:LiteralMeta"/>
      </node>
      <node about="#node3557" id="node3557" label="GT1_Cuckoo">
        <meta content=" fg=51 153 255 x=15.85458 y=6.6975427 ll=6;" datatype="xsd:string" id="meta3558" property="format" xsi:type="nex:LiteralMeta"/>
      </node>
      <node about="#node3575" id="node3575">
        <meta content=" fg=51 153 255 x=12.619257 y=4.3448434;" datatype="xsd:string" id="meta3576" property="format" xsi:type="nex:LiteralMeta"/>
      </node>
      <node about="#node3577" id="node3577" label="GT1_Ostrich">
        <meta content=" fg=51 153 255 x=13.414111 y=4.9516435 ll=6;" datatype="xsd:string" id="meta3578" property="format" xsi:type="nex:LiteralMeta"/>
      </node>
      <node about="#node3579" id="node3579">
        <meta content=" fg=51 153 255 x=13.40634 y=4.9616904;" datatype="xsd:string" id="meta3580" property="format" xsi:type="nex:LiteralMeta"/>
      </node>
      <node about="#node3581" id="node3581" label="GT1_Budgerigar">
        <meta content=" fg=51 153 255 x=14.196028 y=5.5751996 ll=6;" datatype="xsd:string" id="meta3582" property="format" xsi:type="nex:LiteralMeta"/>
      </node>
      <node about="#node3583" id="node3583" label="GT1_Duck">
        <meta content=" fg=51 153 255 x=14.1908045 y=5.5818644 ll=6;" datatype="xsd:string" id="meta3584" property="format" xsi:type="nex:LiteralMeta"/>
      </node>
      <node about="#node3597" id="node3597">
        <meta content=" fg=51 153 255 x=11.8009205 y=3.768049;" datatype="xsd:string" id="meta3598" property="format" xsi:type="nex:LiteralMeta"/>
      </node>
      <node about="#node3599" id="node3599" label="GT1_SeaTurtle">
        <meta content=" fg=51 153 255 x=12.580106 y=4.3948436 ll=6;" datatype="xsd:string" id="meta3600" property="format" xsi:type="nex:LiteralMeta"/>
      </node>
      <node about="#node3601" id="node3601">
        <meta content=" fg=51 153 255 x=12.572082 y=4.40469;" datatype="xsd:string" id="meta3602" property="format" xsi:type="nex:LiteralMeta"/>
      </node>
      <node about="#node3603" id="node3603" label="GT1_AnoleLizard">
        <meta content=" fg=51 153 255 x=13.34593 y=5.0380597 ll=6;" datatype="xsd:string" id="meta3604" property="format" xsi:type="nex:LiteralMeta"/>
      </node>
      <node about="#node3605" id="node3605" label="GT1_Python">
        <meta content=" fg=51 153 255 x=13.340539 y=5.04459 ll=6;" datatype="xsd:string" id="meta3606" property="format" xsi:type="nex:LiteralMeta"/>
      </node>
      <node about="#node3619" id="node3619">
        <meta content=" fg=51 153 255 x=10.989728 y=3.180701;" datatype="xsd:string" id="meta3620" property="format" xsi:type="nex:LiteralMeta"/>
      </node>
      <node about="#node3621" id="node3621" label="GT1_Alligator">
        <meta content=" fg=51 153 255 x=11.752741 y=3.8270853 ll=6;" datatype="xsd:string" id="meta3622" property="format" xsi:type="nex:LiteralMeta"/>
      </node>
      <node about="#node3623" id="node3623">
        <meta content=" fg=51 153 255 x=11.744469 y=3.8367245;" datatype="xsd:string" id="meta3624" property="format" xsi:type="nex:LiteralMeta"/>
      </node>
      <node about="#node3625" id="node3625" label="GT1_Xenopustropicalis">
        <meta content=" fg=51 153 255 x=12.50198 y=4.489547 ll=6;" datatype="xsd:string" id="meta3626" property="format" xsi:type="nex:LiteralMeta"/>
      </node>
      <node about="#node3627" id="node3627" label="GT1_Xenopusleavis">
        <meta content=" fg=51 153 255 x=12.496425 y=4.495938 ll=6;" datatype="xsd:string" id="meta3628" property="format" xsi:type="nex:LiteralMeta"/>
      </node>
      <node about="#node3641" id="node3641">
        <meta content=" fg=51 153 255 x=10.168514 y=2.6014822;" datatype="xsd:string" id="meta3642" property="format" xsi:type="nex:LiteralMeta"/>
      </node>
      <node about="#node3643" id="node3643" label="GT1_Ghostshark">
        <meta content=" fg=51 153 255 x=10.914861 y=3.267039 ll=7;" datatype="xsd:string" id="meta3644" property="format" xsi:type="nex:LiteralMeta"/>
      </node>
      <node about="#node3645" id="node3645">
        <meta content=" fg=51 153 255 x=10.888964 y=3.294989;" datatype="xsd:string" id="meta3646" property="format" xsi:type="nex:LiteralMeta"/>
      </node>
      <node about="#node3647" id="node3647" label="GT1_Coelacanth">
        <meta content=" fg=51 153 255 x=11.629648 y=3.9668422 ll=6;" datatype="xsd:string" id="meta3648" property="format" xsi:type="nex:LiteralMeta"/>
      </node>
      <node about="#node3649" id="node3649">
        <meta content=" fg=51 153 255 x=11.606471 y=3.9915402;" datatype="xsd:string" id="meta3650" property="format" xsi:type="nex:LiteralMeta"/>
      </node>
      <node about="#node3651" id="node3651" label="GT1_SpottedGar">
        <meta content=" fg=51 153 255 x=12.34144 y=4.669641 ll=6;" datatype="xsd:string" id="meta3652" property="format" xsi:type="nex:LiteralMeta"/>
      </node>
      <node about="#node3653" id="node3653">
        <meta content=" fg=51 153 255 x=12.321023 y=4.691123;" datatype="xsd:string" id="meta3654" property="format" xsi:type="nex:LiteralMeta"/>
      </node>
      <node about="#node3655" id="node3655" label="GT1a_Zebrafish">
        <meta content=" fg=51 153 255 x=13.050223 y=5.375423 ll=6;" datatype="xsd:string" id="meta3656" property="format" xsi:type="nex:LiteralMeta"/>
      </node>
      <node about="#node3657" id="node3657">
        <meta content=" fg=51 153 255 x=13.032606 y=5.3937244;" datatype="xsd:string" id="meta3658" property="format" xsi:type="nex:LiteralMeta"/>
      </node>
      <node about="#node3659" id="node3659">
        <meta content=" fg=51 153 255 x=13.7501135 y=6.090276;" datatype="xsd:string" id="meta3660" property="format" xsi:type="nex:LiteralMeta"/>
      </node>
      <node about="#node3661" id="node3661" label="GT1a_JapaneseMedaka">
        <meta content=" fg=51 153 255 x=14.473494 y=6.780726 ll=6;" datatype="xsd:string" id="meta3662" property="format" xsi:type="nex:LiteralMeta"/>
      </node>
      <node about="#node3663" id="node3663">
        <meta content=" fg=51 153 255 x=14.464665 y=6.7898583;" datatype="xsd:string" id="meta3664" property="format" xsi:type="nex:LiteralMeta"/>
      </node>
      <node about="#node3665" id="node3665" label="GT1a_AtlanticCod">
        <meta content=" fg=51 153 255 x=15.182172 y=7.486409 ll=6;" datatype="xsd:string" id="meta3666" property="format" xsi:type="nex:LiteralMeta"/>
      </node>
      <node about="#node3667" id="node3667" label="GT1a_Stickleback">
        <meta content=" fg=51 153 255 x=15.176249 y=7.4924603 ll=6;" datatype="xsd:string" id="meta3668" property="format" xsi:type="nex:LiteralMeta"/>
      </node>
      <node about="#node3677" id="node3677">
        <meta content=" fg=51 153 255 x=13.735208 y=6.105308;" datatype="xsd:string" id="meta3678" property="format" xsi:type="nex:LiteralMeta"/>
      </node>
      <node about="#node3679" id="node3679" label="GT1a_Fugu">
        <meta content=" fg=51 153 255 x=14.440816 y=6.81391 ll=6;" datatype="xsd:string" id="meta3680" property="format" xsi:type="nex:LiteralMeta"/>
      </node>
      <node about="#node3681" id="node3681" label="GT1a_Tetraodon">
        <meta content=" fg=51 153 255 x=14.434791 y=6.8198595 ll=6;" datatype="xsd:string" id="meta3682" property="format" xsi:type="nex:LiteralMeta"/>
      </node>
      <node about="#node3711" id="node3711">
        <meta content=" fg=51 153 255 x=9.350833 y=2.0081701;" datatype="xsd:string" id="meta3712" property="format" xsi:type="nex:LiteralMeta"/>
      </node>
      <node about="#node3713" id="node3713">
        <meta content=" fg=51 153 255 x=10.025816 y=2.7460034;" datatype="xsd:string" id="meta3714" property="format" xsi:type="nex:LiteralMeta"/>
      </node>
      <node about="#node3715" id="node3715">
        <meta content=" fg=51 153 255 x=10.707023 y=3.4780946;" datatype="xsd:string" id="meta3716" property="format" xsi:type="nex:LiteralMeta"/>
      </node>
      <node about="#node3717" id="node3717">
        <meta content=" fg=51 153 255 x=11.394404 y=4.204391;" datatype="xsd:string" id="meta3718" property="format" xsi:type="nex:LiteralMeta"/>
      </node>
      <node about="#node3719" id="node3719" label="GT1_Elephant">
        <meta content=" fg=51 153 255 x=12.087911 y=4.924841 ll=6;" datatype="xsd:string" id="meta3720" property="format" xsi:type="nex:LiteralMeta"/>
      </node>
      <node about="#node3721" id="node3721">
        <meta content=" fg=51 153 255 x=12.078704 y=4.933592;" datatype="xsd:string" id="meta3722" property="format" xsi:type="nex:LiteralMeta"/>
      </node>
      <node about="#node3723" id="node3723" label="GT1_Bovine">
        <meta content=" fg=51 153 255 x=12.766086 y=5.6598883 ll=6;" datatype="xsd:string" id="meta3724" property="format" xsi:type="nex:LiteralMeta"/>
      </node>
      <node about="#node3725" id="node3725" label="GT1_Mice">
        <meta content=" fg=51 153 255 x=12.759911 y=5.665683 ll=6;" datatype="xsd:string" id="meta3726" property="format" xsi:type="nex:LiteralMeta"/>
      </node>
      <node about="#node3735" id="node3735">
        <meta content=" fg=51 153 255 x=11.378876 y=4.218779;" datatype="xsd:string" id="meta3736" property="format" xsi:type="nex:LiteralMeta"/>
      </node>
      <node about="#node3737" id="node3737" label="GT1_Human">
        <meta content=" fg=51 153 255 x=12.053859 y=4.956612 ll=6;" datatype="xsd:string" id="meta3738" property="format" xsi:type="nex:LiteralMeta"/>
      </node>
      <node about="#node3739" id="node3739" label="GT1_Canine">
        <meta content=" fg=51 153 255 x=12.047586 y=4.9623013 ll=6;" datatype="xsd:string" id="meta3740" property="format" xsi:type="nex:LiteralMeta"/>
      </node>
      <node about="#node3749" id="node3749">
        <meta content=" fg=51 153 255 x=10.685029 y=3.4979594;" datatype="xsd:string" id="meta3750" property="format" xsi:type="nex:LiteralMeta"/>
      </node>
      <node about="#node3751" id="node3751" label="GT1_Armadillo">
        <meta content=" fg=51 153 255 x=11.34742 y=4.2471175 ll=6;" datatype="xsd:string" id="meta3752" property="format" xsi:type="nex:LiteralMeta"/>
      </node>
      <node about="#node3753" id="node3753" label="GT1_Rat">
        <meta content=" fg=51 153 255 x=11.341053 y=4.2527 ll=6;" datatype="xsd:string" id="meta3754" property="format" xsi:type="nex:LiteralMeta"/>
      </node>
      <node about="#node3763" id="node3763">
        <meta content=" fg=51 153 255 x=9.997217 y=2.771182;" datatype="xsd:string" id="meta3764" property="format" xsi:type="nex:LiteralMeta"/>
      </node>
      <node about="#node3765" id="node3765" label="GT1_Platypus">
        <meta content=" fg=51 153 255 x=10.646827 y=3.5314505 ll=6;" datatype="xsd:string" id="meta3766" property="format" xsi:type="nex:LiteralMeta"/>
      </node>
      <node about="#node3767" id="node3767" label="GT1_TasmanianDevil">
        <meta content=" fg=51 153 255 x=10.640366 y=3.5369241 ll=6;" datatype="xsd:string" id="meta3768" property="format" xsi:type="nex:LiteralMeta"/>
      </node>
      <node about="#node3797" id="node3797">
        <meta content=" fg=0 0 0 x=4.655995 y=0.8345768;" datatype="xsd:string" id="meta3798" property="format" xsi:type="nex:LiteralMeta"/>
      </node>
      <node about="#node3799" id="node3799">
        <meta content=" fg=0 0 0 x=4.4666176 y=1.8164812;" datatype="xsd:string" id="meta3800" property="format" xsi:type="nex:LiteralMeta"/>
      </node>
      <node about="#node3801" id="node3801">
        <meta content=" fg=0 0 0 x=4.6142645 y=2.8055215;" datatype="xsd:string" id="meta3802" property="format" xsi:type="nex:LiteralMeta"/>
      </node>
      <node about="#node3803" id="node3803">
        <meta content=" fg=0 0 0 x=4.8036413 y=3.7874258;" datatype="xsd:string" id="meta3804" property="format" xsi:type="nex:LiteralMeta"/>
      </node>
      <node about="#node3805" id="node3805">
        <meta content=" fg=0 0 0 x=5.0508547 y=4.7563868;" datatype="xsd:string" id="meta3806" property="format" xsi:type="nex:LiteralMeta"/>
      </node>
      <node about="#node3807" id="node3807">
        <meta content=" fg=0 0 0 x=5.326673 y=5.7175965;" datatype="xsd:string" id="meta3808" property="format" xsi:type="nex:LiteralMeta"/>
      </node>
      <node about="#node3809" id="node3809">
        <meta content=" fg=0 0 0 x=5.614678 y=6.6752257;" datatype="xsd:string" id="meta3810" property="format" xsi:type="nex:LiteralMeta"/>
      </node>
      <node about="#node3811" id="node3811" label="GaF_Dmelanogaster">
        <meta content=" fg=0 0 0 x=6.2513185 y=7.4463863 ll=6;" datatype="xsd:string" id="meta3812" property="format" xsi:type="nex:LiteralMeta"/>
      </node>
      <node about="#node3813" id="node3813">
        <meta content=" fg=0 102 0 x=5.8986254 y=7.6340656;" datatype="xsd:string" id="meta3814" property="format" xsi:type="nex:LiteralMeta"/>
      </node>
      <node about="#node3815" id="node3815">
        <meta content=" fg=0 102 0 x=6.194729 y=8.589221;" datatype="xsd:string" id="meta3816" property="format" xsi:type="nex:LiteralMeta"/>
      </node>
      <node about="#node3817" id="node3817">
        <meta content=" fg=0 102 0 x=6.5029407 y=9.540539;" datatype="xsd:string" id="meta3818" property="format" xsi:type="nex:LiteralMeta"/>
      </node>
      <node about="#node3819" id="node3819">
        <meta content=" fg=0 102 0 x=6.8191967 y=10.489213;" datatype="xsd:string" id="meta3820" property="format" xsi:type="nex:LiteralMeta"/>
      </node>
      <node about="#node3821" id="node3821" label="GaS_Dmelanogaster">
        <meta content=" fg=0 102 0 x=7.4492846 y=11.265737 ll=6;" datatype="xsd:string" id="meta3822" property="format" xsi:type="nex:LiteralMeta"/>
      </node>
      <node about="#node3823" id="node3823">
        <meta content=" fg=0 102 0 x=7.131433 y=11.439218;" datatype="xsd:string" id="meta3824" property="format" xsi:type="nex:LiteralMeta"/>
      </node>
      <node about="#node3825" id="node3825">
        <meta content=" fg=0 102 0 x=7.4597135 y=12.383798;" datatype="xsd:string" id="meta3826" property="format" xsi:type="nex:LiteralMeta"/>
      </node>
      <node about="#node3827" id="node3827">
        <meta content=" fg=0 102 0 x=7.8039427 y=13.322683;" datatype="xsd:string" id="meta3828" property="format" xsi:type="nex:LiteralMeta"/>
      </node>
      <node about="#node3829" id="node3829">
        <meta content=" fg=0 102 0 x=8.156111 y=14.25862;" datatype="xsd:string" id="meta3830" property="format" xsi:type="nex:LiteralMeta"/>
      </node>
      <node about="#node3831" id="node3831" label="GL.1_JapaneseLamprey">
        <meta content=" fg=0 153 0 x=8.7796 y=15.040452 ll=6;" datatype="xsd:string" id="meta3832" property="format" xsi:type="nex:LiteralMeta"/>
      </node>
      <node about="#node3833" id="node3833">
        <meta content=" fg=0 102 0 x=8.504312 y=15.19604;" datatype="xsd:string" id="meta3834" property="format" xsi:type="nex:LiteralMeta"/>
      </node>
      <node about="#node3835" id="node3835">
        <meta content=" fg=0 204 51 x=8.994502 y=16.067656;" datatype="xsd:string" id="meta3836" property="format" xsi:type="nex:LiteralMeta"/>
      </node>
      <node about="#node3837" id="node3837" label="GL.1_Ghostshark">
        <meta content=" fg=0 204 51 x=9.611349 y=16.854738 ll=6;" datatype="xsd:string" id="meta3838" property="format" xsi:type="nex:LiteralMeta"/>
      </node>
      <node about="#node3839" id="node3839">
        <meta content=" fg=0 204 51 x=9.480998 y=16.941338;" datatype="xsd:string" id="meta3840" property="format" xsi:type="nex:LiteralMeta"/>
      </node>
      <node about="#node3841" id="node3841" label="GL.1_Coelacanth">
        <meta content=" fg=0 204 51 x=10.091158 y=17.733616 ll=6;" datatype="xsd:string" id="meta3842" property="format" xsi:type="nex:LiteralMeta"/>
      </node>
      <node about="#node3843" id="node3843">
        <meta content=" fg=0 204 51 x=9.96379 y=17.817074;" datatype="xsd:string" id="meta3844" property="format" xsi:type="nex:LiteralMeta"/>
      </node>
      <node about="#node3845" id="node3845">
        <meta content=" fg=0 204 51 x=10.4723215 y=18.678118;" datatype="xsd:string" id="meta3846" property="format" xsi:type="nex:LiteralMeta"/>
      </node>
      <node about="#node3847" id="node3847">
        <meta content=" fg=0 204 51 x=11.00256 y=19.525965;" datatype="xsd:string" id="meta3848" property="format" xsi:type="nex:LiteralMeta"/>
      </node>
      <node about="#node3849" id="node3849" label="GL.1_Xenopustropicalis">
        <meta content=" fg=0 204 51 x=11.605989 y=20.323381 ll=6;" datatype="xsd:string" id="meta3850" property="format" xsi:type="nex:LiteralMeta"/>
      </node>
      <node about="#node3851" id="node3851">
        <meta content=" fg=0 204 51 x=11.529203 y=20.37605;" datatype="xsd:string" id="meta3852" property="format" xsi:type="nex:LiteralMeta"/>
      </node>
      <node about="#node3853" id="node3853" label="GL.122">
        <meta content=" fg=0 204 51 x=12.125859 y=21.178549 ll=6;" datatype="xsd:string" id="meta3854" property="format" xsi:type="nex:LiteralMeta"/>
      </node>
      <node about="#node3855" id="node3855">
        <meta content=" fg=0 204 51 x=12.052243 y=21.22836;" datatype="xsd:string" id="meta3856" property="format" xsi:type="nex:LiteralMeta"/>
      </node>
      <node about="#node3857" id="node3857">
        <meta content=" fg=0 204 51 x=12.6038475 y=22.062466;" datatype="xsd:string" id="meta3858" property="format" xsi:type="nex:LiteralMeta"/>
      </node>
      <node about="#node3859" id="node3859" label="GL.1_Python">
        <meta content=" fg=0 204 51 x=13.193686 y=22.869987 ll=6;" datatype="xsd:string" id="meta3860" property="format" xsi:type="nex:LiteralMeta"/>
      </node>
      <node about="#node3861" id="node3861">
        <meta content=" fg=0 204 51 x=13.151915 y=22.898901;" datatype="xsd:string" id="meta3862" property="format" xsi:type="nex:LiteralMeta"/>
      </node>
      <node about="#node3863" id="node3863" label="GL.1_Alligator">
        <meta content=" fg=0 204 51 x=13.734894 y=23.711388 ll=6;" datatype="xsd:string" id="meta3864" property="format" xsi:type="nex:LiteralMeta"/>
      </node>
      <node about="#node3865" id="node3865">
        <meta content=" fg=0 204 51 x=13.696435 y=23.737648;" datatype="xsd:string" id="meta3866" property="format" xsi:type="nex:LiteralMeta"/>
      </node>
      <node about="#node3867" id="node3867" label="GL.1_Platypus">
        <meta content=" fg=0 204 51 x=14.272513 y=24.555042 ll=6;" datatype="xsd:string" id="meta3868" property="format" xsi:type="nex:LiteralMeta"/>
      </node>
      <node about="#node3869" id="node3869">
        <meta content=" fg=0 204 51 x=14.237399 y=24.578693;" datatype="xsd:string" id="meta3870" property="format" xsi:type="nex:LiteralMeta"/>
      </node>
      <node about="#node3871" id="node3871" label="GL.1_TasmanianDevil">
        <meta content=" fg=0 204 51 x=14.806536 y=25.400936 ll=6;" datatype="xsd:string" id="meta3872" property="format" xsi:type="nex:LiteralMeta"/>
      </node>
      <node about="#node3873" id="node3873">
        <meta content=" fg=0 204 51 x=14.774798 y=25.422022;" datatype="xsd:string" id="meta3874" property="format" xsi:type="nex:LiteralMeta"/>
      </node>
      <node about="#node3875" id="node3875">
        <meta content=" fg=0 204 51 x=15.319319 y=26.260769;" datatype="xsd:string" id="meta3876" property="format" xsi:type="nex:LiteralMeta"/>
      </node>
      <node about="#node3877" id="node3877" label="GL.1_Bovine">
        <meta content=" fg=0 204 51 x=15.881473 y=27.087803 ll=6;" datatype="xsd:string" id="meta3878" property="format" xsi:type="nex:LiteralMeta"/>
      </node>
      <node about="#node3879" id="node3879">
        <meta content=" fg=0 204 51 x=15.860284 y=27.101814;" datatype="xsd:string" id="meta3880" property="format" xsi:type="nex:LiteralMeta"/>
      </node>
      <node about="#node3881" id="node3881">
        <meta content=" fg=0 204 51 x=16.40835 y=27.93825;" datatype="xsd:string" id="meta3882" property="format" xsi:type="nex:LiteralMeta"/>
      </node>
      <node about="#node3883" id="node3883" label="GL.1_Canine">
        <meta content=" fg=0 204 51 x=16.96348 y=28.770012 ll=6;" datatype="xsd:string" id="meta3884" property="format" xsi:type="nex:LiteralMeta"/>
      </node>
      <node about="#node3885" id="node3885">
        <meta content=" fg=0 204 51 x=16.952871 y=28.776997;" datatype="xsd:string" id="meta3886" property="format" xsi:type="nex:LiteralMeta"/>
      </node>
      <node about="#node3887" id="node3887" label="GL.1_Rat">
        <meta content=" fg=0 204 51 x=17.500938 y=29.61343 ll=6;" datatype="xsd:string" id="meta3888" property="format" xsi:type="nex:LiteralMeta"/>
      </node>
      <node about="#node3889" id="node3889" label="GL.1_Mice">
        <meta content=" fg=0 204 51 x=17.493835 y=29.618042 ll=6;" datatype="xsd:string" id="meta3890" property="format" xsi:type="nex:LiteralMeta"/>
      </node>
      <node about="#node3899" id="node3899">
        <meta content=" fg=0 204 51 x=16.390522 y=27.949663;" datatype="xsd:string" id="meta3900" property="format" xsi:type="nex:LiteralMeta"/>
      </node>
      <node about="#node3901" id="node3901" label="GL.1_Armadillo">
        <meta content=" fg=0 204 51 x=16.924345 y=28.79526 ll=6;" datatype="xsd:string" id="meta3902" property="format" xsi:type="nex:LiteralMeta"/>
      </node>
      <node about="#node3903" id="node3903" label="GL.1_Tenrec">
        <meta content=" fg=0 204 51 x=16.917166 y=28.79975 ll=6;" datatype="xsd:string" id="meta3904" property="format" xsi:type="nex:LiteralMeta"/>
      </node>
      <node about="#node3917" id="node3917">
        <meta content=" fg=0 204 51 x=15.290603 y=26.278728;" datatype="xsd:string" id="meta3918" property="format" xsi:type="nex:LiteralMeta"/>
      </node>
      <node about="#node3919" id="node3919" label="GL.1_Elephant">
        <meta content=" fg=0 204 51 x=15.810029 y=27.133244 ll=6;" datatype="xsd:string" id="meta3920" property="format" xsi:type="nex:LiteralMeta"/>
      </node>
      <node about="#node3921" id="node3921" label="GL.1_Human">
        <meta content=" fg=0 204 51 x=15.802774 y=27.137611 ll=6;" datatype="xsd:string" id="meta3922" property="format" xsi:type="nex:LiteralMeta"/>
      </node>
      <node about="#node3947" id="node3947">
        <meta content=" fg=0 204 51 x=12.531323 y=22.10613;" datatype="xsd:string" id="meta3948" property="format" xsi:type="nex:LiteralMeta"/>
      </node>
      <node about="#node3949" id="node3949" label="GL.1_Ostrich">
        <meta content=" fg=0 204 51 x=13.036204 y=22.96932 ll=6;" datatype="xsd:string" id="meta3950" property="format" xsi:type="nex:LiteralMeta"/>
      </node>
      <node about="#node3951" id="node3951">
        <meta content=" fg=0 204 51 x=13.006683 y=22.985922;" datatype="xsd:string" id="meta3952" property="format" xsi:type="nex:LiteralMeta"/>
      </node>
      <node about="#node3953" id="node3953">
        <meta content=" fg=0 204 51 x=13.493178 y=23.859606;" datatype="xsd:string" id="meta3954" property="format" xsi:type="nex:LiteralMeta"/>
      </node>
      <node about="#node3955" id="node3955" label="GL.1_Ibis">
        <meta content=" fg=0 204 51 x=13.990732 y=24.72704 ll=6;" datatype="xsd:string" id="meta3956" property="format" xsi:type="nex:LiteralMeta"/>
      </node>
      <node about="#node3957" id="node3957">
        <meta content=" fg=0 204 51 x=13.975971 y=24.73534;" datatype="xsd:string" id="meta3958" property="format" xsi:type="nex:LiteralMeta"/>
      </node>
      <node about="#node3959" id="node3959" label="GL.1_Hornbill">
        <meta content=" fg=0 204 51 x=14.466162 y=25.606956 ll=6;" datatype="xsd:string" id="meta3960" property="format" xsi:type="nex:LiteralMeta"/>
      </node>
      <node about="#node3961" id="node3961">
        <meta content=" fg=0 204 51 x=14.455051 y=25.613111;" datatype="xsd:string" id="meta3962" property="format" xsi:type="nex:LiteralMeta"/>
      </node>
      <node about="#node3963" id="node3963" label="GL.1_Hoazin">
        <meta content=" fg=0 204 51 x=14.937843 y=26.488846 ll=6;" datatype="xsd:string" id="meta3964" property="format" xsi:type="nex:LiteralMeta"/>
      </node>
      <node about="#node3965" id="node3965" label="GL.1_Duck">
        <meta content=" fg=0 204 51 x=14.93041 y=26.492903 ll=6;" datatype="xsd:string" id="meta3966" property="format" xsi:type="nex:LiteralMeta"/>
      </node>
      <node about="#node3979" id="node3979">
        <meta content=" fg=0 204 51 x=13.467075 y=23.873638;" datatype="xsd:string" id="meta3980" property="format" xsi:type="nex:LiteralMeta"/>
      </node>
      <node about="#node3981" id="node3981" label="GL.1_Budgerigar">
        <meta content=" fg=0 204 51 x=13.934967 y=24.757423 ll=6;" datatype="xsd:string" id="meta3982" property="format" xsi:type="nex:LiteralMeta"/>
      </node>
      <node about="#node3983" id="node3983">
        <meta content=" fg=0 204 51 x=13.923704 y=24.763296;" datatype="xsd:string" id="meta3984" property="format" xsi:type="nex:LiteralMeta"/>
      </node>
      <node about="#node3985" id="node3985" label="GL.1_Pigeon">
        <meta content=" fg=0 204 51 x=14.384096 y=25.65101 ll=6;" datatype="xsd:string" id="meta3986" property="format" xsi:type="nex:LiteralMeta"/>
      </node>
      <node about="#node3987" id="node3987" label="GL.1_Cuckoo">
        <meta content=" fg=0 204 51 x=14.376563 y=25.654879 ll=6;" datatype="xsd:string" id="meta3988" property="format" xsi:type="nex:LiteralMeta"/>
      </node>
      <node about="#node4017" id="node4017">
        <meta content=" fg=0 204 51 x=10.898561 y=19.582727;" datatype="xsd:string" id="meta4018" property="format" xsi:type="nex:LiteralMeta"/>
      </node>
      <node about="#node4019" id="node4019" label="GLb.1_Zebrafish">
        <meta content=" fg=0 204 51 x=11.343853 y=20.478113 ll=6;" datatype="xsd:string" id="meta4020" property="format" xsi:type="nex:LiteralMeta"/>
      </node>
      <node about="#node4021" id="node4021">
        <meta content=" fg=0 204 51 x=11.320966 y=20.489134;" datatype="xsd:string" id="meta4022" property="format" xsi:type="nex:LiteralMeta"/>
      </node>
      <node about="#node4023" id="node4023" label="GLb.1_AtlanticCod">
        <meta content=" fg=0 204 51 x=11.75866 y=21.388258 ll=6;" datatype="xsd:string" id="meta4024" property="format" xsi:type="nex:LiteralMeta"/>
      </node>
      <node about="#node4025" id="node4025">
        <meta content=" fg=0 204 51 x=11.739529 y=21.397322;" datatype="xsd:string" id="meta4026" property="format" xsi:type="nex:LiteralMeta"/>
      </node>
      <node about="#node4027" id="node4027" label="GLb.1_JapaneseMedaka">
        <meta content=" fg=0 204 51 x=12.169594 y=22.30012 ll=6;" datatype="xsd:string" id="meta4028" property="format" xsi:type="nex:LiteralMeta"/>
      </node>
      <node about="#node4029" id="node4029">
        <meta content=" fg=0 204 51 x=12.154243 y=22.307274;" datatype="xsd:string" id="meta4030" property="format" xsi:type="nex:LiteralMeta"/>
      </node>
      <node about="#node4031" id="node4031" label="GLb.1_Stickleback">
        <meta content=" fg=0 204 51 x=12.576649 y=23.21368 ll=6;" datatype="xsd:string" id="meta4032" property="format" xsi:type="nex:LiteralMeta"/>
      </node>
      <node about="#node4033" id="node4033">
        <meta content=" fg=0 204 51 x=12.565102 y=23.218973;" datatype="xsd:string" id="meta4034" property="format" xsi:type="nex:LiteralMeta"/>
      </node>
      <node about="#node4035" id="node4035" label="GLb.1_Fugu">
        <meta content=" fg=0 204 51 x=12.979816 y=24.128925 ly=14 ll=9;" datatype="xsd:string" id="meta4036" property="format" xsi:type="nex:LiteralMeta"/>
      </node>
      <node about="#node4037" id="node4037" label="GLb.1_Tetraodon">
        <meta content=" fg=0 204 51 x=12.972096 y=24.132404 ll=6;" datatype="xsd:string" id="meta4038" property="format" xsi:type="nex:LiteralMeta"/>
      </node>
      <node about="#node4063" id="node4063">
        <meta content=" fg=0 204 51 x=10.339618 y=18.743763;" datatype="xsd:string" id="meta4064" property="format" xsi:type="nex:LiteralMeta"/>
      </node>
      <node about="#node4065" id="node4065" label="GLa.1_Zebrafish">
        <meta content=" fg=0 204 51 x=10.738863 y=19.660606 ll=6;" datatype="xsd:string" id="meta4066" property="format" xsi:type="nex:LiteralMeta"/>
      </node>
      <node about="#node4067" id="node4067">
        <meta content=" fg=0 204 51 x=10.711518 y=19.672035;" datatype="xsd:string" id="meta4068" property="format" xsi:type="nex:LiteralMeta"/>
      </node>
      <node about="#node4069" id="node4069" label="GL.1_SpottedGar">
        <meta content=" fg=0 204 51 x=11.102985 y=20.592228 ll=6;" datatype="xsd:string" id="meta4070" property="format" xsi:type="nex:LiteralMeta"/>
      </node>
      <node about="#node4071" id="node4071">
        <meta content=" fg=0 204 51 x=11.079486 y=20.601873;" datatype="xsd:string" id="meta4072" property="format" xsi:type="nex:LiteralMeta"/>
      </node>
      <node about="#node4073" id="node4073">
        <meta content=" fg=0 204 51 x=11.455314 y=21.528564;" datatype="xsd:string" id="meta4074" property="format" xsi:type="nex:LiteralMeta"/>
      </node>
      <node about="#node4075" id="node4075" label="GLa.1_AtlanticCod">
        <meta content=" fg=0 204 51 x=11.838974 y=22.452038 ll=5;" datatype="xsd:string" id="meta4076" property="format" xsi:type="nex:LiteralMeta"/>
      </node>
      <node about="#node4077" id="node4077">
        <meta content=" fg=0 204 51 x=11.827214 y=22.456837;" datatype="xsd:string" id="meta4078" property="format" xsi:type="nex:LiteralMeta"/>
      </node>
      <node about="#node4079" id="node4079" label="GLa.1_Fugu">
        <meta content=" fg=0 204 51 x=12.203041 y=23.383526 lx=-11 ly=22 ll=9;" datatype="xsd:string" id="meta4080" property="format" xsi:type="nex:LiteralMeta"/>
      </node>
      <node about="#node4081" id="node4081" label="GLa.1_Tetraodon">
        <meta content=" fg=0 204 51 x=12.195181 y=23.386675 ll=5;" datatype="xsd:string" id="meta4082" property="format" xsi:type="nex:LiteralMeta"/>
      </node>
      <node about="#node4091" id="node4091">
        <meta content=" fg=0 204 51 x=11.435613 y=21.536312;" datatype="xsd:string" id="meta4092" property="format" xsi:type="nex:LiteralMeta"/>
      </node>
      <node about="#node4093" id="node4093" label="GLa.1_JapaneseMedaka">
        <meta content=" fg=0 204 51 x=11.795692 y=22.469233 lx=-40 ly=21 ll=9;" datatype="xsd:string" id="meta4094" property="format" xsi:type="nex:LiteralMeta"/>
      </node>
      <node about="#node4095" id="node4095" label="GLa.1_Stickleback">
        <meta content=" fg=0 204 51 x=11.78778 y=22.472248 ll=5;" datatype="xsd:string" id="meta4096" property="format" xsi:type="nex:LiteralMeta"/>
      </node>
      <node about="#node4125" id="node4125">
        <meta content=" fg=0 153 51 x=8.701997 y=16.176306;" datatype="xsd:string" id="meta4126" property="format" xsi:type="nex:LiteralMeta"/>
      </node>
      <node about="#node4127" id="node4127" label="GS.1_Ghostshark">
        <meta content=" fg=0 153 51 x=9.0462265 y=17.11519 ll=5;" datatype="xsd:string" id="meta4128" property="format" xsi:type="nex:LiteralMeta"/>
      </node>
      <node about="#node4129" id="node4129">
        <meta content=" fg=0 153 51 x=8.89553 y=17.1574;" datatype="xsd:string" id="meta4130" property="format" xsi:type="nex:LiteralMeta"/>
      </node>
      <node about="#node4131" id="node4131">
        <meta content=" fg=0 153 51 x=9.142743 y=18.12636;" datatype="xsd:string" id="meta4132" property="format" xsi:type="nex:LiteralMeta"/>
      </node>
      <node about="#node4133" id="node4133" label="GS.1_Xenopustropicalis">
        <meta content=" fg=0 153 51 x=9.47901 y=19.068127 ll=5;" datatype="xsd:string" id="meta4134" property="format" xsi:type="nex:LiteralMeta"/>
      </node>
      <node about="#node4135" id="node4135">
        <meta content=" fg=0 153 51 x=9.385852 y=19.09636;" datatype="xsd:string" id="meta4136" property="format" xsi:type="nex:LiteralMeta"/>
      </node>
      <node about="#node4137" id="node4137">
        <meta content=" fg=0 153 51 x=9.66167 y=20.05757;" datatype="xsd:string" id="meta4138" property="format" xsi:type="nex:LiteralMeta"/>
      </node>
      <node about="#node4139" id="node4139" label="GS.1_AnoleLizard">
        <meta content=" fg=0 153 51 x=9.98995 y=21.00215 ll=5;" datatype="xsd:string" id="meta4140" property="format" xsi:type="nex:LiteralMeta"/>
      </node>
      <node about="#node4141" id="node4141">
        <meta content=" fg=0 153 51 x=9.933416 y=21.019938;" datatype="xsd:string" id="meta4142" property="format" xsi:type="nex:LiteralMeta"/>
      </node>
      <node about="#node4143" id="node4143" label="GS.1_Alligator">
        <meta content=" fg=0 153 51 x=10.253686 y=21.967264 ll=5;" datatype="xsd:string" id="meta4144" property="format" xsi:type="nex:LiteralMeta"/>
      </node>
      <node about="#node4145" id="node4145">
        <meta content=" fg=0 153 51 x=10.201085 y=21.98345;" datatype="xsd:string" id="meta4146" property="format" xsi:type="nex:LiteralMeta"/>
      </node>
      <node about="#node4147" id="node4147">
        <meta content=" fg=0 153 51 x=10.476903 y=22.944658;" datatype="xsd:string" id="meta4148" property="format" xsi:type="nex:LiteralMeta"/>
      </node>
      <node about="#node4149" id="node4149">
        <meta content=" fg=0 153 51 x=10.760851 y=23.9035;" datatype="xsd:string" id="meta4150" property="format" xsi:type="nex:LiteralMeta"/>
      </node>
      <node about="#node4151" id="node4151" label="GS.1_TasmanianDevil">
        <meta content=" fg=0 153 51 x=11.073088 y=24.853504 ll=5;" datatype="xsd:string" id="meta4152" property="format" xsi:type="nex:LiteralMeta"/>
      </node>
      <node about="#node4153" id="node4153">
        <meta content=" fg=0 153 51 x=11.040736 y=24.863533;" datatype="xsd:string" id="meta4154" property="format" xsi:type="nex:LiteralMeta"/>
      </node>
      <node about="#node4155" id="node4155">
        <meta content=" fg=0 153 51 x=11.332793 y=25.819933;" datatype="xsd:string" id="meta4156" property="format" xsi:type="nex:LiteralMeta"/>
      </node>
      <node about="#node4157" id="node4157">
        <meta content=" fg=0 153 51 x=11.632938 y=26.773827;" datatype="xsd:string" id="meta4158" property="format" xsi:type="nex:LiteralMeta"/>
      </node>
      <node about="#node4159" id="node4159" label="GS.1_Hornbill">
        <meta content=" fg=0 153 51 x=11.937119 y=27.72644 ll=5;" datatype="xsd:string" id="meta4160" property="format" xsi:type="nex:LiteralMeta"/>
      </node>
      <node about="#node4161" id="node4161" label="GS.1_Ostrich">
        <meta content=" fg=0 153 51 x=11.929042 y=27.728983 ll=5;" datatype="xsd:string" id="meta4162" property="format" xsi:type="nex:LiteralMeta"/>
      </node>
      <node about="#node4167" id="node4167">
        <meta content=" fg=0 153 51 x=11.616741 y=26.778772;" datatype="xsd:string" id="meta4168" property="format" xsi:type="nex:LiteralMeta"/>
      </node>
      <node about="#node4169" id="node4169" label="GS.1_Ibis">
        <meta content=" fg=0 153 51 x=11.904746 y=27.736403 ll=5;" datatype="xsd:string" id="meta4170" property="format" xsi:type="nex:LiteralMeta"/>
      </node>
      <node about="#node4171" id="node4171" label="GS.1_Hoazin">
        <meta content=" fg=0 153 51 x=11.896626 y=27.738806 ll=5;" datatype="xsd:string" id="meta4172" property="format" xsi:type="nex:LiteralMeta"/>
      </node>
      <node about="#node4181" id="node4181">
        <meta content=" fg=0 153 51 x=11.304323 y=25.828167;" datatype="xsd:string" id="meta4182" property="format" xsi:type="nex:LiteralMeta"/>
      </node>
      <node about="#node4183" id="node4183" label="GS.1_Duck">
        <meta content=" fg=0 153 51 x=11.57607 y=26.790537 ll=5;" datatype="xsd:string" id="meta4184" property="format" xsi:type="nex:LiteralMeta"/>
      </node>
      <node about="#node4185" id="node4185">
        <meta content=" fg=0 153 51 x=11.563824 y=26.793911;" datatype="xsd:string" id="meta4186" property="format" xsi:type="nex:LiteralMeta"/>
      </node>
      <node about="#node4187" id="node4187" label="GS.1_ChineseTurtle">
        <meta content=" fg=0 153 51 x=11.827412 y=27.758547 ll=5;" datatype="xsd:string" id="meta4188" property="format" xsi:type="nex:LiteralMeta"/>
      </node>
      <node about="#node4189" id="node4189" label="GS.1_Python">
        <meta content=" fg=0 153 51 x=11.819234 y=27.760744 ll=5;" datatype="xsd:string" id="meta4190" property="format" xsi:type="nex:LiteralMeta"/>
      </node>
      <node about="#node4207" id="node4207">
        <meta content=" fg=0 153 51 x=10.720012 y=23.914658;" datatype="xsd:string" id="meta4208" property="format" xsi:type="nex:LiteralMeta"/>
      </node>
      <node about="#node4209" id="node4209" label="GS.1_Cuckoo">
        <meta content=" fg=0 153 51 x=10.967225 y=24.88362 ll=5;" datatype="xsd:string" id="meta4210" property="format" xsi:type="nex:LiteralMeta"/>
      </node>
      <node about="#node4211" id="node4211" label="GS.1_Pigeon">
        <meta content=" fg=0 153 51 x=10.959011 y=24.885677 ll=5;" datatype="xsd:string" id="meta4212" property="format" xsi:type="nex:LiteralMeta"/>
      </node>
      <node about="#node4221" id="node4221">
        <meta content=" fg=0 153 51 x=10.4277315 y=22.957426;" datatype="xsd:string" id="meta4222" property="format" xsi:type="nex:LiteralMeta"/>
      </node>
      <node about="#node4223" id="node4223" label="GS.1_Budgerigar">
        <meta content=" fg=0 153 51 x=10.6585 y=23.930435 ll=5;" datatype="xsd:string" id="meta4224" property="format" xsi:type="nex:LiteralMeta"/>
      </node>
      <node about="#node4225" id="node4225" label="GS.1_Platypus">
        <meta content=" fg=0 153 51 x=10.650252 y=23.932354 ll=5;" datatype="xsd:string" id="meta4226" property="format" xsi:type="nex:LiteralMeta"/>
      </node>
      <node about="#node4243" id="node4243">
        <meta content=" fg=0 153 51 x=9.57107 y=20.079058;" datatype="xsd:string" id="meta4244" property="format" xsi:type="nex:LiteralMeta"/>
      </node>
      <node about="#node4245" id="node4245" label="GS.1_Bovine">
        <meta content=" fg=0 153 51 x=9.785327 y=21.055834 ll=5;" datatype="xsd:string" id="meta4246" property="format" xsi:type="nex:LiteralMeta"/>
      </node>
      <node about="#node4247" id="node4247">
        <meta content=" fg=0 153 51 x=9.752126 y=21.06253;" datatype="xsd:string" id="meta4248" property="format" xsi:type="nex:LiteralMeta"/>
      </node>
      <node about="#node4249" id="node4249">
        <meta content=" fg=0 153 51 x=9.945659 y=22.043623;" datatype="xsd:string" id="meta4250" property="format" xsi:type="nex:LiteralMeta"/>
      </node>
      <node about="#node4251" id="node4251" label="GS.1_Human">
        <meta content=" fg=0 153 51 x=10.151637 y=23.02218 ll=5;" datatype="xsd:string" id="meta4252" property="format" xsi:type="nex:LiteralMeta"/>
      </node>
      <node about="#node4253" id="node4253">
        <meta content=" fg=0 153 51 x=10.1350355 y=23.025528;" datatype="xsd:string" id="meta4254" property="format" xsi:type="nex:LiteralMeta"/>
      </node>
      <node about="#node4255" id="node4255" label="GS.1_Tenrec">
        <meta content=" fg=0 153 51 x=10.332721 y=24.005795 ll=5;" datatype="xsd:string" id="meta4256" property="format" xsi:type="nex:LiteralMeta"/>
      </node>
      <node about="#node4257" id="node4257">
        <meta content=" fg=0 153 51 x=10.320254 y=24.008224;" datatype="xsd:string" id="meta4258" property="format" xsi:type="nex:LiteralMeta"/>
      </node>
      <node about="#node4259" id="node4259" label="GS.1_Mice">
        <meta content=" fg=0 153 51 x=10.509631 y=24.99013 ll=5;" datatype="xsd:string" id="meta4260" property="format" xsi:type="nex:LiteralMeta"/>
      </node>
      <node about="#node4261" id="node4261" label="GS.1_Rat">
        <meta content=" fg=0 153 51 x=10.501309 y=24.991697 ll=5;" datatype="xsd:string" id="meta4262" property="format" xsi:type="nex:LiteralMeta"/>
      </node>
      <node about="#node4275" id="node4275">
        <meta content=" fg=0 153 51 x=9.9165 y=22.048927;" datatype="xsd:string" id="meta4276" property="format" xsi:type="nex:LiteralMeta"/>
      </node>
      <node about="#node4277" id="node4277" label="GS.1_Elephant">
        <meta content=" fg=0 153 51 x=10.089222 y=23.0339 ll=5;" datatype="xsd:string" id="meta4278" property="format" xsi:type="nex:LiteralMeta"/>
      </node>
      <node about="#node4279" id="node4279">
        <meta content=" fg=0 153 51 x=10.076697 y=23.036013;" datatype="xsd:string" id="meta4280" property="format" xsi:type="nex:LiteralMeta"/>
      </node>
      <node about="#node4281" id="node4281" label="GS.1_Armadillo">
        <meta content=" fg=0 153 51 x=10.241073 y=24.022411 ll=5;" datatype="xsd:string" id="meta4282" property="format" xsi:type="nex:LiteralMeta"/>
      </node>
      <node about="#node4283" id="node4283" label="GS.1_Canine">
        <meta content=" fg=0 153 51 x=10.232714 y=24.023767 ll=5;" datatype="xsd:string" id="meta4284" property="format" xsi:type="nex:LiteralMeta"/>
      </node>
      <node about="#node4309" id="node4309">
        <meta content=" fg=0 153 51 x=8.992757 y=18.152662;" datatype="xsd:string" id="meta4310" property="format" xsi:type="nex:LiteralMeta"/>
      </node>
      <node about="#node4311" id="node4311" label="GS.1_Coelacanth">
        <meta content=" fg=0 153 51 x=9.140404 y=19.141703 ll=5;" datatype="xsd:string" id="meta4312" property="format" xsi:type="nex:LiteralMeta"/>
      </node>
      <node about="#node4313" id="node4313">
        <meta content=" fg=0 153 51 x=9.08577 y=19.148327;" datatype="xsd:string" id="meta4314" property="format" xsi:type="nex:LiteralMeta"/>
      </node>
      <node about="#node4315" id="node4315" label="GS.1_Zebrafish">
        <meta content=" fg=0 153 51 x=9.225036 y=20.138582 ll=5;" datatype="xsd:string" id="meta4316" property="format" xsi:type="nex:LiteralMeta"/>
      </node>
      <node about="#node4317" id="node4317">
        <meta content=" fg=0 153 51 x=9.174565 y=20.144377;" datatype="xsd:string" id="meta4318" property="format" xsi:type="nex:LiteralMeta"/>
      </node>
      <node about="#node4319" id="node4319" label="GS.1_SpottedGar">
        <meta content=" fg=0 153 51 x=9.305441 y=21.135775 ll=5;" datatype="xsd:string" id="meta4320" property="format" xsi:type="nex:LiteralMeta"/>
      </node>
      <node about="#node4321" id="node4321">
        <meta content=" fg=0 153 51 x=9.259143 y=21.140793;" datatype="xsd:string" id="meta4322" property="format" xsi:type="nex:LiteralMeta"/>
      </node>
      <node about="#node4323" id="node4323">
        <meta content=" fg=0 153 51 x=9.364795 y=22.135197;" datatype="xsd:string" id="meta4324" property="format" xsi:type="nex:LiteralMeta"/>
      </node>
      <node about="#node4325" id="node4325">
        <meta content=" fg=0 153 51 x=9.478862 y=23.12867;" datatype="xsd:string" id="meta4326" property="format" xsi:type="nex:LiteralMeta"/>
      </node>
      <node about="#node4327" id="node4327" label="GSb.1_AtlanticCod">
        <meta content=" fg=0 153 51 x=9.601338 y=24.121141 ll=5;" datatype="xsd:string" id="meta4328" property="format" xsi:type="nex:LiteralMeta"/>
      </node>
      <node about="#node4329" id="node4329">
        <meta content=" fg=0 153 51 x=9.588723 y=24.122616;" datatype="xsd:string" id="meta4330" property="format" xsi:type="nex:LiteralMeta"/>
      </node>
      <node about="#node4331" id="node4331" label="GSb.1_JapaneseMedaka">
        <meta content=" fg=0 153 51 x=9.70279 y=25.116089 lx=-31 ly=23 ll=9;" datatype="xsd:string" id="meta4332" property="format" xsi:type="nex:LiteralMeta"/>
      </node>
      <node about="#node4333" id="node4333" label="GSb.1_Stickleback">
        <meta content=" fg=0 153 51 x=9.694374 y=25.11702 ll=5;" datatype="xsd:string" id="meta4334" property="format" xsi:type="nex:LiteralMeta"/>
      </node>
      <node about="#node4343" id="node4343">
        <meta content=" fg=0 153 51 x=9.457807 y=23.130861;" datatype="xsd:string" id="meta4344" property="format" xsi:type="nex:LiteralMeta"/>
      </node>
      <node about="#node4345" id="node4345" label="GSb.1_Fugu">
        <meta content=" fg=0 153 51 x=9.555034 y=24.126123 lx=-12 ly=22 ll=9;" datatype="xsd:string" id="meta4346" property="format" xsi:type="nex:LiteralMeta"/>
      </node>
      <node about="#node4347" id="node4347" label="GSb.1_Tetraodon">
        <meta content=" fg=0 153 51 x=9.546602 y=24.126911 ll=5;" datatype="xsd:string" id="meta4348" property="format" xsi:type="nex:LiteralMeta"/>
      </node>
      <node about="#node4357" id="node4357">
        <meta content=" fg=0 153 51 x=9.32261 y=22.138777;" datatype="xsd:string" id="meta4358" property="format" xsi:type="nex:LiteralMeta"/>
      </node>
      <node about="#node4359" id="node4359">
        <meta content=" fg=0 153 51 x=9.394525 y=23.136189;" datatype="xsd:string" id="meta4360" property="format" xsi:type="nex:LiteralMeta"/>
      </node>
      <node about="#node4361" id="node4361" label="GSa.1_AtlanticCod">
        <meta content=" fg=0 153 51 x=9.474883 y=24.132954 ll=5;" datatype="xsd:string" id="meta4362" property="format" xsi:type="nex:LiteralMeta"/>
      </node>
      <node about="#node4363" id="node4363">
        <meta content=" fg=0 153 51 x=9.462216 y=24.133894;" datatype="xsd:string" id="meta4364" property="format" xsi:type="nex:LiteralMeta"/>
      </node>
      <node about="#node4365" id="node4365" label="GSa.1_Fugu">
        <meta content=" fg=0 153 51 x=9.534131 y=25.131306 lx=-30 ly=27 ll=9;" datatype="xsd:string" id="meta4366" property="format" xsi:type="nex:LiteralMeta"/>
      </node>
      <node about="#node4367" id="node4367" label="GSa.1_Tetraodon">
        <meta content=" fg=0 153 51 x=9.525682 y=25.131878 ll=5;" datatype="xsd:string" id="meta4368" property="format" xsi:type="nex:LiteralMeta"/>
      </node>
      <node about="#node4377" id="node4377">
        <meta content=" fg=0 153 51 x=9.373395 y=23.137487;" datatype="xsd:string" id="meta4378" property="format" xsi:type="nex:LiteralMeta"/>
      </node>
      <node about="#node4379" id="node4379" label="GSa.1_Stickleback">
        <meta content=" fg=0 153 51 x=9.428409 y=24.135973 lx=-34 ly=33 ll=9;" datatype="xsd:string" id="meta4380" property="format" xsi:type="nex:LiteralMeta"/>
      </node>
      <node about="#node4381" id="node4381" label="GSa.1_JapaneseMedaka">
        <meta content=" fg=0 153 51 x=9.419951 y=24.136402 ll=5;" datatype="xsd:string" id="meta4382" property="format" xsi:type="nex:LiteralMeta"/>
      </node>
      <node about="#node4423" id="node4423">
        <meta content=" fg=0 102 0 x=7.837808 y=14.32211;" datatype="xsd:string" id="meta4424" property="format" xsi:type="nex:LiteralMeta"/>
      </node>
      <node about="#node4425" id="node4425" label="GS.1_JapaneseLamprey">
        <meta content=" fg=0 102 0 x=7.8759046 y=15.321383 ll=5;" datatype="xsd:string" id="meta4426" property="format" xsi:type="nex:LiteralMeta"/>
      </node>
      <node about="#node4427" id="node4427" label="GS.2_JapaneseLamprey">
        <meta content=" fg=0 102 0 x=7.867441 y=15.321671 ll=5;" datatype="xsd:string" id="meta4428" property="format" xsi:type="nex:LiteralMeta"/>
      </node>
      <node about="#node4437" id="node4437">
        <meta content=" fg=0 102 0 x=7.468181 y=13.383762;" datatype="xsd:string" id="meta4438" property="format" xsi:type="nex:LiteralMeta"/>
      </node>
      <node about="#node4439" id="node4439" label="GS_PelagicTunicate">
        <meta content=" fg=0 102 0 x=7.4893494 y=14.383538 ll=5;" datatype="xsd:string" id="meta4440" property="format" xsi:type="nex:LiteralMeta"/>
      </node>
      <node about="#node4441" id="node4441">
        <meta content=" fg=0 102 0 x=7.472415 y=14.383753;" datatype="xsd:string" id="meta4442" property="format" xsi:type="nex:LiteralMeta"/>
      </node>
      <node about="#node4443" id="node4443" label="GS_GoldStarTunicate">
        <meta content=" fg=0 102 0 x=7.4851165 y=15.383673 ll=5;" datatype="xsd:string" id="meta4444" property="format" xsi:type="nex:LiteralMeta"/>
      </node>
      <node about="#node4445" id="node4445">
        <meta content=" fg=0 102 0 x=7.472415 y=15.383753;" datatype="xsd:string" id="meta4446" property="format" xsi:type="nex:LiteralMeta"/>
      </node>
      <node about="#node4447" id="node4447" label="GS_VaseTunicate">
        <meta content=" fg=0 102 0 x=7.476649 y=16.383743 ll=5;" datatype="xsd:string" id="meta4448" property="format" xsi:type="nex:LiteralMeta"/>
      </node>
      <node about="#node4449" id="node4449" label="GS_SeaSquirtTunicate">
        <meta content=" fg=0 102 0 x=7.468181 y=16.383743 lx=-78 ly=18 ll=9;" datatype="xsd:string" id="meta4450" property="format" xsi:type="nex:LiteralMeta"/>
      </node>
      <node about="#node4467" id="node4467">
        <meta content=" fg=0 102 0 x=7.1060324 y=12.438894;" datatype="xsd:string" id="meta4468" property="format" xsi:type="nex:LiteralMeta"/>
      </node>
      <node about="#node4469" id="node4469" label="GS.2_FloridaLancelet">
        <meta content=" fg=0 102 0 x=7.093331 y=13.438814 ll=5;" datatype="xsd:string" id="meta4470" property="format" xsi:type="nex:LiteralMeta"/>
      </node>
      <node about="#node4471" id="node4471">
        <meta content=" fg=0 102 0 x=7.076399 y=13.438456;" datatype="xsd:string" id="meta4472" property="format" xsi:type="nex:LiteralMeta"/>
      </node>
      <node about="#node4473" id="node4473" label="GS.1_FloridaLancelet">
        <meta content=" fg=0 102 0 x=7.0552306 y=14.438231 ll=5;" datatype="xsd:string" id="meta4474" property="format" xsi:type="nex:LiteralMeta"/>
      </node>
      <node about="#node4475" id="node4475">
        <meta content=" fg=0 102 0 x=7.042534 y=14.437882;" datatype="xsd:string" id="meta4476" property="format" xsi:type="nex:LiteralMeta"/>
      </node>
      <node about="#node4477" id="node4477" label="GS.2_BelchersLancelet">
        <meta content=" fg=0 102 0 x=7.0129004 y=15.437443 ll=5;" datatype="xsd:string" id="meta4478" property="format" xsi:type="nex:LiteralMeta"/>
      </node>
      <node about="#node4479" id="node4479" label="GS.1_BelchersLancelet">
        <meta content=" fg=0 102 0 x=7.0044374 y=15.437156 ll=5;" datatype="xsd:string" id="meta4480" property="format" xsi:type="nex:LiteralMeta"/>
      </node>
      <node about="#node4501" id="node4501">
        <meta content=" fg=0 102 0 x=6.452155 y=10.539248;" datatype="xsd:string" id="meta4502" property="format" xsi:type="nex:LiteralMeta"/>
      </node>
      <node about="#node4503" id="node4503" label="GS_Tadhaerens">
        <meta content=" fg=0 102 0 x=6.405598 y=11.538164 ll=6;" datatype="xsd:string" id="meta4504" property="format" xsi:type="nex:LiteralMeta"/>
      </node>
      <node about="#node4505" id="node4505" label="GS_Nvectensis">
        <meta content=" fg=0 102 0 x=6.3971415 y=11.537734 ll=6;" datatype="xsd:string" id="meta4506" property="format" xsi:type="nex:LiteralMeta"/>
      </node>
      <node about="#node4515" id="node4515">
        <meta content=" fg=0 102 0 x=6.1228137 y=9.586632;" datatype="xsd:string" id="meta4516" property="format" xsi:type="nex:LiteralMeta"/>
      </node>
      <node about="#node4517" id="node4517" label="GSa.1_AcornWorm">
        <meta content=" fg=0 102 0 x=6.059347 y=10.584616 ll=6;" datatype="xsd:string" id="meta4518" property="format" xsi:type="nex:LiteralMeta"/>
      </node>
      <node about="#node4519" id="node4519">
        <meta content=" fg=0 102 0 x=6.0466766 y=10.58373;" datatype="xsd:string" id="meta4520" property="format" xsi:type="nex:LiteralMeta"/>
      </node>
      <node about="#node4521" id="node4521" label="GSa.1_SeaUrchin">
        <meta content=" fg=0 102 0 x=5.9747615 y=11.5811405 ll=5;" datatype="xsd:string" id="meta4522" property="format" xsi:type="nex:LiteralMeta"/>
      </node>
      <node about="#node4523" id="node4523" label="GSa.1_Starfish">
        <meta content=" fg=0 102 0 x=5.966318 y=11.580496 ll=5;" datatype="xsd:string" id="meta4524" property="format" xsi:type="nex:LiteralMeta"/>
      </node>
      <node about="#node4537" id="node4537">
        <meta content=" fg=0 102 0 x=5.8013983 y=8.629328;" datatype="xsd:string" id="meta4538" property="format" xsi:type="nex:LiteralMeta"/>
      </node>
      <node about="#node4539" id="node4539" label="GSb.1_AcornWorm">
        <meta content=" fg=0 102 0 x=5.7126026 y=9.625378 ll=6;" datatype="xsd:string" id="meta4540" property="format" xsi:type="nex:LiteralMeta"/>
      </node>
      <node about="#node4541" id="node4541">
        <meta content=" fg=0 102 0 x=5.6999583 y=9.624169;" datatype="xsd:string" id="meta4542" property="format" xsi:type="nex:LiteralMeta"/>
      </node>
      <node about="#node4543" id="node4543" label="GSb.1_Starfish">
        <meta content=" fg=0 102 0 x=5.602731 y=10.6194315 ll=5;" datatype="xsd:string" id="meta4544" property="format" xsi:type="nex:LiteralMeta"/>
      </node>
      <node about="#node4545" id="node4545" label="GSb.1_SeaUrchin">
        <meta content=" fg=0 102 0 x=5.594307 y=10.618572 ll=5;" datatype="xsd:string" id="meta4546" property="format" xsi:type="nex:LiteralMeta"/>
      </node>
      <node about="#node4563" id="node4563">
        <meta content=" fg=153 153 153 x=5.2041965 y=6.710068;" datatype="xsd:string" id="meta4564" property="format" xsi:type="nex:LiteralMeta"/>
      </node>
      <node about="#node4565" id="node4565" label="GvNvectens">
        <meta content=" fg=153 153 153 x=5.090129 y=7.7035413 ll=6;" datatype="xsd:string" id="meta4566" property="format" xsi:type="nex:LiteralMeta"/>
      </node>
      <node about="#node4567" id="node4567">
        <meta content=" fg=153 153 153 x=5.0775194 y=7.702012;" datatype="xsd:string" id="meta4568" property="format" xsi:type="nex:LiteralMeta"/>
      </node>
      <node about="#node4569" id="node4569" label="GVb_BelchersLancelet">
        <meta content=" fg=153 153 153 x=4.955043 y=8.694484 ll=6;" datatype="xsd:string" id="meta4570" property="format" xsi:type="nex:LiteralMeta"/>
      </node>
      <node about="#node4571" id="node4571" label="GVb_AcornWorm">
        <meta content=" fg=153 153 153 x=4.9466434 y=8.693411 ll=6;" datatype="xsd:string" id="meta4572" property="format" xsi:type="nex:LiteralMeta"/>
      </node>
      <node about="#node4585" id="node4585">
        <meta content=" fg=0 0 0 x=4.88648 y=5.742785;" datatype="xsd:string" id="meta4586" property="format" xsi:type="nex:LiteralMeta"/>
      </node>
      <node about="#node4587" id="node4587">
        <meta content=" fg=0 0 0 x=4.7346473 y=6.731191;" datatype="xsd:string" id="meta4588" property="format" xsi:type="nex:LiteralMeta"/>
      </node>
      <node about="#node4589" id="node4589" label="GPA5_Celegans">
        <meta content=" fg=0 0 0 x=4.595381 y=7.721446 ll=6;" datatype="xsd:string" id="meta4590" property="format" xsi:type="nex:LiteralMeta"/>
      </node>
      <node about="#node4591" id="node4591">
        <meta content=" fg=0 0 0 x=4.578631 y=7.7189455;" datatype="xsd:string" id="meta4592" property="format" xsi:type="nex:LiteralMeta"/>
      </node>
      <node about="#node4593" id="node4593" label="GPA6_Celegans">
        <meta content=" fg=0 0 0 x=4.4309845 y=8.707986 ll=5;" datatype="xsd:string" id="meta4594" property="format" xsi:type="nex:LiteralMeta"/>
      </node>
      <node about="#node4595" id="node4595">
        <meta content=" fg=0 0 0 x=4.418434 y=8.706031;" datatype="xsd:string" id="meta4596" property="format" xsi:type="nex:LiteralMeta"/>
      </node>
      <node about="#node4597" id="node4597" label="GPA14_Celegans">
        <meta content=" fg=0 0 0 x=4.262418 y=9.693785 lx=-27 ly=31 ll=9;" datatype="xsd:string" id="meta4598" property="format" xsi:type="nex:LiteralMeta"/>
      </node>
      <node about="#node4599" id="node4599" label="GPA11_Celegans">
        <meta content=" fg=0 0 0 x=4.2540593 y=9.692429 ll=5;" datatype="xsd:string" id="meta4600" property="format" xsi:type="nex:LiteralMeta"/>
      </node>
      <node about="#node4613" id="node4613">
        <meta content=" fg=0 0 0 x=4.7054243 y=6.726258;" datatype="xsd:string" id="meta4614" property="format" xsi:type="nex:LiteralMeta"/>
      </node>
      <node about="#node4615" id="node4615" label="GI_l1_AcornWorm">
        <meta content=" fg=0 0 0 x=4.5327024 y=7.7112284 ll=6;" datatype="xsd:string" id="meta4616" property="format" xsi:type="nex:LiteralMeta"/>
      </node>
      <node about="#node4617" id="node4617">
        <meta content=" fg=0 0 0 x=4.520206 y=7.7089553;" datatype="xsd:string" id="meta4618" property="format" xsi:type="nex:LiteralMeta"/>
      </node>
      <node about="#node4619" id="node4619" label="GIb_SeaUrchin">
        <meta content=" fg=0 0 0 x=4.33915 y=8.692428 ll=5;" datatype="xsd:string" id="meta4620" property="format" xsi:type="nex:LiteralMeta"/>
      </node>
      <node about="#node4621" id="node4621" label="GIb_Starfish">
        <meta content=" fg=0 0 0 x=4.3308287 y=8.69086 ll=5;" datatype="xsd:string" id="meta4622" property="format" xsi:type="nex:LiteralMeta"/>
      </node>
      <node about="#node4639" id="node4639">
        <meta content=" fg=153 153 153 x=4.552328 y=4.7553315;" datatype="xsd:string" id="meta4640" property="format" xsi:type="nex:LiteralMeta"/>
      </node>
      <node about="#node4641" id="node4641">
        <meta content=" fg=153 153 153 x=4.3133287 y=5.7263513;" datatype="xsd:string" id="meta4642" property="format" xsi:type="nex:LiteralMeta"/>
      </node>
      <node about="#node4643" id="node4643">
        <meta content=" fg=153 153 153 x=4.08256 y=6.69936;" datatype="xsd:string" id="meta4644" property="format" xsi:type="nex:LiteralMeta"/>
      </node>
      <node about="#node4645" id="node4645" label="GV?_GoldStarTunicate">
        <meta content=" fg=153 153 153 x=3.884875 y=7.6796255 ll=5;" datatype="xsd:string" id="meta4646" property="format" xsi:type="nex:LiteralMeta"/>
      </node>
      <node about="#node4647" id="node4647">
        <meta content=" fg=153 153 153 x=3.847674 y=7.671383;" datatype="xsd:string" id="meta4648" property="format" xsi:type="nex:LiteralMeta"/>
      </node>
      <node about="#node4649" id="node4649" label="GV_Ghostshark">
        <meta content=" fg=153 153 153 x=3.6416955 y=8.64994 ll=5;" datatype="xsd:string" id="meta4650" property="format" xsi:type="nex:LiteralMeta"/>
      </node>
      <node about="#node4651" id="node4651">
        <meta content=" fg=153 153 153 x=3.6086745 y=8.642403;" datatype="xsd:string" id="meta4652" property="format" xsi:type="nex:LiteralMeta"/>
      </node>
      <node about="#node4653" id="node4653" label="GV_Coelacanth">
        <meta content=" fg=153 153 153 x=3.394417 y=9.61918 ll=5;" datatype="xsd:string" id="meta4654" property="format" xsi:type="nex:LiteralMeta"/>
      </node>
      <node about="#node4655" id="node4655">
        <meta content=" fg=153 153 153 x=3.365566 y=9.612402;" datatype="xsd:string" id="meta4656" property="format" xsi:type="nex:LiteralMeta"/>
      </node>
      <node about="#node4657" id="node4657" label="GV_SpottedGar">
        <meta content=" fg=153 153 153 x=3.1430452 y=10.58733 ll=5;" datatype="xsd:string" id="meta4658" property="format" xsi:type="nex:LiteralMeta"/>
      </node>
      <node about="#node4659" id="node4659">
        <meta content=" fg=153 153 153 x=3.118353 y=10.581363;" datatype="xsd:string" id="meta4660" property="format" xsi:type="nex:LiteralMeta"/>
      </node>
      <node about="#node4661" id="node4661">
        <meta content=" fg=153 153 153 x=2.8793533 y=11.552382;" datatype="xsd:string" id="meta4662" property="format" xsi:type="nex:LiteralMeta"/>
      </node>
      <node about="#node4663" id="node4663" label="GV_Stickleback">
        <meta content=" fg=153 153 153 x=2.6485848 y=12.525392 ll=5;" datatype="xsd:string" id="meta4664" property="format" xsi:type="nex:LiteralMeta"/>
      </node>
      <node about="#node4665" id="node4665">
        <meta content=" fg=153 153 153 x=2.6362448 y=12.522382;" datatype="xsd:string" id="meta4666" property="format" xsi:type="nex:LiteralMeta"/>
      </node>
      <node about="#node4667" id="node4667" label="GV_Fugu">
        <meta content=" fg=153 153 153 x=2.3972454 y=13.493402 lx=-2 ly=12 ll=9;" datatype="xsd:string" id="meta4668" property="format" xsi:type="nex:LiteralMeta"/>
      </node>
      <node about="#node4669" id="node4669" label="GV_JapaneseMedaka">
        <meta content=" fg=153 153 153 x=2.3890316 y=13.491343 ll=5;" datatype="xsd:string" id="meta4670" property="format" xsi:type="nex:LiteralMeta"/>
      </node>
      <node about="#node4679" id="node4679">
        <meta content=" fg=153 153 153 x=2.8588521 y=11.547106;" datatype="xsd:string" id="meta4680" property="format" xsi:type="nex:LiteralMeta"/>
      </node>
      <node about="#node4681" id="node4681" label="GV_AtlanticCod">
        <meta content=" fg=153 153 153 x=2.603443 y=12.513939 ll=5;" datatype="xsd:string" id="meta4682" property="format" xsi:type="nex:LiteralMeta"/>
      </node>
      <node about="#node4683" id="node4683" label="GV_Zebrafish">
        <meta content=" fg=153 153 153 x=2.5952652 y=12.511742 ll=5;" datatype="xsd:string" id="meta4684" property="format" xsi:type="nex:LiteralMeta"/>
      </node>
      <node about="#node4709" id="node4709">
        <meta content=" fg=153 153 153 x=4.0375104 y=6.687561;" datatype="xsd:string" id="meta4710" property="format" xsi:type="nex:LiteralMeta"/>
      </node>
      <node about="#node4711" id="node4711" label="GVa_BelchersLancelet">
        <meta content=" fg=153 153 153 x=3.7657642 y=7.64993 ll=5;" datatype="xsd:string" id="meta4712" property="format" xsi:type="nex:LiteralMeta"/>
      </node>
      <node about="#node4713" id="node4713" label="GV_FloridaLancelet">
        <meta content=" fg=153 153 153 x=3.7576249 y=7.6475945 ll=5;" datatype="xsd:string" id="meta4714" property="format" xsi:type="nex:LiteralMeta"/>
      </node>
      <node about="#node4723" id="node4723">
        <meta content=" fg=153 153 153 x=4.2562246 y=5.7104874;" datatype="xsd:string" id="meta4724" property="format" xsi:type="nex:LiteralMeta"/>
      </node>
      <node about="#node4725" id="node4725" label="GVa_AcornWorm">
        <meta content=" fg=153 153 153 x=3.9682195 y=6.6681166 lx=-40 ly=28 ll=9;" datatype="xsd:string" id="meta4726" property="format" xsi:type="nex:LiteralMeta"/>
      </node>
      <node about="#node4727" id="node4727">
        <meta content=" fg=153 153 153 x=3.9560795 y=6.664381;" datatype="xsd:string" id="meta4728" property="format" xsi:type="nex:LiteralMeta"/>
      </node>
      <node about="#node4729" id="node4729" label="GV_SeaUrchin">
        <meta content=" fg=153 153 153 x=3.659976 y=7.619537 ll=5;" datatype="xsd:string" id="meta4730" property="format" xsi:type="nex:LiteralMeta"/>
      </node>
      <node about="#node4731" id="node4731" label="GV_Starfish">
        <meta content=" fg=153 153 153 x=3.6518986 y=7.6169953 ll=5;" datatype="xsd:string" id="meta4732" property="format" xsi:type="nex:LiteralMeta"/>
      </node>
      <node about="#node4749" id="node4749">
        <meta content=" fg=0 0 0 x=4.2660627 y=3.7429411;" datatype="xsd:string" id="meta4750" property="format" xsi:type="nex:LiteralMeta"/>
      </node>
      <node about="#node4751" id="node4751" label="GPA13_Celegans">
        <meta content=" fg=0 0 0 x=3.953826 y=4.6929455 lx=-10 ly=21 ll=9;" datatype="xsd:string" id="meta4752" property="format" xsi:type="nex:LiteralMeta"/>
      </node>
      <node about="#node4753" id="node4753">
        <meta content=" fg=0 0 0 x=3.9138951 y=4.678878;" datatype="xsd:string" id="meta4754" property="format" xsi:type="nex:LiteralMeta"/>
      </node>
      <node about="#node4755" id="node4755" label="GPA7_Celegans">
        <meta content=" fg=0 0 0 x=3.5936253 y=5.6262045 ll=6;" datatype="xsd:string" id="meta4756" property="format" xsi:type="nex:LiteralMeta"/>
      </node>
      <node about="#node4757" id="node4757">
        <meta content=" fg=0 0 0 x=3.557768 y=5.6133156;" datatype="xsd:string" id="meta4758" property="format" xsi:type="nex:LiteralMeta"/>
      </node>
      <node about="#node4759" id="node4759" label="GPA1_Celegans">
        <meta content=" fg=0 0 0 x=3.229488 y=6.557896 ll=5;" datatype="xsd:string" id="meta4760" property="format" xsi:type="nex:LiteralMeta"/>
      </node>
      <node about="#node4761" id="node4761">
        <meta content=" fg=0 0 0 x=3.1976879 y=6.546237;" datatype="xsd:string" id="meta4762" property="format" xsi:type="nex:LiteralMeta"/>
      </node>
      <node about="#node4763" id="node4763">
        <meta content=" fg=0 0 0 x=2.8494864 y=7.4836564;" datatype="xsd:string" id="meta4764" property="format" xsi:type="nex:LiteralMeta"/>
      </node>
      <node about="#node4765" id="node4765" label="GPA15_Celegans">
        <meta content=" fg=0 0 0 x=2.5132194 y=8.425424 ll=5;" datatype="xsd:string" id="meta4766" property="format" xsi:type="nex:LiteralMeta"/>
      </node>
      <node about="#node4767" id="node4767">
        <meta content=" fg=0 0 0 x=2.4973187 y=8.419594;" datatype="xsd:string" id="meta4768" property="format" xsi:type="nex:LiteralMeta"/>
      </node>
      <node about="#node4769" id="node4769" label="GPA10_Celegans">
        <meta content=" fg=0 0 0 x=2.1530893 y=9.3584795 ll=5;" datatype="xsd:string" id="meta4770" property="format" xsi:type="nex:LiteralMeta"/>
      </node>
      <node about="#node4771" id="node4771">
        <meta content=" fg=0 0 0 x=2.1411917 y=9.354032;" datatype="xsd:string" id="meta4772" property="format" xsi:type="nex:LiteralMeta"/>
      </node>
      <node about="#node4773" id="node4773" label="GPA8_Celegans">
        <meta content=" fg=0 0 0 x=1.7890242 y=10.2899685 lx=-49 ly=19 ll=9;" datatype="xsd:string" id="meta4774" property="format" xsi:type="nex:LiteralMeta"/>
      </node>
      <node about="#node4775" id="node4775" label="GPA9_Celegans">
        <meta content=" fg=0 0 0 x=1.7811116 y=10.286953 ll=5;" datatype="xsd:string" id="meta4776" property="format" xsi:type="nex:LiteralMeta"/>
      </node>
      <node about="#node4789" id="node4789">
        <meta content=" fg=0 0 0 x=2.8218603 y=7.4729266;" datatype="xsd:string" id="meta4790" property="format" xsi:type="nex:LiteralMeta"/>
      </node>
      <node about="#node4791" id="node4791" label="GPA17_Celegans">
        <meta content=" fg=0 0 0 x=2.4538932 y=8.402765 ll=5;" datatype="xsd:string" id="meta4792" property="format" xsi:type="nex:LiteralMeta"/>
      </node>
      <node about="#node4793" id="node4793">
        <meta content=" fg=0 0 0 x=2.4421127 y=8.398017;" datatype="xsd:string" id="meta4794" property="format" xsi:type="nex:LiteralMeta"/>
      </node>
      <node about="#node4795" id="node4795" label="GPA2_Celegans">
        <meta content=" fg=0 0 0 x=2.066285 y=9.324706 ll=5;" datatype="xsd:string" id="meta4796" property="format" xsi:type="nex:LiteralMeta"/>
      </node>
      <node about="#node4797" id="node4797" label="GPA3_Celegans">
        <meta content=" fg=0 0 0 x=2.0584514 y=9.32149 ll=5;" datatype="xsd:string" id="meta4798" property="format" xsi:type="nex:LiteralMeta"/>
      </node>
      <node about="#node4827" id="node4827">
        <meta content=" fg=0 255 204 x=3.7947648 y=2.5571656;" datatype="xsd:string" id="meta4828" property="format" xsi:type="nex:LiteralMeta"/>
      </node>
      <node about="#node4829" id="node4829">
        <meta content=" fg=0 255 204 x=3.1323738 y=3.306324;" datatype="xsd:string" id="meta4830" property="format" xsi:type="nex:LiteralMeta"/>
      </node>
      <node about="#node4831" id="node4831">
        <meta content=" fg=0 255 204 x=2.4859893 y=4.069336;" datatype="xsd:string" id="meta4832" property="format" xsi:type="nex:LiteralMeta"/>
      </node>
      <node about="#node4833" id="node4833" label="GO_Tadhaerens">
        <meta content=" fg=0 255 204 x=2.0945222 y=4.989528 lx=-54 ly=7 ll=9;" datatype="xsd:string" id="meta4834" property="format" xsi:type="nex:LiteralMeta"/>
      </node>
      <node about="#node4835" id="node4835">
        <meta content=" fg=0 255 204 x=1.8363805 y=4.8296046;" datatype="xsd:string" id="meta4836" property="format" xsi:type="nex:LiteralMeta"/>
      </node>
      <node about="#node4837" id="node4837">
        <meta content=" fg=0 255 204 x=1.2883135 y=5.666039;" datatype="xsd:string" id="meta4838" property="format" xsi:type="nex:LiteralMeta"/>
      </node>
      <node about="#node4839" id="node4839">
        <meta content=" fg=0 255 204 x=0.7544901 y=6.511635;" datatype="xsd:string" id="meta4840" property="format" xsi:type="nex:LiteralMeta"/>
      </node>
      <node about="#node4841" id="node4841">
        <meta content=" fg=0 255 204 x=0.27169788 y=7.38737;" datatype="xsd:string" id="meta4842" property="format" xsi:type="nex:LiteralMeta"/>
      </node>
      <node about="#node4843" id="node4843">
        <meta content=" fg=0 255 204 x=-0.19993223 y=8.269166;" datatype="xsd:string" id="meta4844" property="format" xsi:type="nex:LiteralMeta"/>
      </node>
      <node about="#node4845" id="node4845">
        <meta content=" fg=0 255 204 x=-0.6376267 y=9.16829;" datatype="xsd:string" id="meta4846" property="format" xsi:type="nex:LiteralMeta"/>
      </node>
      <node about="#node4847" id="node4847">
        <meta content=" fg=0 255 204 x=-1.0676919 y=10.071088;" datatype="xsd:string" id="meta4848" property="format" xsi:type="nex:LiteralMeta"/>
      </node>
      <node about="#node4849" id="node4849" label="GO.1_Elephant">
        <meta content=" fg=0 255 204 x=-1.4669371 y=10.987932 ll=5;" datatype="xsd:string" id="meta4850" property="format" xsi:type="nex:LiteralMeta"/>
      </node>
      <node about="#node4851" id="node4851">
        <meta content=" fg=0 255 204 x=-1.5015757 y=10.972057;" datatype="xsd:string" id="meta4852" property="format" xsi:type="nex:LiteralMeta"/>
      </node>
      <node about="#node4853" id="node4853">
        <meta content=" fg=0 255 204 x=-1.9239807 y=11.878464;" datatype="xsd:string" id="meta4854" property="format" xsi:type="nex:LiteralMeta"/>
      </node>
      <node about="#node4855" id="node4855">
        <meta content=" fg=0 255 204 x=-2.3386953 y=12.788416;" datatype="xsd:string" id="meta4856" property="format" xsi:type="nex:LiteralMeta"/>
      </node>
      <node about="#node4857" id="node4857" label="GO.1_Tenrec">
        <meta content=" fg=0 255 204 x=-2.7456899 y=13.701846 ll=5;" datatype="xsd:string" id="meta4858" property="format" xsi:type="nex:LiteralMeta"/>
      </node>
      <node about="#node4859" id="node4859">
        <meta content=" fg=0 255 204 x=-2.757259 y=13.696603;" datatype="xsd:string" id="meta4860" property="format" xsi:type="nex:LiteralMeta"/>
      </node>
      <node about="#node4861" id="node4861" label="GO.2_Tenrec">
        <meta content=" fg=0 255 204 x=-3.1719737 y=14.606555 ll=5;" datatype="xsd:string" id="meta4862" property="format" xsi:type="nex:LiteralMeta"/>
      </node>
      <node about="#node4863" id="node4863" label="GO.1_Armadillo">
        <meta content=" fg=0 255 204 x=-3.1796641 y=14.60301 ll=5;" datatype="xsd:string" id="meta4864" property="format" xsi:type="nex:LiteralMeta"/>
      </node>
      <node about="#node4873" id="node4873">
        <meta content=" fg=0 255 204 x=-2.3578644 y=12.779433;" datatype="xsd:string" id="meta4874" property="format" xsi:type="nex:LiteralMeta"/>
      </node>
      <node about="#node4875" id="node4875" label="GO.1_Human">
        <meta content=" fg=0 255 204 x=-2.7879298 y=13.682231 ll=5;" datatype="xsd:string" id="meta4876" property="format" xsi:type="nex:LiteralMeta"/>
      </node>
      <node about="#node4877" id="node4877" label="GO.1_Canine">
        <meta content=" fg=0 255 204 x=-2.795559 y=13.678556 ll=5;" datatype="xsd:string" id="meta4878" property="format" xsi:type="nex:LiteralMeta"/>
      </node>
      <node about="#node4887" id="node4887">
        <meta content=" fg=0 255 204 x=-1.954434 y=11.863639;" datatype="xsd:string" id="meta4888" property="format" xsi:type="nex:LiteralMeta"/>
      </node>
      <node about="#node4889" id="node4889" label="GO.1_Bovine">
        <meta content=" fg=0 255 204 x=-2.3997264 y=12.759025 ll=5;" datatype="xsd:string" id="meta4890" property="format" xsi:type="nex:LiteralMeta"/>
      </node>
      <node about="#node4891" id="node4891">
        <meta content=" fg=0 255 204 x=-2.4110632 y=12.753297;" datatype="xsd:string" id="meta4892" property="format" xsi:type="nex:LiteralMeta"/>
      </node>
      <node about="#node4893" id="node4893" label="GO.1_Rat">
        <meta content=" fg=0 255 204 x=-2.8639216 y=13.644879 ll=5;" datatype="xsd:string" id="meta4894" property="format" xsi:type="nex:LiteralMeta"/>
      </node>
      <node about="#node4895" id="node4895" label="GO.1_Mice">
        <meta content=" fg=0 255 204 x=-2.8714552 y=13.641012 ll=5;" datatype="xsd:string" id="meta4896" property="format" xsi:type="nex:LiteralMeta"/>
      </node>
      <node about="#node4913" id="node4913">
        <meta content=" fg=0 255 204 x=-1.1092569 y=10.050087;" datatype="xsd:string" id="meta4914" property="format" xsi:type="nex:LiteralMeta"/>
      </node>
      <node about="#node4915" id="node4915" label="GO.1_Python">
        <meta content=" fg=0 255 204 x=-1.5771493 y=10.933872 ll=5;" datatype="xsd:string" id="meta4916" property="format" xsi:type="nex:LiteralMeta"/>
      </node>
      <node about="#node4917" id="node4917" label="GO.1_AnoleLizard">
        <meta content=" fg=0 255 204 x=-1.5846162 y=10.929878 ll=5;" datatype="xsd:string" id="meta4918" property="format" xsi:type="nex:LiteralMeta"/>
      </node>
      <node about="#node4927" id="node4927">
        <meta content=" fg=0 255 204 x=-0.7121044 y=9.128049;" datatype="xsd:string" id="meta4928" property="format" xsi:type="nex:LiteralMeta"/>
      </node>
      <node about="#node4929" id="node4929">
        <meta content=" fg=0 255 204 x=-1.2169853 y=9.991239;" datatype="xsd:string" id="meta4930" property="format" xsi:type="nex:LiteralMeta"/>
      </node>
      <node about="#node4931" id="node4931" label="GO.1_Ibis">
        <meta content=" fg=0 255 204 x=-1.6997776 y=10.866973 ll=5;" datatype="xsd:string" id="meta4932" property="format" xsi:type="nex:LiteralMeta"/>
      </node>
      <node about="#node4933" id="node4933">
        <meta content=" fg=0 255 204 x=-1.7255164 y=10.852282;" datatype="xsd:string" id="meta4934" property="format" xsi:type="nex:LiteralMeta"/>
      </node>
      <node about="#node4935" id="node4935" label="GO.1_Hornbill">
        <meta content=" fg=0 255 204 x=-2.2157068 y=11.723897 ll=5;" datatype="xsd:string" id="meta4936" property="format" xsi:type="nex:LiteralMeta"/>
      </node>
      <node about="#node4937" id="node4937">
        <meta content=" fg=0 255 204 x=-2.2376885 y=11.711164;" datatype="xsd:string" id="meta4938" property="format" xsi:type="nex:LiteralMeta"/>
      </node>
      <node about="#node4939" id="node4939">
        <meta content=" fg=0 255 204 x=-2.7425697 y=12.574353;" datatype="xsd:string" id="meta4940" property="format" xsi:type="nex:LiteralMeta"/>
      </node>
      <node about="#node4941" id="node4941" label="GO.1_Pigeon">
        <meta content=" fg=0 255 204 x=-3.240123 y=13.441787 ll=5;" datatype="xsd:string" id="meta4942" property="format" xsi:type="nex:LiteralMeta"/>
      </node>
      <node about="#node4943" id="node4943">
        <meta content=" fg=0 255 204 x=-3.2511008 y=13.435397;" datatype="xsd:string" id="meta4944" property="format" xsi:type="nex:LiteralMeta"/>
      </node>
      <node about="#node4945" id="node4945" label="GO.1_Duck">
        <meta content=" fg=0 255 204 x=-3.7559817 y=14.298586 ll=5;" datatype="xsd:string" id="meta4946" property="format" xsi:type="nex:LiteralMeta"/>
      </node>
      <node about="#node4947" id="node4947" label="GO.1_Ostrich">
        <meta content=" fg=0 255 204 x=-3.7632728 y=14.29428 ll=5;" datatype="xsd:string" id="meta4948" property="format" xsi:type="nex:LiteralMeta"/>
      </node>
      <node about="#node4957" id="node4957">
        <meta content=" fg=0 255 204 x=-2.7607286 y=12.563473;" datatype="xsd:string" id="meta4958" property="format" xsi:type="nex:LiteralMeta"/>
      </node>
      <node about="#node4959" id="node4959" label="GO.1_Budgerigar">
        <meta content=" fg=0 255 204 x=-3.2801552 y=13.417988 ll=5;" datatype="xsd:string" id="meta4960" property="format" xsi:type="nex:LiteralMeta"/>
      </node>
      <node about="#node4961" id="node4961" label="GO.1_Hoazin">
        <meta content=" fg=0 255 204 x=-3.2873726 y=13.413559 ll=5;" datatype="xsd:string" id="meta4962" property="format" xsi:type="nex:LiteralMeta"/>
      </node>
      <node about="#node4979" id="node4979">
        <meta content=" fg=0 255 204 x=-1.2495031 y=9.971377;" datatype="xsd:string" id="meta4980" property="format" xsi:type="nex:LiteralMeta"/>
      </node>
      <node about="#node4981" id="node4981" label="GO.1_Alligator">
        <meta content=" fg=0 255 204 x=-1.7833266 y=10.816974 ll=5;" datatype="xsd:string" id="meta4982" property="format" xsi:type="nex:LiteralMeta"/>
      </node>
      <node about="#node4983" id="node4983" label="GO.1_Cuckoo">
        <meta content=" fg=0 255 204 x=-1.7904677 y=10.812423 ll=5;" datatype="xsd:string" id="meta4984" property="format" xsi:type="nex:LiteralMeta"/>
      </node>
      <node about="#node4997" id="node4997">
        <meta content=" fg=0 255 204 x=-0.28343225 y=8.219133;" datatype="xsd:string" id="meta4998" property="format" xsi:type="nex:LiteralMeta"/>
      </node>
      <node about="#node4999" id="node4999" label="GO.1_TasmanianDevil">
        <meta content=" fg=0 255 204 x=-0.8314992 y=9.055568 ll=5;" datatype="xsd:string" id="meta5000" property="format" xsi:type="nex:LiteralMeta"/>
      </node>
      <node about="#node5001" id="node5001">
        <meta content=" fg=0 255 204 x=-0.842079 y=9.048539;" datatype="xsd:string" id="meta5002" property="format" xsi:type="nex:LiteralMeta"/>
      </node>
      <node about="#node5003" id="node5003" label="GO.1_Platypus">
        <meta content=" fg=0 255 204 x=-1.397209 y=9.880302 ll=5;" datatype="xsd:string" id="meta5004" property="format" xsi:type="nex:LiteralMeta"/>
      </node>
      <node about="#node5005" id="node5005" label="GO.1_Coelacanth">
        <meta content=" fg=0 255 204 x=-1.4042324 y=9.875572 ll=5;" datatype="xsd:string" id="meta5006" property="format" xsi:type="nex:LiteralMeta"/>
      </node>
      <node about="#node5019" id="node5019">
        <meta content=" fg=0 255 204 x=0.140981 y=7.3013225;" datatype="xsd:string" id="meta5020" property="format" xsi:type="nex:LiteralMeta"/>
      </node>
      <node about="#node5021" id="node5021">
        <meta content=" fg=0 255 204 x=-0.46581915 y=8.096177;" datatype="xsd:string" id="meta5022" property="format" xsi:type="nex:LiteralMeta"/>
      </node>
      <node about="#node5023" id="node5023" label="GO.1_SpottedGar">
        <meta content=" fg=0 255 204 x=-1.0349555 y=8.91842 ll=5;" datatype="xsd:string" id="meta5024" property="format" xsi:type="nex:LiteralMeta"/>
      </node>
      <node about="#node5025" id="node5025">
        <meta content=" fg=0 255 204 x=-1.0759792 y=8.888455;" datatype="xsd:string" id="meta5026" property="format" xsi:type="nex:LiteralMeta"/>
      </node>
      <node about="#node5027" id="node5027" label="GO.1_Ghostshark">
        <meta content=" fg=0 255 204 x=-1.6520578 y=9.70585 ll=5;" datatype="xsd:string" id="meta5028" property="format" xsi:type="nex:LiteralMeta"/>
      </node>
      <node about="#node5029" id="node5029">
        <meta content=" fg=0 255 204 x=-1.6894883 y=9.678143;" datatype="xsd:string" id="meta5030" property="format" xsi:type="nex:LiteralMeta"/>
      </node>
      <node about="#node5031" id="node5031">
        <meta content=" fg=0 255 204 x=-2.289536 y=10.478107;" datatype="xsd:string" id="meta5032" property="format" xsi:type="nex:LiteralMeta"/>
      </node>
      <node about="#node5033" id="node5033" label="GOb.1_Zebrafish">
        <meta content=" fg=0 255 204 x=-2.8725154 y=11.290594 ll=5;" datatype="xsd:string" id="meta5034" property="format" xsi:type="nex:LiteralMeta"/>
      </node>
      <node about="#node5035" id="node5035">
        <meta content=" fg=0 255 204 x=-2.8929653 y=11.275523;" datatype="xsd:string" id="meta5036" property="format" xsi:type="nex:LiteralMeta"/>
      </node>
      <node about="#node5037" id="node5037">
        <meta content=" fg=0 255 204 x=-3.4896207 y=12.078021;" datatype="xsd:string" id="meta5038" property="format" xsi:type="nex:LiteralMeta"/>
      </node>
      <node about="#node5039" id="node5039" label="GOb.1_JapaneseMedaka">
        <meta content=" fg=0 255 204 x=-4.079459 y=12.885543 ll=4;" datatype="xsd:string" id="meta5040" property="format" xsi:type="nex:LiteralMeta"/>
      </node>
      <node about="#node5041" id="node5041">
        <meta content=" fg=0 255 204 x=-4.0896683 y=12.877985;" datatype="xsd:string" id="meta5042" property="format" xsi:type="nex:LiteralMeta"/>
      </node>
      <node about="#node5043" id="node5043" label="GOa.1_Fugu">
        <meta content=" fg=0 255 204 x=-4.6863236 y=13.680483 ll=4;" datatype="xsd:string" id="meta5044" property="format" xsi:type="nex:LiteralMeta"/>
      </node>
      <node about="#node5045" id="node5045" label="GOa.1_Tetraodon">
        <meta content=" fg=0 255 204 x=-4.6930976 y=13.675402 ll=4;" datatype="xsd:string" id="meta5046" property="format" xsi:type="nex:LiteralMeta"/>
      </node>
      <node about="#node5055" id="node5055">
        <meta content=" fg=0 255 204 x=-3.5064745 y=12.065211;" datatype="xsd:string" id="meta5056" property="format" xsi:type="nex:LiteralMeta"/>
      </node>
      <node about="#node5057" id="node5057" label="GOb.1_AtlanticCod">
        <meta content=" fg=0 255 204 x=-4.1166344 y=12.85749 ll=4;" datatype="xsd:string" id="meta5058" property="format" xsi:type="nex:LiteralMeta"/>
      </node>
      <node about="#node5059" id="node5059" label="GOb.1_Stickleback">
        <meta content=" fg=0 255 204 x=-4.1233215 y=12.852294 ll=4;" datatype="xsd:string" id="meta5060" property="format" xsi:type="nex:LiteralMeta"/>
      </node>
      <node about="#node5073" id="node5073">
        <meta content=" fg=0 255 204 x=-2.3228583 y=10.451992;" datatype="xsd:string" id="meta5074" property="format" xsi:type="nex:LiteralMeta"/>
      </node>
      <node about="#node5075" id="node5075" label="GOa.1_Zebrafish">
        <meta content=" fg=0 255 204 x=-2.946348 y=11.233824 ll=5;" datatype="xsd:string" id="meta5076" property="format" xsi:type="nex:LiteralMeta"/>
      </node>
      <node about="#node5077" id="node5077">
        <meta content=" fg=0 255 204 x=-2.959499 y=11.223153;" datatype="xsd:string" id="meta5078" property="format" xsi:type="nex:LiteralMeta"/>
      </node>
      <node about="#node5079" id="node5079" label="GOa.1_AtlanticCod">
        <meta content=" fg=0 255 204 x=-3.5895867 y=11.999677 ll=5;" datatype="xsd:string" id="meta5080" property="format" xsi:type="nex:LiteralMeta"/>
      </node>
      <node about="#node5081" id="node5081">
        <meta content=" fg=0 255 204 x=-3.599399 y=11.991611;" datatype="xsd:string" id="meta5082" property="format" xsi:type="nex:LiteralMeta"/>
      </node>
      <node about="#node5083" id="node5083" label="GOa.1_JapaneseMedaka">
        <meta content=" fg=0 255 204 x=-4.2360396 y=12.762772 ll=4;" datatype="xsd:string" id="meta5084" property="format" xsi:type="nex:LiteralMeta"/>
      </node>
      <node about="#node5085" id="node5085" label="GOa.1_Stickleback">
        <meta content=" fg=0 255 204 x=-4.242547 y=12.757353 ll=4;" datatype="xsd:string" id="meta5086" property="format" xsi:type="nex:LiteralMeta"/>
      </node>
      <node about="#node5111" id="node5111">
        <meta content=" fg=0 255 204 x=-0.5118411 y=8.058834;" datatype="xsd:string" id="meta5112" property="format" xsi:type="nex:LiteralMeta"/>
      </node>
      <node about="#node5113" id="node5113" label="GO.1_ChineseTurtle">
        <meta content=" fg=0 255 204 x=-1.1614501 y=8.819102 ll=5;" datatype="xsd:string" id="meta5114" property="format" xsi:type="nex:LiteralMeta"/>
      </node>
      <node about="#node5115" id="node5115" label="GO.1_SeaTurtle">
        <meta content=" fg=0 255 204 x=-1.1678647 y=8.813575 ll=5;" datatype="xsd:string" id="meta5116" property="format" xsi:type="nex:LiteralMeta"/>
      </node>
      <node about="#node5130" id="node5130">
        <meta content=" fg=0 255 204 x=0.61646044 y=6.4067235;" datatype="xsd:string" id="meta5131" property="format" xsi:type="nex:LiteralMeta"/>
      </node>
      <node about="#node5132" id="node5132">
        <meta content=" fg=0 255 204 x=-0.049096514 y=7.1530704;" datatype="xsd:string" id="meta5133" property="format" xsi:type="nex:LiteralMeta"/>
      </node>
      <node about="#node5134" id="node5134" label="GO.1_MarineLamprey">
        <meta content=" fg=0 255 204 x=-0.71148753 y=7.902229 ll=5;" datatype="xsd:string" id="meta5135" property="format" xsi:type="nex:LiteralMeta"/>
      </node>
      <node about="#node5136" id="node5136" label="GO.1_JapaneseLamprey">
        <meta content=" fg=0 255 204 x=-0.7178075 y=7.896593 ll=5;" datatype="xsd:string" id="meta5137" property="format" xsi:type="nex:LiteralMeta"/>
      </node>
      <node about="#node5142" id="node5142">
        <meta content=" fg=0 255 204 x=-0.061640453 y=7.141692;" datatype="xsd:string" id="meta5143" property="format" xsi:type="nex:LiteralMeta"/>
      </node>
      <node about="#node5144" id="node5144" label="GO.2_MarineLamprey">
        <meta content=" fg=0 255 204 x=-0.73662347 y=7.8795257 ll=5;" datatype="xsd:string" id="meta5145" property="format" xsi:type="nex:LiteralMeta"/>
      </node>
      <node about="#node5146" id="node5146" label="GO.2_JapaneseLamprey">
        <meta content=" fg=0 255 204 x=-0.7428471 y=7.8737836 ll=5;" datatype="xsd:string" id="meta5147" property="format" xsi:type="nex:LiteralMeta"/>
      </node>
      <node about="#node5160" id="node5160">
        <meta content=" fg=0 255 204 x=1.0652199 y=5.466245;" datatype="xsd:string" id="meta5161" property="format" xsi:type="nex:LiteralMeta"/>
      </node>
      <node about="#node5162" id="node5162">
        <meta content=" fg=0 255 204 x=0.30495143 y=6.1158543;" datatype="xsd:string" id="meta5163" property="format" xsi:type="nex:LiteralMeta"/>
      </node>
      <node about="#node5164" id="node5164">
        <meta content=" fg=0 255 204 x=-0.4470047 y=6.7750673;" datatype="xsd:string" id="meta5165" property="format" xsi:type="nex:LiteralMeta"/>
      </node>
      <node about="#node5166" id="node5166">
        <meta content=" fg=0 255 204 x=-1.1848379 y=7.4500504;" datatype="xsd:string" id="meta5167" property="format" xsi:type="nex:LiteralMeta"/>
      </node>
      <node about="#node5168" id="node5168" label="GO.2_Alligator">
        <meta content=" fg=0 255 204 x=-1.8722194 y=8.176347 ll=5;" datatype="xsd:string" id="meta5169" property="format" xsi:type="nex:LiteralMeta"/>
      </node>
      <node about="#node5170" id="node5170">
        <meta content=" fg=0 255 204 x=-1.9255224 y=8.121903;" datatype="xsd:string" id="meta5171" property="format" xsi:type="nex:LiteralMeta"/>
      </node>
      <node about="#node5172" id="node5172">
        <meta content=" fg=0 255 204 x=-2.6430297 y=8.818455;" datatype="xsd:string" id="meta5173" property="format" xsi:type="nex:LiteralMeta"/>
      </node>
      <node about="#node5174" id="node5174">
        <meta content=" fg=0 255 204 x=-3.3516319 y=9.524063;" datatype="xsd:string" id="meta5175" property="format" xsi:type="nex:LiteralMeta"/>
      </node>
      <node about="#node5176" id="node5176" label="GO.2_Pigeon">
        <meta content=" fg=0 255 204 x=-4.045139 y=10.244513 ll=4;" datatype="xsd:string" id="meta5177" property="format" xsi:type="nex:LiteralMeta"/>
      </node>
      <node about="#node5178" id="node5178">
        <meta content=" fg=0 255 204 x=-4.0632153 y=10.226665;" datatype="xsd:string" id="meta5179" property="format" xsi:type="nex:LiteralMeta"/>
      </node>
      <node about="#node5180" id="node5180">
        <meta content=" fg=0 255 204 x=-4.7688236 y=10.9352665;" datatype="xsd:string" id="meta5181" property="format" xsi:type="nex:LiteralMeta"/>
      </node>
      <node about="#node5182" id="node5182" label="GO.2_Duck">
        <meta content=" fg=0 255 204 x=-5.468406 y=11.649818 ll=4;" datatype="xsd:string" id="meta5183" property="format" xsi:type="nex:LiteralMeta"/>
      </node>
      <node about="#node5184" id="node5184">
        <meta content=" fg=0 255 204 x=-5.4774256 y=11.640875;" datatype="xsd:string" id="meta5185" property="format" xsi:type="nex:LiteralMeta"/>
      </node>
      <node about="#node5186" id="node5186" label="GO.2_Ostrich">
        <meta content=" fg=0 255 204 x=-6.183034 y=12.349477 ll=4;" datatype="xsd:string" id="meta5187" property="format" xsi:type="nex:LiteralMeta"/>
      </node>
      <node about="#node5188" id="node5188" label="GO.2_Hoazin">
        <meta content=" fg=0 255 204 x=-6.1890087 y=12.343476 ll=4;" datatype="xsd:string" id="meta5189" property="format" xsi:type="nex:LiteralMeta"/>
      </node>
      <node about="#node5198" id="node5198">
        <meta content=" fg=0 255 204 x=-4.783665 y=10.920172;" datatype="xsd:string" id="meta5199" property="format" xsi:type="nex:LiteralMeta"/>
      </node>
      <node about="#node5200" id="node5200" label="GO.2_Hornbill">
        <meta content=" fg=0 255 204 x=-5.5011725 y=11.616722 ll=4;" datatype="xsd:string" id="meta5201" property="format" xsi:type="nex:LiteralMeta"/>
      </node>
      <node about="#node5202" id="node5202" label="GO.2_Budgerigar">
        <meta content=" fg=0 255 204 x=-5.507045 y=11.610621 ll=4;" datatype="xsd:string" id="meta5203" property="format" xsi:type="nex:LiteralMeta"/>
      </node>
      <node about="#node5216" id="node5216">
        <meta content=" fg=0 255 204 x=-3.3779986 y=9.496555;" datatype="xsd:string" id="meta5217" property="format" xsi:type="nex:LiteralMeta"/>
      </node>
      <node about="#node5218" id="node5218" label="GO.2_Ibis">
        <meta content=" fg=0 255 204 x=-4.107199 y=10.180856 ll=4;" datatype="xsd:string" id="meta5219" property="format" xsi:type="nex:LiteralMeta"/>
      </node>
      <node about="#node5220" id="node5220">
        <meta content=" fg=0 255 204 x=-4.115832 y=10.171538;" datatype="xsd:string" id="meta5221" property="format" xsi:type="nex:LiteralMeta"/>
      </node>
      <node about="#node5222" id="node5222" label="GO.2_AnoleLizard">
        <meta content=" fg=0 255 204 x=-4.8508005 y=10.849639 ll=4;" datatype="xsd:string" id="meta5223" property="format" xsi:type="nex:LiteralMeta"/>
      </node>
      <node about="#node5224" id="node5224" label="GO.2_Python">
        <meta content=" fg=0 255 204 x=-4.8565164 y=10.843391 ll=4;" datatype="xsd:string" id="meta5225" property="format" xsi:type="nex:LiteralMeta"/>
      </node>
      <node about="#node5238" id="node5238">
        <meta content=" fg=0 255 204 x=-2.6912644 y=8.765051;" datatype="xsd:string" id="meta5239" property="format" xsi:type="nex:LiteralMeta"/>
      </node>
      <node about="#node5240" id="node5240" label="GO.2_Cuckoo">
        <meta content=" fg=0 255 204 x=-3.4376116 y=9.430609 ll=4;" datatype="xsd:string" id="meta5241" property="format" xsi:type="nex:LiteralMeta"/>
      </node>
      <node about="#node5242" id="node5242">
        <meta content=" fg=0 255 204 x=-3.4597225 y=9.404951;" datatype="xsd:string" id="meta5243" property="format" xsi:type="nex:LiteralMeta"/>
      </node>
      <node about="#node5244" id="node5244" label="GO.2_Bovine">
        <meta content=" fg=0 255 204 x=-4.2116785 y=10.064164 ll=4;" datatype="xsd:string" id="meta5245" property="format" xsi:type="nex:LiteralMeta"/>
      </node>
      <node about="#node5246" id="node5246">
        <meta content=" fg=0 255 204 x=-4.230883 y=10.041592;" datatype="xsd:string" id="meta5247" property="format" xsi:type="nex:LiteralMeta"/>
      </node>
      <node about="#node5248" id="node5248" label="GO.2_Elephant">
        <meta content=" fg=0 255 204 x=-4.9883943 y=10.694414 ll=4;" datatype="xsd:string" id="meta5249" property="format" xsi:type="nex:LiteralMeta"/>
      </node>
      <node about="#node5250" id="node5250">
        <meta content=" fg=0 255 204 x=-5.004732 y=10.674962;" datatype="xsd:string" id="meta5251" property="format" xsi:type="nex:LiteralMeta"/>
      </node>
      <node about="#node5252" id="node5252">
        <meta content=" fg=0 255 204 x=-5.7731905 y=11.314862;" datatype="xsd:string" id="meta5253" property="format" xsi:type="nex:LiteralMeta"/>
      </node>
      <node about="#node5254" id="node5254" label="GO.2_Armadillo">
        <meta content=" fg=0 255 204 x=-6.5362024 y=11.9612465 ll=4;" datatype="xsd:string" id="meta5255" property="format" xsi:type="nex:LiteralMeta"/>
      </node>
      <node about="#node5256" id="node5256">
        <meta content=" fg=0 255 204 x=-6.544351 y=11.951503;" datatype="xsd:string" id="meta5257" property="format" xsi:type="nex:LiteralMeta"/>
      </node>
      <node about="#node5258" id="node5258" label="GO.2_Rat">
        <meta content=" fg=0 255 204 x=-7.312809 y=12.591403 ll=4;" datatype="xsd:string" id="meta5259" property="format" xsi:type="nex:LiteralMeta"/>
      </node>
      <node about="#node5260" id="node5260" label="GO.2_Mice">
        <meta content=" fg=0 255 204 x=-7.3182 y=12.584873 ll=4;" datatype="xsd:string" id="meta5261" property="format" xsi:type="nex:LiteralMeta"/>
      </node>
      <node about="#node5270" id="node5270">
        <meta content=" fg=0 255 204 x=-5.786564 y=11.298451;" datatype="xsd:string" id="meta5271" property="format" xsi:type="nex:LiteralMeta"/>
      </node>
      <node about="#node5272" id="node5272" label="GO.2_Canine">
        <meta content=" fg=0 255 204 x=-6.565748 y=11.925246 ll=4;" datatype="xsd:string" id="meta5273" property="format" xsi:type="nex:LiteralMeta"/>
      </node>
      <node about="#node5274" id="node5274" label="GO.2_Human">
        <meta content=" fg=0 255 204 x=-6.571028 y=11.918626 ll=4;" datatype="xsd:string" id="meta5275" property="format" xsi:type="nex:LiteralMeta"/>
      </node>
      <node about="#node5304" id="node5304">
        <meta content=" fg=0 255 204 x=-1.2469689 y=7.375115;" datatype="xsd:string" id="meta5305" property="format" xsi:type="nex:LiteralMeta"/>
      </node>
      <node about="#node5306" id="node5306">
        <meta content=" fg=0 255 204 x=-2.0418234 y=7.9819155;" datatype="xsd:string" id="meta5307" property="format" xsi:type="nex:LiteralMeta"/>
      </node>
      <node about="#node5308" id="node5308" label="GO.2_Coelacanth">
        <meta content=" fg=0 255 204 x=-2.831511 y=8.595425 ll=4;" datatype="xsd:string" id="meta5309" property="format" xsi:type="nex:LiteralMeta"/>
      </node>
      <node about="#node5310" id="node5310">
        <meta content=" fg=0 255 204 x=-2.8392398 y=8.585344;" datatype="xsd:string" id="meta5311" property="format" xsi:type="nex:LiteralMeta"/>
      </node>
      <node about="#node5312" id="node5312" label="GO.2_Xenopusleavis">
        <meta content=" fg=0 255 204 x=-3.6340942 y=9.192144 ll=4;" datatype="xsd:string" id="meta5313" property="format" xsi:type="nex:LiteralMeta"/>
      </node>
      <node about="#node5314" id="node5314" label="GO.2_Xenopustropicalis">
        <meta content=" fg=0 255 204 x=-3.639204 y=9.185392 ll=4;" datatype="xsd:string" id="meta5315" property="format" xsi:type="nex:LiteralMeta"/>
      </node>
      <node about="#node5324" id="node5324">
        <meta content=" fg=0 255 204 x=-2.05449 y=7.964954;" datatype="xsd:string" id="meta5325" property="format" xsi:type="nex:LiteralMeta"/>
      </node>
      <node about="#node5326" id="node5326" label="GO.2_TasmanianDevil">
        <meta content=" fg=0 255 204 x=-2.8595066 y=8.558206 ll=4;" datatype="xsd:string" id="meta5327" property="format" xsi:type="nex:LiteralMeta"/>
      </node>
      <node about="#node5328" id="node5328" label="GO.2_Platypus">
        <meta content=" fg=0 255 204 x=-2.8645015 y=8.551368 ll=4;" datatype="xsd:string" id="meta5329" property="format" xsi:type="nex:LiteralMeta"/>
      </node>
      <node about="#node5342" id="node5342">
        <meta content=" fg=0 255 204 x=-0.51487464 y=6.688467;" datatype="xsd:string" id="meta5343" property="format" xsi:type="nex:LiteralMeta"/>
      </node>
      <node about="#node5344" id="node5344" label="GO.2_Ghostshark">
        <meta content=" fg=0 255 204 x=-1.3298225 y=7.268001 ll=5;" datatype="xsd:string" id="meta5345" property="format" xsi:type="nex:LiteralMeta"/>
      </node>
      <node about="#node5346" id="node5346">
        <meta content=" fg=0 255 204 x=-1.3371178 y=7.257603;" datatype="xsd:string" id="meta5347" property="format" xsi:type="nex:LiteralMeta"/>
      </node>
      <node about="#node5348" id="node5348" label="GO.2_SeaTurtle">
        <meta content=" fg=0 255 204 x=-2.1569438 y=7.830216 ll=5;" datatype="xsd:string" id="meta5349" property="format" xsi:type="nex:LiteralMeta"/>
      </node>
      <node about="#node5350" id="node5350" label="GO.2_ChineseTurtle">
        <meta content=" fg=0 255 204 x=-2.1617632 y=7.823253 ll=5;" datatype="xsd:string" id="meta5351" property="format" xsi:type="nex:LiteralMeta"/>
      </node>
      <node about="#node5364" id="node5364">
        <meta content=" fg=0 255 204 x=0.22878544 y=6.0143123;" datatype="xsd:string" id="meta5365" property="format" xsi:type="nex:LiteralMeta"/>
      </node>
      <node about="#node5366" id="node5366" label="GO.2_SpottedGar">
        <meta content=" fg=0 255 204 x=-0.60062027 y=6.572959 ll=5;" datatype="xsd:string" id="meta5367" property="format" xsi:type="nex:LiteralMeta"/>
      </node>
      <node about="#node5368" id="node5368">
        <meta content=" fg=0 255 204 x=-0.609962 y=6.558833;" datatype="xsd:string" id="meta5369" property="format" xsi:type="nex:LiteralMeta"/>
      </node>
      <node about="#node5370" id="node5370" label="GOa.2_Zebrafish">
        <meta content=" fg=0 255 204 x=-1.4440684 y=7.1104364 ll=5;" datatype="xsd:string" id="meta5371" property="format" xsi:type="nex:LiteralMeta"/>
      </node>
      <node about="#node5372" id="node5372">
        <meta content=" fg=0 255 204 x=-1.4510074 y=7.0997972;" datatype="xsd:string" id="meta5373" property="format" xsi:type="nex:LiteralMeta"/>
      </node>
      <node about="#node5374" id="node5374" label="GOa.2_Stickleback">
        <meta content=" fg=0 255 204 x=-2.2897549 y=7.644318 ll=5;" datatype="xsd:string" id="meta5375" property="format" xsi:type="nex:LiteralMeta"/>
      </node>
      <node about="#node5376" id="node5376" label="GOa.2_JapaneseMedaka">
        <meta content=" fg=0 255 204 x=-2.2943356 y=7.637196 ll=5;" datatype="xsd:string" id="meta5377" property="format" xsi:type="nex:LiteralMeta"/>
      </node>
      <node about="#node5402" id="node5402">
        <meta content=" fg=0 255 204 x=2.2756672 y=3.822128;" datatype="xsd:string" id="meta5403" property="format" xsi:type="nex:LiteralMeta"/>
      </node>
      <node about="#node5404" id="node5404">
        <meta content=" fg=0 255 204 x=1.4233589 y=4.345168;" datatype="xsd:string" id="meta5405" property="format" xsi:type="nex:LiteralMeta"/>
      </node>
      <node about="#node5406" id="node5406" label="GPAO_Celegans">
        <meta content=" fg=0 255 204 x=0.5755103 y=4.8754063 ll=5;" datatype="xsd:string" id="meta5407" property="format" xsi:type="nex:LiteralMeta"/>
      </node>
      <node about="#node5408" id="node5408">
        <meta content=" fg=0 255 204 x=0.5688439 y=4.8645945;" datatype="xsd:string" id="meta5409" property="format" xsi:type="nex:LiteralMeta"/>
      </node>
      <node about="#node5410" id="node5410" label="GaO_Dmelanogaster_variant1">
        <meta content=" fg=0 255 204 x=-0.28346425 y=5.3876348 ll=5;" datatype="xsd:string" id="meta5411" property="format" xsi:type="nex:LiteralMeta"/>
      </node>
      <node about="#node5412" id="node5412" label="GaO_Dmelanogaster_variant2">
        <meta content=" fg=0 255 204 x=-0.2878627 y=5.3803988 ll=5;" datatype="xsd:string" id="meta5413" property="format" xsi:type="nex:LiteralMeta"/>
      </node>
      <node about="#node5422" id="node5422">
        <meta content=" fg=0 255 204 x=1.4124781 y=4.327009;" datatype="xsd:string" id="meta5423" property="format" xsi:type="nex:LiteralMeta"/>
      </node>
      <node about="#node5424" id="node5424" label="GO_FloridaLancelet">
        <meta content=" fg=0 255 204 x=0.5514345 y=4.8355403 ll=5;" datatype="xsd:string" id="meta5425" property="format" xsi:type="nex:LiteralMeta"/>
      </node>
      <node about="#node5426" id="node5426" label="GO_BelchersLancelet">
        <meta content=" fg=0 255 204 x=0.54715925 y=4.828231 ll=5;" datatype="xsd:string" id="meta5427" property="format" xsi:type="nex:LiteralMeta"/>
      </node>
      <node about="#node5440" id="node5440">
        <meta content=" fg=0 255 204 x=2.9210818 y=3.0436614;" datatype="xsd:string" id="meta5441" property="format" xsi:type="nex:LiteralMeta"/>
      </node>
      <node about="#node5442" id="node5442" label="GO_AcornWorm">
        <meta content=" fg=0 255 204 x=2.0515497 y=3.5375378 ll=6;" datatype="xsd:string" id="meta5443" property="format" xsi:type="nex:LiteralMeta"/>
      </node>
      <node about="#node5444" id="node5444">
        <meta content=" fg=0 255 204 x=2.0453467 y=3.5264535;" datatype="xsd:string" id="meta5445" property="format" xsi:type="nex:LiteralMeta"/>
      </node>
      <node about="#node5446" id="node5446" label="GO_SeaUrchin">
        <meta content=" fg=0 255 204 x=1.1716638 y=4.0129495 ll=5;" datatype="xsd:string" id="meta5447" property="format" xsi:type="nex:LiteralMeta"/>
      </node>
      <node about="#node5448" id="node5448" label="GO_Starfish">
        <meta content=" fg=0 255 204 x=1.1675756 y=4.0055337 ll=5;" datatype="xsd:string" id="meta5449" property="format" xsi:type="nex:LiteralMeta"/>
      </node>
      <node about="#node5466" id="node5466">
        <meta content=" fg=102 153 255 x=3.712813 y=1.1668533;" datatype="xsd:string" id="meta5467" property="format" xsi:type="nex:LiteralMeta"/>
      </node>
      <node about="#node5468" id="node5468">
        <meta content=" fg=102 153 255 x=2.7724783 y=1.5071045;" datatype="xsd:string" id="meta5469" property="format" xsi:type="nex:LiteralMeta"/>
      </node>
      <node about="#node5470" id="node5470">
        <meta content=" fg=102 153 255 x=1.84109 y=1.8711314;" datatype="xsd:string" id="meta5471" property="format" xsi:type="nex:LiteralMeta"/>
      </node>
      <node about="#node5472" id="node5472" label="GZ_SpottedGar">
        <meta content=" fg=102 153 255 x=0.9592934 y=2.3427615 ll=5;" datatype="xsd:string" id="meta5473" property="format" xsi:type="nex:LiteralMeta"/>
      </node>
      <node about="#node5474" id="node5474">
        <meta content=" fg=102 153 255 x=0.90816855 y=2.2312117;" datatype="xsd:string" id="meta5475" property="format" xsi:type="nex:LiteralMeta"/>
      </node>
      <node about="#node5476" id="node5476">
        <meta content=" fg=102 153 255 x=-0.021670243 y=2.5991788;" datatype="xsd:string" id="meta5477" property="format" xsi:type="nex:LiteralMeta"/>
      </node>
      <node about="#node5478" id="node5478">
        <meta content=" fg=102 153 255 x=-0.93336946 y=3.010037;" datatype="xsd:string" id="meta5479" property="format" xsi:type="nex:LiteralMeta"/>
      </node>
      <node about="#node5480" id="node5480" label="GZ_Python">
        <meta content=" fg=102 153 255 x=-1.819128 y=3.4741833 ll=4;" datatype="xsd:string" id="meta5481" property="format" xsi:type="nex:LiteralMeta"/>
      </node>
      <node about="#node5482" id="node5482">
        <meta content=" fg=102 153 255 x=-1.8468001 y=3.4170315;" datatype="xsd:string" id="meta5483" property="format" xsi:type="nex:LiteralMeta"/>
      </node>
      <node about="#node5484" id="node5484">
        <meta content=" fg=102 153 255 x=-2.7567515 y=3.831746;" datatype="xsd:string" id="meta5485" property="format" xsi:type="nex:LiteralMeta"/>
      </node>
      <node about="#node5486" id="node5486" label="GZ_ChineseTurtle">
        <meta content=" fg=102 153 255 x=-3.6464088 y=4.2883754 ll=4;" datatype="xsd:string" id="meta5487" property="format" xsi:type="nex:LiteralMeta"/>
      </node>
      <node about="#node5488" id="node5488">
        <meta content=" fg=102 153 255 x=-3.6684508 y=4.2426043;" datatype="xsd:string" id="meta5489" property="format" xsi:type="nex:LiteralMeta"/>
      </node>
      <node about="#node5490" id="node5490" label="GZ_Platypus">
        <meta content=" fg=102 153 255 x=-4.5619426 y=4.691684 ll=4;" datatype="xsd:string" id="meta5491" property="format" xsi:type="nex:LiteralMeta"/>
      </node>
      <node about="#node5492" id="node5492">
        <meta content=" fg=102 153 255 x=-4.5818815 y=4.649599;" datatype="xsd:string" id="meta5493" property="format" xsi:type="nex:LiteralMeta"/>
      </node>
      <node about="#node5494" id="node5494">
        <meta content=" fg=102 153 255 x=-5.4882884 y=5.072004;" datatype="xsd:string" id="meta5495" property="format" xsi:type="nex:LiteralMeta"/>
      </node>
      <node about="#node5496" id="node5496">
        <meta content=" fg=102 153 255 x=-6.3910866 y=5.502069;" datatype="xsd:string" id="meta5497" property="format" xsi:type="nex:LiteralMeta"/>
      </node>
      <node about="#node5498" id="node5498">
        <meta content=" fg=102 153 255 x=-7.2902102 y=5.9397635;" datatype="xsd:string" id="meta5499" property="format" xsi:type="nex:LiteralMeta"/>
      </node>
      <node about="#node5500" id="node5500" label="GZ_SeaTurtle">
        <meta content=" fg=102 153 255 x=-8.187472 y=6.381261 ll=4;" datatype="xsd:string" id="meta5501" property="format" xsi:type="nex:LiteralMeta"/>
      </node>
      <node about="#node5502" id="node5502" label="GZ_Budgerigar">
        <meta content=" fg=102 153 255 x=-8.191179 y=6.373647 ll=4;" datatype="xsd:string" id="meta5503" property="format" xsi:type="nex:LiteralMeta"/>
      </node>
      <node about="#node5508" id="node5508">
        <meta content=" fg=102 153 255 x=-7.2974935 y=5.9244742;" datatype="xsd:string" id="meta5509" property="format" xsi:type="nex:LiteralMeta"/>
      </node>
      <node about="#node5510" id="node5510" label="GZ_Ibis">
        <meta content=" fg=102 153 255 x=-8.202105 y=6.3507133 ll=4;" datatype="xsd:string" id="meta5511" property="format" xsi:type="nex:LiteralMeta"/>
      </node>
      <node about="#node5512" id="node5512" label="GZ_Hornbill">
        <meta content=" fg=102 153 255 x=-8.205681 y=6.3430376 ll=4;" datatype="xsd:string" id="meta5513" property="format" xsi:type="nex:LiteralMeta"/>
      </node>
      <node about="#node5522" id="node5522">
        <meta content=" fg=102 153 255 x=-6.401719 y=5.4789987;" datatype="xsd:string" id="meta5523" property="format" xsi:type="nex:LiteralMeta"/>
      </node>
      <node about="#node5524" id="node5524" label="GZ_Cuckoo">
        <meta content=" fg=102 153 255 x=-7.3134184 y=5.889857 ll=4;" datatype="xsd:string" id="meta5525" property="format" xsi:type="nex:LiteralMeta"/>
      </node>
      <node about="#node5526" id="node5526" label="GZ_Pigeon">
        <meta content=" fg=102 153 255 x=-7.316865 y=5.882122 ll=4;" datatype="xsd:string" id="meta5527" property="format" xsi:type="nex:LiteralMeta"/>
      </node>
      <node about="#node5536" id="node5536">
        <meta content=" fg=102 153 255 x=-5.5053554 y=5.03326;" datatype="xsd:string" id="meta5537" property="format" xsi:type="nex:LiteralMeta"/>
      </node>
      <node about="#node5538" id="node5538">
        <meta content=" fg=102 153 255 x=-6.4255476 y=5.424727;" datatype="xsd:string" id="meta5539" property="format" xsi:type="nex:LiteralMeta"/>
      </node>
      <node about="#node5540" id="node5540" label="GZ_Duck">
        <meta content=" fg=102 153 255 x=-7.344074 y=5.820087 ll=4;" datatype="xsd:string" id="meta5541" property="format" xsi:type="nex:LiteralMeta"/>
      </node>
      <node about="#node5542" id="node5542" label="GZ_Alligator">
        <meta content=" fg=102 153 255 x=-7.3473887 y=5.812295 ll=4;" datatype="xsd:string" id="meta5543" property="format" xsi:type="nex:LiteralMeta"/>
      </node>
      <node about="#node5548" id="node5548">
        <meta content=" fg=102 153 255 x=-6.432045 y=5.4090877;" datatype="xsd:string" id="meta5549" property="format" xsi:type="nex:LiteralMeta"/>
      </node>
      <node about="#node5550" id="node5550" label="GZ_Ostrich">
        <meta content=" fg=102 153 255 x=-7.3571353 y=5.7888355 ll=4;" datatype="xsd:string" id="meta5551" property="format" xsi:type="nex:LiteralMeta"/>
      </node>
      <node about="#node5552" id="node5552" label="GZ_Hoazin">
        <meta content=" fg=102 153 255 x=-7.3603177 y=5.780988 ll=4;" datatype="xsd:string" id="meta5553" property="format" xsi:type="nex:LiteralMeta"/>
      </node>
      <node about="#node5574" id="node5574">
        <meta content=" fg=102 153 255 x=-2.7797215 y=3.7771118;" datatype="xsd:string" id="meta5575" property="format" xsi:type="nex:LiteralMeta"/>
      </node>
      <node about="#node5576" id="node5576" label="GZ_Xenopustropicalis">
        <meta content=" fg=102 153 255 x=-3.7111099 y=4.1411386 ll=4;" datatype="xsd:string" id="meta5577" property="format" xsi:type="nex:LiteralMeta"/>
      </node>
      <node about="#node5578" id="node5578" label="GZ_Xenopusleavis">
        <meta content=" fg=102 153 255 x=-3.714159 y=4.133239 ll=4;" datatype="xsd:string" id="meta5579" property="format" xsi:type="nex:LiteralMeta"/>
      </node>
      <node about="#node5592" id="node5592">
        <meta content=" fg=102 153 255 x=-0.97298807 y=2.9073904;" datatype="xsd:string" id="meta5593" property="format" xsi:type="nex:LiteralMeta"/>
      </node>
      <node about="#node5594" id="node5594" label="GZ_TasmanianDevil">
        <meta content=" fg=102 153 255 x=-1.9104078 y=3.2555919 ll=4;" datatype="xsd:string" id="meta5595" property="format" xsi:type="nex:LiteralMeta"/>
      </node>
      <node about="#node5596" id="node5596">
        <meta content=" fg=102 153 255 x=-1.9256023 y=3.2115712;" datatype="xsd:string" id="meta5597" property="format" xsi:type="nex:LiteralMeta"/>
      </node>
      <node about="#node5598" id="node5598" label="GZ_AnoleLizard">
        <meta content=" fg=102 153 255 x=-2.865937 y=3.5518224 ll=4;" datatype="xsd:string" id="meta5599" property="format" xsi:type="nex:LiteralMeta"/>
      </node>
      <node about="#node5600" id="node5600">
        <meta content=" fg=102 153 255 x=-2.8794959 y=3.5117161;" datatype="xsd:string" id="meta5601" property="format" xsi:type="nex:LiteralMeta"/>
      </node>
      <node about="#node5602" id="node5602">
        <meta content=" fg=102 153 255 x=-3.830814 y=3.8199277;" datatype="xsd:string" id="meta5603" property="format" xsi:type="nex:LiteralMeta"/>
      </node>
      <node about="#node5604" id="node5604">
        <meta content=" fg=102 153 255 x=-4.7794876 y=4.1361837;" datatype="xsd:string" id="meta5605" property="format" xsi:type="nex:LiteralMeta"/>
      </node>
      <node about="#node5606" id="node5606">
        <meta content=" fg=102 153 255 x=-5.7254496 y=4.4604616;" datatype="xsd:string" id="meta5607" property="format" xsi:type="nex:LiteralMeta"/>
      </node>
      <node about="#node5608" id="node5608" label="GZ_Elephant">
        <meta content=" fg=102 153 255 x=-6.6686316 y=4.792738 ll=4;" datatype="xsd:string" id="meta5609" property="format" xsi:type="nex:LiteralMeta"/>
      </node>
      <node about="#node5610" id="node5610">
        <meta content=" fg=102 153 255 x=-6.6727757 y=4.7807317;" datatype="xsd:string" id="meta5611" property="format" xsi:type="nex:LiteralMeta"/>
      </node>
      <node about="#node5612" id="node5612" label="GZ_Canine">
        <meta content=" fg=102 153 255 x=-7.6187377 y=5.1050096 ll=4;" datatype="xsd:string" id="meta5613" property="format" xsi:type="nex:LiteralMeta"/>
      </node>
      <node about="#node5614" id="node5614" label="GZ_Human">
        <meta content=" fg=102 153 255 x=-7.62145 y=5.0969877 ll=4;" datatype="xsd:string" id="meta5615" property="format" xsi:type="nex:LiteralMeta"/>
      </node>
      <node about="#node5624" id="node5624">
        <meta content=" fg=102 153 255 x=-5.732102 y=4.440365;" datatype="xsd:string" id="meta5625" property="format" xsi:type="nex:LiteralMeta"/>
      </node>
      <node about="#node5626" id="node5626" label="GZ_Rat">
        <meta content=" fg=102 153 255 x=-6.6834197 y=4.748576 ll=4;" datatype="xsd:string" id="meta5627" property="format" xsi:type="nex:LiteralMeta"/>
      </node>
      <node about="#node5628" id="node5628" label="GZ_Mice">
        <meta content=" fg=102 153 255 x=-6.6859956 y=4.7405095 ll=4;" datatype="xsd:string" id="meta5629" property="format" xsi:type="nex:LiteralMeta"/>
      </node>
      <node about="#node5638" id="node5638">
        <meta content=" fg=102 153 255 x=-4.7884426 y=4.1079326;" datatype="xsd:string" id="meta5639" property="format" xsi:type="nex:LiteralMeta"/>
      </node>
      <node about="#node5640" id="node5640" label="GZ_Armadillo">
        <meta content=" fg=102 153 255 x=-5.744844 y=4.399989 ll=4;" datatype="xsd:string" id="meta5641" property="format" xsi:type="nex:LiteralMeta"/>
      </node>
      <node about="#node5642" id="node5642" label="GZ_Bovine">
        <meta content=" fg=102 153 255 x=-5.7472825 y=4.39188 ll=4;" datatype="xsd:string" id="meta5643" property="format" xsi:type="nex:LiteralMeta"/>
      </node>
      <node about="#node5652" id="node5652">
        <meta content=" fg=102 153 255 x=-3.841865 y=3.7834623;" datatype="xsd:string" id="meta5653" property="format" xsi:type="nex:LiteralMeta"/>
      </node>
      <node about="#node5654" id="node5654" label="GZ_JapaneseLamprey">
        <meta content=" fg=102 153 255 x=-4.803075 y=4.0592804 ll=4;" datatype="xsd:string" id="meta5655" property="format" xsi:type="nex:LiteralMeta"/>
      </node>
      <node about="#node5656" id="node5656" label="GZ_MarineLamprey">
        <meta content=" fg=102 153 255 x=-4.805376 y=4.0511312 ll=4;" datatype="xsd:string" id="meta5657" property="format" xsi:type="nex:LiteralMeta"/>
      </node>
      <node about="#node5678" id="node5678">
        <meta content=" fg=102 153 255 x=-0.058664426 y=2.4866211;" datatype="xsd:string" id="meta5679" property="format" xsi:type="nex:LiteralMeta"/>
      </node>
      <node about="#node5680" id="node5680" label="GZ_Coelacanth">
        <meta content=" fg=102 153 255 x=-1.0244074 y=2.7461216 ll=4;" datatype="xsd:string" id="meta5681" property="format" xsi:type="nex:LiteralMeta"/>
      </node>
      <node about="#node5682" id="node5682" label="GZ_Ghostshark">
        <meta content=" fg=102 153 255 x=-1.0265702 y=2.7379346 ll=4;" datatype="xsd:string" id="meta5683" property="format" xsi:type="nex:LiteralMeta"/>
      </node>
      <node about="#node5696" id="node5696">
        <meta content=" fg=102 153 255 x=1.7975504 y=1.7296255;" datatype="xsd:string" id="meta5697" property="format" xsi:type="nex:LiteralMeta"/>
      </node>
      <node about="#node5698" id="node5698" label="GZa_Zebrafish">
        <meta content=" fg=102 153 255 x=0.82755136 y=1.972734 ll=5;" datatype="xsd:string" id="meta5699" property="format" xsi:type="nex:LiteralMeta"/>
      </node>
      <node about="#node5700" id="node5700">
        <meta content=" fg=102 153 255 x=0.8216891 y=1.9480166;" datatype="xsd:string" id="meta5701" property="format" xsi:type="nex:LiteralMeta"/>
      </node>
      <node about="#node5702" id="node5702">
        <meta content=" fg=102 153 255 x=-0.1522879 y=2.1746633;" datatype="xsd:string" id="meta5703" property="format" xsi:type="nex:LiteralMeta"/>
      </node>
      <node about="#node5704" id="node5704" label="GZa_JapaneseMedaka">
        <meta content=" fg=102 153 255 x=-1.1243109 y=2.4095495 ll=4;" datatype="xsd:string" id="meta5705" property="format" xsi:type="nex:LiteralMeta"/>
      </node>
      <node about="#node5706" id="node5706">
        <meta content=" fg=102 153 255 x=-1.1272159 y=2.3971844;" datatype="xsd:string" id="meta5707" property="format" xsi:type="nex:LiteralMeta"/>
      </node>
      <node about="#node5708" id="node5708" label="GZa_AtlanticCod">
        <meta content=" fg=102 153 255 x=-2.101193 y=2.623831 ll=4;" datatype="xsd:string" id="meta5709" property="format" xsi:type="nex:LiteralMeta"/>
      </node>
      <node about="#node5710" id="node5710" label="GZa_Stickleback">
        <meta content=" fg=102 153 255 x=-2.1030772 y=2.6155756 ll=4;" datatype="xsd:string" id="meta5711" property="format" xsi:type="nex:LiteralMeta"/>
      </node>
      <node about="#node5720" id="node5720">
        <meta content=" fg=102 153 255 x=-0.15686736 y=2.1539953;" datatype="xsd:string" id="meta5721" property="format" xsi:type="nex:LiteralMeta"/>
      </node>
      <node about="#node5722" id="node5722" label="GZa_Fugu">
        <meta content=" fg=102 153 255 x=-1.134543 y=2.3641152 ll=4;" datatype="xsd:string" id="meta5723" property="format" xsi:type="nex:LiteralMeta"/>
      </node>
      <node about="#node5724" id="node5724" label="GZa_Tetraodon">
        <meta content=" fg=102 153 255 x=-1.1362872 y=2.355829 ll=4;" datatype="xsd:string" id="meta5725" property="format" xsi:type="nex:LiteralMeta"/>
      </node>
      <node about="#node5742" id="node5742">
        <meta content=" fg=102 153 255 x=2.7309084 y=1.3562305;" datatype="xsd:string" id="meta5743" property="format" xsi:type="nex:LiteralMeta"/>
      </node>
      <node about="#node5744" id="node5744" label="GIa?_GoldStarTunicate">
        <meta content=" fg=102 153 255 x=1.7492921 y=1.5418538 lx=-149 ly=14 ll=9;" datatype="xsd:string" id="meta5745" property="format" xsi:type="nex:LiteralMeta"/>
      </node>
      <node about="#node5746" id="node5746" label="GIc?_Tadhaerens">
        <meta content=" fg=102 153 255 x=1.7482111 y=1.5414487 ll=6;" datatype="xsd:string" id="meta5747" property="format" xsi:type="nex:LiteralMeta"/>
      </node>
      <node about="#node5764" id="node5764">
        <meta content=" x=3.0080814 y=0.10547661;" datatype="xsd:string" id="meta5765" property="format" xsi:type="nex:LiteralMeta"/>
      </node>
      <node about="#node5766" id="node5766">
        <meta content=" x=2.0178266 y=0.24474289;" datatype="xsd:string" id="meta5767" property="format" xsi:type="nex:LiteralMeta"/>
      </node>
      <node about="#node5768" id="node5768" label="GIb_PelagicTunicate">
        <meta content=" x=1.0335959 y=0.42163315 ll=6;" datatype="xsd:string" id="meta5769" property="format" xsi:type="nex:LiteralMeta"/>
      </node>
      <node about="#node5770" id="node5770">
        <meta content=" x=1.0269908 y=0.37981522;" datatype="xsd:string" id="meta5771" property="format" xsi:type="nex:LiteralMeta"/>
      </node>
      <node about="#node5772" id="node5772">
        <meta content=" x=0.037950527 y=0.52746177;" datatype="xsd:string" id="meta5773" property="format" xsi:type="nex:LiteralMeta"/>
      </node>
      <node about="#node5774" id="node5774">
        <meta content=" x=-0.94980395 y=0.68347806;" datatype="xsd:string" id="meta5775" property="format" xsi:type="nex:LiteralMeta"/>
      </node>
      <node about="#node5776" id="node5776">
        <meta content=" x=-1.9362019 y=0.8478528;" datatype="xsd:string" id="meta5777" property="format" xsi:type="nex:LiteralMeta"/>
      </node>
      <node about="#node5778" id="node5778" label="GIa.1_VaseTunicate">
        <meta content=" x=-2.921895 y=1.0164025 lx=-133 ly=19 ll=9;" datatype="xsd:string" id="meta5779" property="format" xsi:type="nex:LiteralMeta"/>
      </node>
      <node about="#node5780" id="node5780" label="GIa.1_SeaSquirtTunicate">
        <meta content=" x=-2.923287 y=1.0080498 ll=3;" datatype="xsd:string" id="meta5781" property="format" xsi:type="nex:LiteralMeta"/>
      </node>
      <node about="#node5786" id="node5786">
        <meta content=" x=-1.9388442 y=0.8311246;" datatype="xsd:string" id="meta5787" property="format" xsi:type="nex:LiteralMeta"/>
      </node>
      <node about="#node5788" id="node5788" label="GIa.2_SeaSquirtTunicate">
        <meta content=" x=-2.9272504 y=0.9829574 ll=3;" datatype="xsd:string" id="meta5789" property="format" xsi:type="nex:LiteralMeta"/>
      </node>
      <node about="#node5790" id="node5790" label="GIa.2_VaseTunicate">
        <meta content=" x=-2.9285007 y=0.9745823 ll=3;" datatype="xsd:string" id="meta5791" property="format" xsi:type="nex:LiteralMeta"/>
      </node>
      <node about="#node5800" id="node5800">
        <meta content=" x=-0.95344824 y=0.6583378;" datatype="xsd:string" id="meta5801" property="format" xsi:type="nex:LiteralMeta"/>
      </node>
      <node about="#node5802" id="node5802" label="GI1c.2_GoldStarTunicate">
        <meta content=" x=-1.944284 y=0.7934101 lx=-165 ly=7 ll=9;" datatype="xsd:string" id="meta5803" property="format" xsi:type="nex:LiteralMeta"/>
      </node>
      <node about="#node5804" id="node5804" label="GIc.1_GoldStarTunicate">
        <meta content=" x=-1.9453923 y=0.7850151 ll=3;" datatype="xsd:string" id="meta5805" property="format" xsi:type="nex:LiteralMeta"/>
      </node>
      <node about="#node5814" id="node5814">
        <meta content=" x=0.033043705 y=0.4896758;" datatype="xsd:string" id="meta5815" property="format" xsi:type="nex:LiteralMeta"/>
      </node>
      <node about="#node5816" id="node5816" label="GIa_PelagicTunicate">
        <meta content=" x=-0.9599374 y=0.60794896 ll=4;" datatype="xsd:string" id="meta5817" property="format" xsi:type="nex:LiteralMeta"/>
      </node>
      <node about="#node5818" id="node5818">
        <meta content=" x=-0.96135956 y=0.5953271;" datatype="xsd:string" id="meta5819" property="format" xsi:type="nex:LiteralMeta"/>
      </node>
      <node about="#node5820" id="node5820" label="GIc.1_PelagicTunicate">
        <meta content=" x=-1.9553065 y=0.7051876 ll=3;" datatype="xsd:string" id="meta5821" property="format" xsi:type="nex:LiteralMeta"/>
      </node>
      <node about="#node5822" id="node5822" label="GIc.2_PelagicTunicate">
        <meta content=" x=-1.9562012 y=0.69676715 ll=3;" datatype="xsd:string" id="meta5823" property="format" xsi:type="nex:LiteralMeta"/>
      </node>
      <node about="#node5840" id="node5840">
        <meta content=" x=2.0120316 y=0.1942725;" datatype="xsd:string" id="meta5841" property="format" xsi:type="nex:LiteralMeta"/>
      </node>
      <node about="#node5842" id="node5842" label="GIa?_Nvectensis">
        <meta content=" x=1.0163666 y=0.28728482 ll=7;" datatype="xsd:string" id="meta5843" property="format" xsi:type="nex:LiteralMeta"/>
      </node>
      <node about="#node5844" id="node5844" label="GIb?_Nvectensis">
        <meta content=" x=1.0156147 y=0.27885038 ll=7;" datatype="xsd:string" id="meta5845" property="format" xsi:type="nex:LiteralMeta"/>
      </node>
      <node about="#node5858" id="node5858">
        <meta content=" x=2.0016756 y=0.063474566;" datatype="xsd:string" id="meta5859" property="format" xsi:type="nex:LiteralMeta"/>
      </node>
      <node about="#node5860" id="node5860">
        <meta content=" x=1.0039693 y=0.131166;" datatype="xsd:string" id="meta5861" property="format" xsi:type="nex:LiteralMeta"/>
      </node>
      <node about="#node5862" id="node5862" label="GaL_Dmelanogaster">
        <meta content=" x=0.0068719597 y=0.20730339 ll=5;" datatype="xsd:string" id="meta5863" property="format" xsi:type="nex:LiteralMeta"/>
      </node>
      <node about="#node5864" id="node5864">
        <meta content=" x=0.0059853327 y=0.1946326;" datatype="xsd:string" id="meta5865" property="format" xsi:type="nex:LiteralMeta"/>
      </node>
      <node about="#node5866" id="node5866" label="Gib_Tadhaerens">
        <meta content=" x=-0.991721 y=0.26232404 lx=-123 ly=-16 ll=9;" datatype="xsd:string" id="meta5867" property="format" xsi:type="nex:LiteralMeta"/>
      </node>
      <node about="#node5868" id="node5868" label="Gia_Tadhaerens">
        <meta content=" x=-0.99225837 y=0.25387323 lx=-124 ly=1 ll=9;" datatype="xsd:string" id="meta5869" property="format" xsi:type="nex:LiteralMeta"/>
      </node>
      <node about="#node5878" id="node5878">
        <meta content=" x=1.0027599 y=0.11003121;" datatype="xsd:string" id="meta5879" property="format" xsi:type="nex:LiteralMeta"/>
      </node>
      <node about="#node5880" id="node5880" label="GPA16_Celegans">
        <meta content=" x=0.004050368 y=0.16081677 lx=-130 ly=7 ll=9;" datatype="xsd:string" id="meta5881" property="format" xsi:type="nex:LiteralMeta"/>
      </node>
      <node about="#node5882" id="node5882" label="GPA4_Celegans">
        <meta content=" x=0.0036561321 y=0.15235808 lx=-122 ly=-28 ll=9;" datatype="xsd:string" id="meta5883" property="format" xsi:type="nex:LiteralMeta"/>
      </node>
      <node about="#node5896" id="node5896">
        <meta content=" x=1.0001793 y=0.033869922;" datatype="xsd:string" id="meta5897" property="format" xsi:type="nex:LiteralMeta"/>
      </node>
      <node about="#node5898" id="node5898">
        <meta content=" x=6.1841885E-4 y=0.06350325;" datatype="xsd:string" id="meta5899" property="format" xsi:type="nex:LiteralMeta"/>
      </node>
      <node about="#node5900" id="node5900" label="GIi_FloridaLancelet">
        <meta content=" x=-0.99880797 y=0.0973684 ll=3;" datatype="xsd:string" id="meta5901" property="format" xsi:type="nex:LiteralMeta"/>
      </node>
      <node about="#node5902" id="node5902" label="GIi_BelchersLancelet">
        <meta content=" x=-0.9990589 y=0.08890423 ll=3;" datatype="xsd:string" id="meta5903" property="format" xsi:type="nex:LiteralMeta"/>
      </node>
      <node about="#node5908" id="node5908">
        <meta content=" x=2.5992288E-4 y=0.04657144;" datatype="xsd:string" id="meta5909" property="format" xsi:type="nex:LiteralMeta"/>
      </node>
      <node about="#node5910" id="node5910" label="GIii_BelchersLancelet">
        <meta content=" x=-0.99959666 y=0.06350644 ll=3;" datatype="xsd:string" id="meta5911" property="format" xsi:type="nex:LiteralMeta"/>
      </node>
      <node about="#node5912" id="node5912" label="GIii_FloridaLancelet">
        <meta content=" x=-0.99970424 y=0.055039242 ll=3;" datatype="xsd:string" id="meta5913" property="format" xsi:type="nex:LiteralMeta"/>
      </node>
      <edge about="#edge109" id="edge109" length="1.0" source="node103" target="node105">
        <meta content=" dr=1;" datatype="xsd:string" id="meta110" property="format" xsi:type="nex:LiteralMeta"/>
      </edge>
      <edge about="#edge111" id="edge111" length="1.0" source="node103" target="node107">
        <meta content=" dr=1;" datatype="xsd:string" id="meta112" property="format" xsi:type="nex:LiteralMeta"/>
      </edge>
      <edge about="#edge113" id="edge113" length="1.0" source="node99" target="node101">
        <meta content=" dr=1;" datatype="xsd:string" id="meta114" property="format" xsi:type="nex:LiteralMeta"/>
      </edge>
      <edge about="#edge115" id="edge115" label="47" length="1.0" source="node99" target="node103">
        <meta content=" dr=1;" datatype="xsd:string" id="meta116" property="format" xsi:type="nex:LiteralMeta"/>
      </edge>
      <edge about="#edge117" id="edge117" length="1.0" source="node95" target="node97">
        <meta content=" dr=1;" datatype="xsd:string" id="meta118" property="format" xsi:type="nex:LiteralMeta"/>
      </edge>
      <edge about="#edge119" id="edge119" label="64" length="1.0" source="node95" target="node99">
        <meta content=" dr=1;" datatype="xsd:string" id="meta120" property="format" xsi:type="nex:LiteralMeta"/>
      </edge>
      <edge about="#edge121" id="edge121" length="1.0" source="node91" target="node93">
        <meta content=" dr=1;" datatype="xsd:string" id="meta122" property="format" xsi:type="nex:LiteralMeta"/>
      </edge>
      <edge about="#edge123" id="edge123" label="32" length="1.0" source="node91" target="node95">
        <meta content=" dr=1;" datatype="xsd:string" id="meta124" property="format" xsi:type="nex:LiteralMeta"/>
      </edge>
      <edge about="#edge125" id="edge125" length="1.0" source="node87" target="node89">
        <meta content=" dr=1;" datatype="xsd:string" id="meta126" property="format" xsi:type="nex:LiteralMeta"/>
      </edge>
      <edge about="#edge127" id="edge127" label="16" length="1.0" source="node87" target="node91">
        <meta content=" dr=1;" datatype="xsd:string" id="meta128" property="format" xsi:type="nex:LiteralMeta"/>
      </edge>
      <edge about="#edge129" id="edge129" length="1.0" source="node83" target="node85">
        <meta content=" dr=1;" datatype="xsd:string" id="meta130" property="format" xsi:type="nex:LiteralMeta"/>
      </edge>
      <edge about="#edge131" id="edge131" label="37" length="1.0" source="node83" target="node87">
        <meta content=" dr=1;" datatype="xsd:string" id="meta132" property="format" xsi:type="nex:LiteralMeta"/>
      </edge>
      <edge about="#edge133" id="edge133" length="1.0" source="node79" target="node81">
        <meta content=" dr=1;" datatype="xsd:string" id="meta134" property="format" xsi:type="nex:LiteralMeta"/>
      </edge>
      <edge about="#edge135" id="edge135" label="49" length="1.0" source="node79" target="node83">
        <meta content=" dr=1;" datatype="xsd:string" id="meta136" property="format" xsi:type="nex:LiteralMeta"/>
      </edge>
      <edge about="#edge137" id="edge137" length="1.0" source="node75" target="node77">
        <meta content=" dr=1;" datatype="xsd:string" id="meta138" property="format" xsi:type="nex:LiteralMeta"/>
      </edge>
      <edge about="#edge139" id="edge139" label="59" length="1.0" source="node75" target="node79">
        <meta content=" dr=1;" datatype="xsd:string" id="meta140" property="format" xsi:type="nex:LiteralMeta"/>
      </edge>
      <edge about="#edge141" id="edge141" length="1.0" source="node71" target="node73">
        <meta content=" dr=1;" datatype="xsd:string" id="meta142" property="format" xsi:type="nex:LiteralMeta"/>
      </edge>
      <edge about="#edge143" id="edge143" label="56" length="1.0" source="node71" target="node75">
        <meta content=" dr=1;" datatype="xsd:string" id="meta144" property="format" xsi:type="nex:LiteralMeta"/>
      </edge>
      <edge about="#edge145" id="edge145" length="1.0" source="node67" target="node69">
        <meta content=" dr=1;" datatype="xsd:string" id="meta146" property="format" xsi:type="nex:LiteralMeta"/>
      </edge>
      <edge about="#edge147" id="edge147" label="31" length="1.0" source="node67" target="node71">
        <meta content=" dr=1;" datatype="xsd:string" id="meta148" property="format" xsi:type="nex:LiteralMeta"/>
      </edge>
      <edge about="#edge173" id="edge173" length="1.0" source="node167" target="node169">
        <meta content=" dr=1;" datatype="xsd:string" id="meta174" property="format" xsi:type="nex:LiteralMeta"/>
      </edge>
      <edge about="#edge175" id="edge175" length="1.0" source="node167" target="node171">
        <meta content=" dr=1;" datatype="xsd:string" id="meta176" property="format" xsi:type="nex:LiteralMeta"/>
      </edge>
      <edge about="#edge177" id="edge177" length="1.0" source="node163" target="node165">
        <meta content=" dr=1;" datatype="xsd:string" id="meta178" property="format" xsi:type="nex:LiteralMeta"/>
      </edge>
      <edge about="#edge179" id="edge179" label="15" length="1.0" source="node163" target="node167">
        <meta content=" dr=1;" datatype="xsd:string" id="meta180" property="format" xsi:type="nex:LiteralMeta"/>
      </edge>
      <edge about="#edge187" id="edge187" length="1.0" source="node181" target="node183">
        <meta content=" dr=1;" datatype="xsd:string" id="meta188" property="format" xsi:type="nex:LiteralMeta"/>
      </edge>
      <edge about="#edge189" id="edge189" length="1.0" source="node181" target="node185">
        <meta content=" dr=1;" datatype="xsd:string" id="meta190" property="format" xsi:type="nex:LiteralMeta"/>
      </edge>
      <edge about="#edge191" id="edge191" label="9" length="1.0" source="node161" target="node163">
        <meta content=" dr=1;" datatype="xsd:string" id="meta192" property="format" xsi:type="nex:LiteralMeta"/>
      </edge>
      <edge about="#edge193" id="edge193" label="13" length="1.0" source="node161" target="node181">
        <meta content=" dr=1;" datatype="xsd:string" id="meta194" property="format" xsi:type="nex:LiteralMeta"/>
      </edge>
      <edge about="#edge195" id="edge195" length="1.0" source="node157" target="node159">
        <meta content=" dr=1;" datatype="xsd:string" id="meta196" property="format" xsi:type="nex:LiteralMeta"/>
      </edge>
      <edge about="#edge197" id="edge197" label="17" length="1.0" source="node157" target="node161">
        <meta content=" dr=1;" datatype="xsd:string" id="meta198" property="format" xsi:type="nex:LiteralMeta"/>
      </edge>
      <edge about="#edge199" id="edge199" length="1.0" source="node153" target="node155">
        <meta content=" dr=1;" datatype="xsd:string" id="meta200" property="format" xsi:type="nex:LiteralMeta"/>
      </edge>
      <edge about="#edge201" id="edge201" label="90" length="1.0" source="node153" target="node157">
        <meta content=" dr=1;" datatype="xsd:string" id="meta202" property="format" xsi:type="nex:LiteralMeta"/>
      </edge>
      <edge about="#edge203" id="edge203" length="1.0" source="node149" target="node151">
        <meta content=" dr=1;" datatype="xsd:string" id="meta204" property="format" xsi:type="nex:LiteralMeta"/>
      </edge>
      <edge about="#edge205" id="edge205" label="90" length="1.0" source="node149" target="node153">
        <meta content=" dr=1;" datatype="xsd:string" id="meta206" property="format" xsi:type="nex:LiteralMeta"/>
      </edge>
      <edge about="#edge207" id="edge207" label="31" length="1.0" source="node65" target="node67">
        <meta content=" dr=1;" datatype="xsd:string" id="meta208" property="format" xsi:type="nex:LiteralMeta"/>
      </edge>
      <edge about="#edge209" id="edge209" label="89" length="1.0" source="node65" target="node149">
        <meta content=" dr=1;" datatype="xsd:string" id="meta210" property="format" xsi:type="nex:LiteralMeta"/>
      </edge>
      <edge about="#edge211" id="edge211" length="1.0" source="node61" target="node63">
        <meta content=" dr=1;" datatype="xsd:string" id="meta212" property="format" xsi:type="nex:LiteralMeta"/>
      </edge>
      <edge about="#edge213" id="edge213" label="23" length="1.0" source="node61" target="node65">
        <meta content=" dr=1;" datatype="xsd:string" id="meta214" property="format" xsi:type="nex:LiteralMeta"/>
      </edge>
      <edge about="#edge221" id="edge221" length="1.0" source="node215" target="node217">
        <meta content=" dr=1;" datatype="xsd:string" id="meta222" property="format" xsi:type="nex:LiteralMeta"/>
      </edge>
      <edge about="#edge223" id="edge223" length="1.0" source="node215" target="node219">
        <meta content=" dr=1;" datatype="xsd:string" id="meta224" property="format" xsi:type="nex:LiteralMeta"/>
      </edge>
      <edge about="#edge225" id="edge225" label="34" length="1.0" source="node59" target="node61">
        <meta content=" dr=1;" datatype="xsd:string" id="meta226" property="format" xsi:type="nex:LiteralMeta"/>
      </edge>
      <edge about="#edge227" id="edge227" label="61" length="1.0" source="node59" target="node215">
        <meta content=" dr=1;" datatype="xsd:string" id="meta228" property="format" xsi:type="nex:LiteralMeta"/>
      </edge>
      <edge about="#edge229" id="edge229" length="1.0" source="node55" target="node57">
        <meta content=" dr=1;" datatype="xsd:string" id="meta230" property="format" xsi:type="nex:LiteralMeta"/>
      </edge>
      <edge about="#edge231" id="edge231" label="52" length="1.0" source="node55" target="node59">
        <meta content=" dr=1;" datatype="xsd:string" id="meta232" property="format" xsi:type="nex:LiteralMeta"/>
      </edge>
      <edge about="#edge233" id="edge233" length="1.0" source="node51" target="node53">
        <meta content=" dr=1;" datatype="xsd:string" id="meta234" property="format" xsi:type="nex:LiteralMeta"/>
      </edge>
      <edge about="#edge235" id="edge235" label="40" length="1.0" source="node51" target="node55">
        <meta content=" dr=1;" datatype="xsd:string" id="meta236" property="format" xsi:type="nex:LiteralMeta"/>
      </edge>
      <edge about="#edge267" id="edge267" length="1.0" source="node261" target="node263">
        <meta content=" dr=1;" datatype="xsd:string" id="meta268" property="format" xsi:type="nex:LiteralMeta"/>
      </edge>
      <edge about="#edge269" id="edge269" length="1.0" source="node261" target="node265">
        <meta content=" dr=1;" datatype="xsd:string" id="meta270" property="format" xsi:type="nex:LiteralMeta"/>
      </edge>
      <edge about="#edge277" id="edge277" length="1.0" source="node271" target="node273">
        <meta content=" dr=1;" datatype="xsd:string" id="meta278" property="format" xsi:type="nex:LiteralMeta"/>
      </edge>
      <edge about="#edge279" id="edge279" length="1.0" source="node271" target="node275">
        <meta content=" dr=1;" datatype="xsd:string" id="meta280" property="format" xsi:type="nex:LiteralMeta"/>
      </edge>
      <edge about="#edge281" id="edge281" label="99" length="1.0" source="node259" target="node261">
        <meta content=" dr=1;" datatype="xsd:string" id="meta282" property="format" xsi:type="nex:LiteralMeta"/>
      </edge>
      <edge about="#edge283" id="edge283" label="100" length="1.0" source="node259" target="node271">
        <meta content=" dr=1;" datatype="xsd:string" id="meta284" property="format" xsi:type="nex:LiteralMeta"/>
      </edge>
      <edge about="#edge291" id="edge291" length="1.0" source="node285" target="node287">
        <meta content=" dr=1;" datatype="xsd:string" id="meta292" property="format" xsi:type="nex:LiteralMeta"/>
      </edge>
      <edge about="#edge293" id="edge293" length="1.0" source="node285" target="node289">
        <meta content=" dr=1;" datatype="xsd:string" id="meta294" property="format" xsi:type="nex:LiteralMeta"/>
      </edge>
      <edge about="#edge295" id="edge295" label="34" length="1.0" source="node257" target="node259">
        <meta content=" dr=1;" datatype="xsd:string" id="meta296" property="format" xsi:type="nex:LiteralMeta"/>
      </edge>
      <edge about="#edge297" id="edge297" label="91" length="1.0" source="node257" target="node285">
        <meta content=" dr=1;" datatype="xsd:string" id="meta298" property="format" xsi:type="nex:LiteralMeta"/>
      </edge>
      <edge about="#edge305" id="edge305" length="1.0" source="node299" target="node301">
        <meta content=" dr=1;" datatype="xsd:string" id="meta306" property="format" xsi:type="nex:LiteralMeta"/>
      </edge>
      <edge about="#edge307" id="edge307" length="1.0" source="node299" target="node303">
        <meta content=" dr=1;" datatype="xsd:string" id="meta308" property="format" xsi:type="nex:LiteralMeta"/>
      </edge>
      <edge about="#edge309" id="edge309" label="56" length="1.0" source="node255" target="node257">
        <meta content=" dr=1;" datatype="xsd:string" id="meta310" property="format" xsi:type="nex:LiteralMeta"/>
      </edge>
      <edge about="#edge311" id="edge311" label="96" length="1.0" source="node255" target="node299">
        <meta content=" dr=1;" datatype="xsd:string" id="meta312" property="format" xsi:type="nex:LiteralMeta"/>
      </edge>
      <edge about="#edge319" id="edge319" length="1.0" source="node313" target="node315">
        <meta content=" dr=1;" datatype="xsd:string" id="meta320" property="format" xsi:type="nex:LiteralMeta"/>
      </edge>
      <edge about="#edge321" id="edge321" length="1.0" source="node313" target="node317">
        <meta content=" dr=1;" datatype="xsd:string" id="meta322" property="format" xsi:type="nex:LiteralMeta"/>
      </edge>
      <edge about="#edge323" id="edge323" label="38" length="1.0" source="node253" target="node255">
        <meta content=" dr=1;" datatype="xsd:string" id="meta324" property="format" xsi:type="nex:LiteralMeta"/>
      </edge>
      <edge about="#edge325" id="edge325" label="99" length="1.0" source="node253" target="node313">
        <meta content=" dr=1;" datatype="xsd:string" id="meta326" property="format" xsi:type="nex:LiteralMeta"/>
      </edge>
      <edge about="#edge357" id="edge357" length="1.0" source="node351" target="node353">
        <meta content=" dr=1;" datatype="xsd:string" id="meta358" property="format" xsi:type="nex:LiteralMeta"/>
      </edge>
      <edge about="#edge359" id="edge359" length="1.0" source="node351" target="node355">
        <meta content=" dr=1;" datatype="xsd:string" id="meta360" property="format" xsi:type="nex:LiteralMeta"/>
      </edge>
      <edge about="#edge361" id="edge361" length="1.0" source="node347" target="node349">
        <meta content=" dr=1;" datatype="xsd:string" id="meta362" property="format" xsi:type="nex:LiteralMeta"/>
      </edge>
      <edge about="#edge363" id="edge363" label="29" length="1.0" source="node347" target="node351">
        <meta content=" dr=1;" datatype="xsd:string" id="meta364" property="format" xsi:type="nex:LiteralMeta"/>
      </edge>
      <edge about="#edge365" id="edge365" length="1.0" source="node343" target="node345">
        <meta content=" dr=1;" datatype="xsd:string" id="meta366" property="format" xsi:type="nex:LiteralMeta"/>
      </edge>
      <edge about="#edge367" id="edge367" label="69" length="1.0" source="node343" target="node347">
        <meta content=" dr=1;" datatype="xsd:string" id="meta368" property="format" xsi:type="nex:LiteralMeta"/>
      </edge>
      <edge about="#edge369" id="edge369" length="1.0" source="node339" target="node341">
        <meta content=" dr=1;" datatype="xsd:string" id="meta370" property="format" xsi:type="nex:LiteralMeta"/>
      </edge>
      <edge about="#edge371" id="edge371" label="44" length="1.0" source="node339" target="node343">
        <meta content=" dr=1;" datatype="xsd:string" id="meta372" property="format" xsi:type="nex:LiteralMeta"/>
      </edge>
      <edge about="#edge373" id="edge373" length="1.0" source="node335" target="node337">
        <meta content=" dr=1;" datatype="xsd:string" id="meta374" property="format" xsi:type="nex:LiteralMeta"/>
      </edge>
      <edge about="#edge375" id="edge375" label="25" length="1.0" source="node335" target="node339">
        <meta content=" dr=1;" datatype="xsd:string" id="meta376" property="format" xsi:type="nex:LiteralMeta"/>
      </edge>
      <edge about="#edge377" id="edge377" length="1.0" source="node331" target="node333">
        <meta content=" dr=1;" datatype="xsd:string" id="meta378" property="format" xsi:type="nex:LiteralMeta"/>
      </edge>
      <edge about="#edge379" id="edge379" label="41" length="1.0" source="node331" target="node335">
        <meta content=" dr=1;" datatype="xsd:string" id="meta380" property="format" xsi:type="nex:LiteralMeta"/>
      </edge>
      <edge about="#edge381" id="edge381" length="1.0" source="node327" target="node329">
        <meta content=" dr=1;" datatype="xsd:string" id="meta382" property="format" xsi:type="nex:LiteralMeta"/>
      </edge>
      <edge about="#edge383" id="edge383" label="97" length="1.0" source="node327" target="node331">
        <meta content=" dr=1;" datatype="xsd:string" id="meta384" property="format" xsi:type="nex:LiteralMeta"/>
      </edge>
      <edge about="#edge385" id="edge385" label="37" length="1.0" source="node251" target="node253">
        <meta content=" dr=1;" datatype="xsd:string" id="meta386" property="format" xsi:type="nex:LiteralMeta"/>
      </edge>
      <edge about="#edge387" id="edge387" label="83" length="1.0" source="node251" target="node327">
        <meta content=" dr=1;" datatype="xsd:string" id="meta388" property="format" xsi:type="nex:LiteralMeta"/>
      </edge>
      <edge about="#edge389" id="edge389" length="1.0" source="node247" target="node249">
        <meta content=" dr=1;" datatype="xsd:string" id="meta390" property="format" xsi:type="nex:LiteralMeta"/>
      </edge>
      <edge about="#edge391" id="edge391" label="68" length="1.0" source="node247" target="node251">
        <meta content=" dr=1;" datatype="xsd:string" id="meta392" property="format" xsi:type="nex:LiteralMeta"/>
      </edge>
      <edge about="#edge393" id="edge393" length="1.0" source="node243" target="node245">
        <meta content=" dr=1;" datatype="xsd:string" id="meta394" property="format" xsi:type="nex:LiteralMeta"/>
      </edge>
      <edge about="#edge395" id="edge395" label="53" length="1.0" source="node243" target="node247">
        <meta content=" dr=1;" datatype="xsd:string" id="meta396" property="format" xsi:type="nex:LiteralMeta"/>
      </edge>
      <edge about="#edge403" id="edge403" length="1.0" source="node397" target="node399">
        <meta content=" dr=1;" datatype="xsd:string" id="meta404" property="format" xsi:type="nex:LiteralMeta"/>
      </edge>
      <edge about="#edge405" id="edge405" length="1.0" source="node397" target="node401">
        <meta content=" dr=1;" datatype="xsd:string" id="meta406" property="format" xsi:type="nex:LiteralMeta"/>
      </edge>
      <edge about="#edge407" id="edge407" label="74" length="1.0" source="node241" target="node243">
        <meta content=" dr=1;" datatype="xsd:string" id="meta408" property="format" xsi:type="nex:LiteralMeta"/>
      </edge>
      <edge about="#edge409" id="edge409" label="82" length="1.0" source="node241" target="node397">
        <meta content=" dr=1;" datatype="xsd:string" id="meta410" property="format" xsi:type="nex:LiteralMeta"/>
      </edge>
      <edge about="#edge411" id="edge411" length="1.0" source="node237" target="node239">
        <meta content=" dr=1;" datatype="xsd:string" id="meta412" property="format" xsi:type="nex:LiteralMeta"/>
      </edge>
      <edge about="#edge413" id="edge413" label="13" length="1.0" source="node237" target="node241">
        <meta content=" dr=1;" datatype="xsd:string" id="meta414" property="format" xsi:type="nex:LiteralMeta"/>
      </edge>
      <edge about="#edge415" id="edge415" label="25" length="1.0" source="node49" target="node51">
        <meta content=" dr=1;" datatype="xsd:string" id="meta416" property="format" xsi:type="nex:LiteralMeta"/>
      </edge>
      <edge about="#edge417" id="edge417" label="9" length="1.0" source="node49" target="node237">
        <meta content=" dr=1;" datatype="xsd:string" id="meta418" property="format" xsi:type="nex:LiteralMeta"/>
      </edge>
      <edge about="#edge441" id="edge441" length="1.0" source="node435" target="node437">
        <meta content=" fg=255 102 0 dr=1;" datatype="xsd:string" id="meta442" property="format" xsi:type="nex:LiteralMeta"/>
      </edge>
      <edge about="#edge443" id="edge443" length="1.0" source="node435" target="node439">
        <meta content=" fg=255 102 0 dr=1;" datatype="xsd:string" id="meta444" property="format" xsi:type="nex:LiteralMeta"/>
      </edge>
      <edge about="#edge451" id="edge451" length="1.0" source="node445" target="node447">
        <meta content=" fg=255 102 0 dr=1;" datatype="xsd:string" id="meta452" property="format" xsi:type="nex:LiteralMeta"/>
      </edge>
      <edge about="#edge453" id="edge453" length="1.0" source="node445" target="node449">
        <meta content=" fg=255 102 0 dr=1;" datatype="xsd:string" id="meta454" property="format" xsi:type="nex:LiteralMeta"/>
      </edge>
      <edge about="#edge455" id="edge455" label="16" length="1.0" source="node433" target="node435">
        <meta content=" fg=255 102 0 dr=1;" datatype="xsd:string" id="meta456" property="format" xsi:type="nex:LiteralMeta"/>
      </edge>
      <edge about="#edge457" id="edge457" label="17" length="1.0" source="node433" target="node445">
        <meta content=" fg=255 102 0 dr=1;" datatype="xsd:string" id="meta458" property="format" xsi:type="nex:LiteralMeta"/>
      </edge>
      <edge about="#edge469" id="edge469" length="1.0" source="node463" target="node465">
        <meta content=" fg=255 102 0 dr=1;" datatype="xsd:string" id="meta470" property="format" xsi:type="nex:LiteralMeta"/>
      </edge>
      <edge about="#edge471" id="edge471" length="1.0" source="node463" target="node467">
        <meta content=" fg=255 102 0 dr=1;" datatype="xsd:string" id="meta472" property="format" xsi:type="nex:LiteralMeta"/>
      </edge>
      <edge about="#edge473" id="edge473" length="1.0" source="node459" target="node461">
        <meta content=" fg=255 102 0 dr=1;" datatype="xsd:string" id="meta474" property="format" xsi:type="nex:LiteralMeta"/>
      </edge>
      <edge about="#edge475" id="edge475" label="58" length="1.0" source="node459" target="node463">
        <meta content=" fg=255 102 0 dr=1;" datatype="xsd:string" id="meta476" property="format" xsi:type="nex:LiteralMeta"/>
      </edge>
      <edge about="#edge477" id="edge477" label="52" length="1.0" source="node431" target="node433">
        <meta content=" fg=255 102 0 dr=1;" datatype="xsd:string" id="meta478" property="format" xsi:type="nex:LiteralMeta"/>
      </edge>
      <edge about="#edge479" id="edge479" label="52" length="1.0" source="node431" target="node459">
        <meta content=" fg=255 102 0 dr=1;" datatype="xsd:string" id="meta480" property="format" xsi:type="nex:LiteralMeta"/>
      </edge>
      <edge about="#edge491" id="edge491" length="1.0" source="node485" target="node487">
        <meta content=" fg=255 102 0 dr=1;" datatype="xsd:string" id="meta492" property="format" xsi:type="nex:LiteralMeta"/>
      </edge>
      <edge about="#edge493" id="edge493" length="1.0" source="node485" target="node489">
        <meta content=" fg=255 102 0 dr=1;" datatype="xsd:string" id="meta494" property="format" xsi:type="nex:LiteralMeta"/>
      </edge>
      <edge about="#edge495" id="edge495" length="1.0" source="node481" target="node483">
        <meta content=" fg=255 102 0 dr=1;" datatype="xsd:string" id="meta496" property="format" xsi:type="nex:LiteralMeta"/>
      </edge>
      <edge about="#edge497" id="edge497" label="67" length="1.0" source="node481" target="node485">
        <meta content=" fg=255 102 0 dr=1;" datatype="xsd:string" id="meta498" property="format" xsi:type="nex:LiteralMeta"/>
      </edge>
      <edge about="#edge499" id="edge499" label="25" length="1.0" source="node429" target="node431">
        <meta content=" fg=255 102 0 dr=1;" datatype="xsd:string" id="meta500" property="format" xsi:type="nex:LiteralMeta"/>
      </edge>
      <edge about="#edge501" id="edge501" label="44" length="1.0" source="node429" target="node481">
        <meta content=" fg=255 102 0 dr=1;" datatype="xsd:string" id="meta502" property="format" xsi:type="nex:LiteralMeta"/>
      </edge>
      <edge about="#edge509" id="edge509" length="1.0" source="node503" target="node505">
        <meta content=" fg=255 102 0 dr=1;" datatype="xsd:string" id="meta510" property="format" xsi:type="nex:LiteralMeta"/>
      </edge>
      <edge about="#edge511" id="edge511" length="1.0" source="node503" target="node507">
        <meta content=" fg=255 102 0 dr=1;" datatype="xsd:string" id="meta512" property="format" xsi:type="nex:LiteralMeta"/>
      </edge>
      <edge about="#edge513" id="edge513" label="45" length="1.0" source="node427" target="node429">
        <meta content=" fg=255 102 0 dr=1;" datatype="xsd:string" id="meta514" property="format" xsi:type="nex:LiteralMeta"/>
      </edge>
      <edge about="#edge515" id="edge515" label="82" length="1.0" source="node427" target="node503">
        <meta content=" fg=255 102 0 dr=1;" datatype="xsd:string" id="meta516" property="format" xsi:type="nex:LiteralMeta"/>
      </edge>
      <edge about="#edge539" id="edge539" length="1.0" source="node533" target="node535">
        <meta content=" fg=255 102 0 dr=1;" datatype="xsd:string" id="meta540" property="format" xsi:type="nex:LiteralMeta"/>
      </edge>
      <edge about="#edge541" id="edge541" length="1.0" source="node533" target="node537">
        <meta content=" fg=255 102 0 dr=1;" datatype="xsd:string" id="meta542" property="format" xsi:type="nex:LiteralMeta"/>
      </edge>
      <edge about="#edge543" id="edge543" length="1.0" source="node529" target="node531">
        <meta content=" fg=255 102 0 dr=1;" datatype="xsd:string" id="meta544" property="format" xsi:type="nex:LiteralMeta"/>
      </edge>
      <edge about="#edge545" id="edge545" label="26" length="1.0" source="node529" target="node533">
        <meta content=" fg=255 102 0 dr=1;" datatype="xsd:string" id="meta546" property="format" xsi:type="nex:LiteralMeta"/>
      </edge>
      <edge about="#edge553" id="edge553" length="1.0" source="node547" target="node549">
        <meta content=" fg=255 102 0 dr=1;" datatype="xsd:string" id="meta554" property="format" xsi:type="nex:LiteralMeta"/>
      </edge>
      <edge about="#edge555" id="edge555" length="1.0" source="node547" target="node551">
        <meta content=" fg=255 102 0 dr=1;" datatype="xsd:string" id="meta556" property="format" xsi:type="nex:LiteralMeta"/>
      </edge>
      <edge about="#edge557" id="edge557" label="26" length="1.0" source="node527" target="node529">
        <meta content=" fg=255 102 0 dr=1;" datatype="xsd:string" id="meta558" property="format" xsi:type="nex:LiteralMeta"/>
      </edge>
      <edge about="#edge559" id="edge559" label="39" length="1.0" source="node527" target="node547">
        <meta content=" fg=255 102 0 dr=1;" datatype="xsd:string" id="meta560" property="format" xsi:type="nex:LiteralMeta"/>
      </edge>
      <edge about="#edge561" id="edge561" length="1.0" source="node523" target="node525">
        <meta content=" fg=255 102 0 dr=1;" datatype="xsd:string" id="meta562" property="format" xsi:type="nex:LiteralMeta"/>
      </edge>
      <edge about="#edge563" id="edge563" label="28" length="1.0" source="node523" target="node527">
        <meta content=" fg=255 102 0 dr=1;" datatype="xsd:string" id="meta564" property="format" xsi:type="nex:LiteralMeta"/>
      </edge>
      <edge about="#edge571" id="edge571" length="1.0" source="node565" target="node567">
        <meta content=" fg=255 102 0 dr=1;" datatype="xsd:string" id="meta572" property="format" xsi:type="nex:LiteralMeta"/>
      </edge>
      <edge about="#edge573" id="edge573" length="1.0" source="node565" target="node569">
        <meta content=" fg=255 102 0 dr=1;" datatype="xsd:string" id="meta574" property="format" xsi:type="nex:LiteralMeta"/>
      </edge>
      <edge about="#edge575" id="edge575" label="30" length="1.0" source="node521" target="node523">
        <meta content=" fg=255 102 0 dr=1;" datatype="xsd:string" id="meta576" property="format" xsi:type="nex:LiteralMeta"/>
      </edge>
      <edge about="#edge577" id="edge577" label="58" length="1.0" source="node521" target="node565">
        <meta content=" fg=255 102 0 dr=1;" datatype="xsd:string" id="meta578" property="format" xsi:type="nex:LiteralMeta"/>
      </edge>
      <edge about="#edge579" id="edge579" length="1.0" source="node517" target="node519">
        <meta content=" fg=255 102 0 dr=1;" datatype="xsd:string" id="meta580" property="format" xsi:type="nex:LiteralMeta"/>
      </edge>
      <edge about="#edge581" id="edge581" label="73" length="1.0" source="node517" target="node521">
        <meta content=" fg=255 102 0 dr=1;" datatype="xsd:string" id="meta582" property="format" xsi:type="nex:LiteralMeta"/>
      </edge>
      <edge about="#edge583" id="edge583" label="29" length="1.0" source="node425" target="node427">
        <meta content=" fg=255 102 0 dr=1;" datatype="xsd:string" id="meta584" property="format" xsi:type="nex:LiteralMeta"/>
      </edge>
      <edge about="#edge585" id="edge585" label="49" length="1.0" source="node425" target="node517">
        <meta content=" fg=255 102 0 dr=1;" datatype="xsd:string" id="meta586" property="format" xsi:type="nex:LiteralMeta"/>
      </edge>
      <edge about="#edge609" id="edge609" length="1.0" source="node603" target="node605">
        <meta content=" fg=255 102 0 dr=1;" datatype="xsd:string" id="meta610" property="format" xsi:type="nex:LiteralMeta"/>
      </edge>
      <edge about="#edge611" id="edge611" length="1.0" source="node603" target="node607">
        <meta content=" fg=255 102 0 dr=1;" datatype="xsd:string" id="meta612" property="format" xsi:type="nex:LiteralMeta"/>
      </edge>
      <edge about="#edge613" id="edge613" length="1.0" source="node599" target="node601">
        <meta content=" fg=255 102 0 dr=1;" datatype="xsd:string" id="meta614" property="format" xsi:type="nex:LiteralMeta"/>
      </edge>
      <edge about="#edge615" id="edge615" label="63" length="1.0" source="node599" target="node603">
        <meta content=" fg=255 102 0 dr=1;" datatype="xsd:string" id="meta616" property="format" xsi:type="nex:LiteralMeta"/>
      </edge>
      <edge about="#edge617" id="edge617" length="1.0" source="node595" target="node597">
        <meta content=" fg=255 102 0 dr=1;" datatype="xsd:string" id="meta618" property="format" xsi:type="nex:LiteralMeta"/>
      </edge>
      <edge about="#edge619" id="edge619" label="94" length="1.0" source="node595" target="node599">
        <meta content=" fg=255 102 0 dr=1;" datatype="xsd:string" id="meta620" property="format" xsi:type="nex:LiteralMeta"/>
      </edge>
      <edge about="#edge621" id="edge621" length="1.0" source="node591" target="node593">
        <meta content=" fg=255 102 0 dr=1;" datatype="xsd:string" id="meta622" property="format" xsi:type="nex:LiteralMeta"/>
      </edge>
      <edge about="#edge623" id="edge623" label="96" length="1.0" source="node591" target="node595">
        <meta content=" fg=255 102 0 dr=1;" datatype="xsd:string" id="meta624" property="format" xsi:type="nex:LiteralMeta"/>
      </edge>
      <edge about="#edge625" id="edge625" length="1.0" source="node587" target="node589">
        <meta content=" fg=255 102 0 dr=1;" datatype="xsd:string" id="meta626" property="format" xsi:type="nex:LiteralMeta"/>
      </edge>
      <edge about="#edge627" id="edge627" label="32" length="1.0" source="node587" target="node591">
        <meta content=" fg=255 102 0 dr=1;" datatype="xsd:string" id="meta628" property="format" xsi:type="nex:LiteralMeta"/>
      </edge>
      <edge about="#edge629" id="edge629" label="7" length="1.0" source="node423" target="node425">
        <meta content=" fg=255 102 0 dr=1;" datatype="xsd:string" id="meta630" property="format" xsi:type="nex:LiteralMeta"/>
      </edge>
      <edge about="#edge631" id="edge631" label="23" length="1.0" source="node423" target="node587">
        <meta content=" fg=255 102 0 dr=1;" datatype="xsd:string" id="meta632" property="format" xsi:type="nex:LiteralMeta"/>
      </edge>
      <edge about="#edge649" id="edge649" length="1.0" source="node643" target="node645">
        <meta content=" fg=255 102 0 dr=1;" datatype="xsd:string" id="meta650" property="format" xsi:type="nex:LiteralMeta"/>
      </edge>
      <edge about="#edge651" id="edge651" length="1.0" source="node643" target="node647">
        <meta content=" fg=255 102 0 dr=1;" datatype="xsd:string" id="meta652" property="format" xsi:type="nex:LiteralMeta"/>
      </edge>
      <edge about="#edge653" id="edge653" length="1.0" source="node639" target="node641">
        <meta content=" fg=255 102 0 dr=1;" datatype="xsd:string" id="meta654" property="format" xsi:type="nex:LiteralMeta"/>
      </edge>
      <edge about="#edge655" id="edge655" label="43" length="1.0" source="node639" target="node643">
        <meta content=" fg=255 102 0 dr=1;" datatype="xsd:string" id="meta656" property="format" xsi:type="nex:LiteralMeta"/>
      </edge>
      <edge about="#edge663" id="edge663" length="1.0" source="node657" target="node659">
        <meta content=" fg=255 102 0 dr=1;" datatype="xsd:string" id="meta664" property="format" xsi:type="nex:LiteralMeta"/>
      </edge>
      <edge about="#edge665" id="edge665" length="1.0" source="node657" target="node661">
        <meta content=" fg=255 102 0 dr=1;" datatype="xsd:string" id="meta666" property="format" xsi:type="nex:LiteralMeta"/>
      </edge>
      <edge about="#edge667" id="edge667" label="41" length="1.0" source="node637" target="node639">
        <meta content=" fg=255 102 0 dr=1;" datatype="xsd:string" id="meta668" property="format" xsi:type="nex:LiteralMeta"/>
      </edge>
      <edge about="#edge669" id="edge669" label="55" length="1.0" source="node637" target="node657">
        <meta content=" fg=255 102 0 dr=1;" datatype="xsd:string" id="meta670" property="format" xsi:type="nex:LiteralMeta"/>
      </edge>
      <edge about="#edge677" id="edge677" length="1.0" source="node671" target="node673">
        <meta content=" fg=255 102 0 dr=1;" datatype="xsd:string" id="meta678" property="format" xsi:type="nex:LiteralMeta"/>
      </edge>
      <edge about="#edge679" id="edge679" length="1.0" source="node671" target="node675">
        <meta content=" fg=255 102 0 dr=1;" datatype="xsd:string" id="meta680" property="format" xsi:type="nex:LiteralMeta"/>
      </edge>
      <edge about="#edge681" id="edge681" label="57" length="1.0" source="node635" target="node637">
        <meta content=" fg=255 102 0 dr=1;" datatype="xsd:string" id="meta682" property="format" xsi:type="nex:LiteralMeta"/>
      </edge>
      <edge about="#edge683" id="edge683" label="45" length="1.0" source="node635" target="node671">
        <meta content=" fg=255 102 0 dr=1;" datatype="xsd:string" id="meta684" property="format" xsi:type="nex:LiteralMeta"/>
      </edge>
      <edge about="#edge691" id="edge691" length="1.0" source="node685" target="node687">
        <meta content=" fg=255 102 0 dr=1;" datatype="xsd:string" id="meta692" property="format" xsi:type="nex:LiteralMeta"/>
      </edge>
      <edge about="#edge693" id="edge693" length="1.0" source="node685" target="node689">
        <meta content=" fg=255 102 0 dr=1;" datatype="xsd:string" id="meta694" property="format" xsi:type="nex:LiteralMeta"/>
      </edge>
      <edge about="#edge695" id="edge695" label="15" length="1.0" source="node633" target="node635">
        <meta content=" fg=255 102 0 dr=1;" datatype="xsd:string" id="meta696" property="format" xsi:type="nex:LiteralMeta"/>
      </edge>
      <edge about="#edge697" id="edge697" label="94" length="1.0" source="node633" target="node685">
        <meta content=" fg=255 102 0 dr=1;" datatype="xsd:string" id="meta698" property="format" xsi:type="nex:LiteralMeta"/>
      </edge>
      <edge about="#edge699" id="edge699" label="4" length="1.0" source="node421" target="node423">
        <meta content=" fg=255 102 0 dr=1;" datatype="xsd:string" id="meta700" property="format" xsi:type="nex:LiteralMeta"/>
      </edge>
      <edge about="#edge701" id="edge701" label="6" length="1.0" source="node421" target="node633">
        <meta content=" fg=255 102 0 dr=1;" datatype="xsd:string" id="meta702" property="format" xsi:type="nex:LiteralMeta"/>
      </edge>
      <edge about="#edge713" id="edge713" length="1.0" source="node707" target="node709">
        <meta content=" fg=255 102 0 dr=1;" datatype="xsd:string" id="meta714" property="format" xsi:type="nex:LiteralMeta"/>
      </edge>
      <edge about="#edge715" id="edge715" length="1.0" source="node707" target="node711">
        <meta content=" fg=255 102 0 dr=1;" datatype="xsd:string" id="meta716" property="format" xsi:type="nex:LiteralMeta"/>
      </edge>
      <edge about="#edge717" id="edge717" length="1.0" source="node703" target="node705">
        <meta content=" fg=255 102 0 dr=1;" datatype="xsd:string" id="meta718" property="format" xsi:type="nex:LiteralMeta"/>
      </edge>
      <edge about="#edge719" id="edge719" label="29" length="1.0" source="node703" target="node707">
        <meta content=" fg=255 102 0 dr=1;" datatype="xsd:string" id="meta720" property="format" xsi:type="nex:LiteralMeta"/>
      </edge>
      <edge about="#edge721" id="edge721" label="2" length="1.0" source="node419" target="node421">
        <meta content=" fg=255 102 0 dr=1;" datatype="xsd:string" id="meta722" property="format" xsi:type="nex:LiteralMeta"/>
      </edge>
      <edge about="#edge723" id="edge723" label="5" length="1.0" source="node419" target="node703">
        <meta content=" fg=255 102 0 dr=1;" datatype="xsd:string" id="meta724" property="format" xsi:type="nex:LiteralMeta"/>
      </edge>
      <edge about="#edge725" id="edge725" label="9" length="1.0" source="node47" target="node49">
        <meta content=" dr=1;" datatype="xsd:string" id="meta726" property="format" xsi:type="nex:LiteralMeta"/>
      </edge>
      <edge about="#edge727" id="edge727" label="12" length="1.0" source="node47" target="node419">
        <meta content=" fg=255 102 0 dr=1;" datatype="xsd:string" id="meta728" property="format" xsi:type="nex:LiteralMeta"/>
      </edge>
      <edge about="#edge743" id="edge743" length="1.0" source="node737" target="node739">
        <meta content=" fg=255 102 0 dr=1;" datatype="xsd:string" id="meta744" property="format" xsi:type="nex:LiteralMeta"/>
      </edge>
      <edge about="#edge745" id="edge745" length="1.0" source="node737" target="node741">
        <meta content=" fg=255 102 0 dr=1;" datatype="xsd:string" id="meta746" property="format" xsi:type="nex:LiteralMeta"/>
      </edge>
      <edge about="#edge753" id="edge753" length="1.0" source="node747" target="node749">
        <meta content=" fg=255 102 0 dr=1;" datatype="xsd:string" id="meta754" property="format" xsi:type="nex:LiteralMeta"/>
      </edge>
      <edge about="#edge755" id="edge755" length="1.0" source="node747" target="node751">
        <meta content=" fg=255 102 0 dr=1;" datatype="xsd:string" id="meta756" property="format" xsi:type="nex:LiteralMeta"/>
      </edge>
      <edge about="#edge757" id="edge757" label="73" length="1.0" source="node735" target="node737">
        <meta content=" fg=255 102 0 dr=1;" datatype="xsd:string" id="meta758" property="format" xsi:type="nex:LiteralMeta"/>
      </edge>
      <edge about="#edge759" id="edge759" label="94" length="1.0" source="node735" target="node747">
        <meta content=" fg=255 102 0 dr=1;" datatype="xsd:string" id="meta760" property="format" xsi:type="nex:LiteralMeta"/>
      </edge>
      <edge about="#edge775" id="edge775" length="1.0" source="node769" target="node771">
        <meta content=" fg=255 102 0 dr=1;" datatype="xsd:string" id="meta776" property="format" xsi:type="nex:LiteralMeta"/>
      </edge>
      <edge about="#edge777" id="edge777" length="1.0" source="node769" target="node773">
        <meta content=" fg=255 102 0 dr=1;" datatype="xsd:string" id="meta778" property="format" xsi:type="nex:LiteralMeta"/>
      </edge>
      <edge about="#edge779" id="edge779" length="1.0" source="node765" target="node767">
        <meta content=" fg=255 102 0 dr=1;" datatype="xsd:string" id="meta780" property="format" xsi:type="nex:LiteralMeta"/>
      </edge>
      <edge about="#edge781" id="edge781" label="60" length="1.0" source="node765" target="node769">
        <meta content=" fg=255 102 0 dr=1;" datatype="xsd:string" id="meta782" property="format" xsi:type="nex:LiteralMeta"/>
      </edge>
      <edge about="#edge783" id="edge783" length="1.0" source="node761" target="node763">
        <meta content=" fg=255 102 0 dr=1;" datatype="xsd:string" id="meta784" property="format" xsi:type="nex:LiteralMeta"/>
      </edge>
      <edge about="#edge785" id="edge785" label="35" length="1.0" source="node761" target="node765">
        <meta content=" fg=255 102 0 dr=1;" datatype="xsd:string" id="meta786" property="format" xsi:type="nex:LiteralMeta"/>
      </edge>
      <edge about="#edge787" id="edge787" label="18" length="1.0" source="node733" target="node735">
        <meta content=" fg=255 102 0 dr=1;" datatype="xsd:string" id="meta788" property="format" xsi:type="nex:LiteralMeta"/>
      </edge>
      <edge about="#edge789" id="edge789" label="96" length="1.0" source="node733" target="node761">
        <meta content=" fg=255 102 0 dr=1;" datatype="xsd:string" id="meta790" property="format" xsi:type="nex:LiteralMeta"/>
      </edge>
      <edge about="#edge797" id="edge797" length="1.0" source="node791" target="node793">
        <meta content=" fg=255 102 0 dr=1;" datatype="xsd:string" id="meta798" property="format" xsi:type="nex:LiteralMeta"/>
      </edge>
      <edge about="#edge799" id="edge799" length="1.0" source="node791" target="node795">
        <meta content=" fg=255 102 0 dr=1;" datatype="xsd:string" id="meta800" property="format" xsi:type="nex:LiteralMeta"/>
      </edge>
      <edge about="#edge801" id="edge801" label="22" length="1.0" source="node731" target="node733">
        <meta content=" fg=255 102 0 dr=1;" datatype="xsd:string" id="meta802" property="format" xsi:type="nex:LiteralMeta"/>
      </edge>
      <edge about="#edge803" id="edge803" label="34" length="1.0" source="node731" target="node791">
        <meta content=" fg=255 102 0 dr=1;" datatype="xsd:string" id="meta804" property="format" xsi:type="nex:LiteralMeta"/>
      </edge>
      <edge about="#edge819" id="edge819" length="1.0" source="node813" target="node815">
        <meta content=" fg=255 102 0 dr=1;" datatype="xsd:string" id="meta820" property="format" xsi:type="nex:LiteralMeta"/>
      </edge>
      <edge about="#edge821" id="edge821" length="1.0" source="node813" target="node817">
        <meta content=" fg=255 102 0 dr=1;" datatype="xsd:string" id="meta822" property="format" xsi:type="nex:LiteralMeta"/>
      </edge>
      <edge about="#edge823" id="edge823" length="1.0" source="node809" target="node811">
        <meta content=" fg=255 102 0 dr=1;" datatype="xsd:string" id="meta824" property="format" xsi:type="nex:LiteralMeta"/>
      </edge>
      <edge about="#edge825" id="edge825" label="100" length="1.0" source="node809" target="node813">
        <meta content=" fg=255 102 0 dr=1;" datatype="xsd:string" id="meta826" property="format" xsi:type="nex:LiteralMeta"/>
      </edge>
      <edge about="#edge827" id="edge827" length="1.0" source="node805" target="node807">
        <meta content=" fg=255 102 0 dr=1;" datatype="xsd:string" id="meta828" property="format" xsi:type="nex:LiteralMeta"/>
      </edge>
      <edge about="#edge829" id="edge829" label="40" length="1.0" source="node805" target="node809">
        <meta content=" fg=255 102 0 dr=1;" datatype="xsd:string" id="meta830" property="format" xsi:type="nex:LiteralMeta"/>
      </edge>
      <edge about="#edge831" id="edge831" label="29" length="1.0" source="node729" target="node731">
        <meta content=" fg=255 102 0 dr=1;" datatype="xsd:string" id="meta832" property="format" xsi:type="nex:LiteralMeta"/>
      </edge>
      <edge about="#edge833" id="edge833" label="78" length="1.0" source="node729" target="node805">
        <meta content=" fg=255 102 0 dr=1;" datatype="xsd:string" id="meta834" property="format" xsi:type="nex:LiteralMeta"/>
      </edge>
      <edge about="#edge835" id="edge835" label="20" length="1.0" source="node45" target="node47">
        <meta content=" fg=255 102 0 dr=1;" datatype="xsd:string" id="meta836" property="format" xsi:type="nex:LiteralMeta"/>
      </edge>
      <edge about="#edge837" id="edge837" label="7" length="1.0" source="node45" target="node729">
        <meta content=" fg=255 102 0 dr=1;" datatype="xsd:string" id="meta838" property="format" xsi:type="nex:LiteralMeta"/>
      </edge>
      <edge about="#edge857" id="edge857" length="1.0" source="node851" target="node853">
        <meta content=" fg=255 102 0 dr=1;" datatype="xsd:string" id="meta858" property="format" xsi:type="nex:LiteralMeta"/>
      </edge>
      <edge about="#edge859" id="edge859" length="1.0" source="node851" target="node855">
        <meta content=" fg=255 102 0 dr=1;" datatype="xsd:string" id="meta860" property="format" xsi:type="nex:LiteralMeta"/>
      </edge>
      <edge about="#edge861" id="edge861" length="1.0" source="node847" target="node849">
        <meta content=" fg=255 102 0 dr=1;" datatype="xsd:string" id="meta862" property="format" xsi:type="nex:LiteralMeta"/>
      </edge>
      <edge about="#edge863" id="edge863" label="88" length="1.0" source="node847" target="node851">
        <meta content=" fg=255 102 0 dr=1;" datatype="xsd:string" id="meta864" property="format" xsi:type="nex:LiteralMeta"/>
      </edge>
      <edge about="#edge865" id="edge865" length="1.0" source="node843" target="node845">
        <meta content=" fg=255 102 0 dr=1;" datatype="xsd:string" id="meta866" property="format" xsi:type="nex:LiteralMeta"/>
      </edge>
      <edge about="#edge867" id="edge867" label="99" length="1.0" source="node843" target="node847">
        <meta content=" fg=255 102 0 dr=1;" datatype="xsd:string" id="meta868" property="format" xsi:type="nex:LiteralMeta"/>
      </edge>
      <edge about="#edge869" id="edge869" length="1.0" source="node839" target="node841">
        <meta content=" fg=255 102 0 dr=1;" datatype="xsd:string" id="meta870" property="format" xsi:type="nex:LiteralMeta"/>
      </edge>
      <edge about="#edge871" id="edge871" label="29" length="1.0" source="node839" target="node843">
        <meta content=" fg=255 102 0 dr=1;" datatype="xsd:string" id="meta872" property="format" xsi:type="nex:LiteralMeta"/>
      </edge>
      <edge about="#edge873" id="edge873" label="6" length="1.0" source="node43" target="node45">
        <meta content=" fg=255 102 0 dr=1;" datatype="xsd:string" id="meta874" property="format" xsi:type="nex:LiteralMeta"/>
      </edge>
      <edge about="#edge875" id="edge875" label="14" length="1.0" source="node43" target="node839">
        <meta content=" fg=255 102 0 dr=1;" datatype="xsd:string" id="meta876" property="format" xsi:type="nex:LiteralMeta"/>
      </edge>
      <edge about="#edge933" id="edge933" length="1.0" source="node927" target="node929">
        <meta content=" fg=255 153 51 dr=1;" datatype="xsd:string" id="meta934" property="format" xsi:type="nex:LiteralMeta"/>
      </edge>
      <edge about="#edge935" id="edge935" length="1.0" source="node927" target="node931">
        <meta content=" fg=255 153 51 dr=1;" datatype="xsd:string" id="meta936" property="format" xsi:type="nex:LiteralMeta"/>
      </edge>
      <edge about="#edge937" id="edge937" length="1.0" source="node923" target="node925">
        <meta content=" fg=255 153 51 dr=1;" datatype="xsd:string" id="meta938" property="format" xsi:type="nex:LiteralMeta"/>
      </edge>
      <edge about="#edge939" id="edge939" label="63" length="1.0" source="node923" target="node927">
        <meta content=" fg=255 153 51 dr=1;" datatype="xsd:string" id="meta940" property="format" xsi:type="nex:LiteralMeta"/>
      </edge>
      <edge about="#edge941" id="edge941" length="1.0" source="node919" target="node921">
        <meta content=" fg=255 153 51 dr=1;" datatype="xsd:string" id="meta942" property="format" xsi:type="nex:LiteralMeta"/>
      </edge>
      <edge about="#edge943" id="edge943" label="39" length="1.0" source="node919" target="node923">
        <meta content=" fg=255 153 51 dr=1;" datatype="xsd:string" id="meta944" property="format" xsi:type="nex:LiteralMeta"/>
      </edge>
      <edge about="#edge945" id="edge945" length="1.0" source="node915" target="node917">
        <meta content=" fg=255 153 51 dr=1;" datatype="xsd:string" id="meta946" property="format" xsi:type="nex:LiteralMeta"/>
      </edge>
      <edge about="#edge947" id="edge947" label="51" length="1.0" source="node915" target="node919">
        <meta content=" fg=255 153 51 dr=1;" datatype="xsd:string" id="meta948" property="format" xsi:type="nex:LiteralMeta"/>
      </edge>
      <edge about="#edge949" id="edge949" length="1.0" source="node911" target="node913">
        <meta content=" fg=255 153 51 dr=1;" datatype="xsd:string" id="meta950" property="format" xsi:type="nex:LiteralMeta"/>
      </edge>
      <edge about="#edge951" id="edge951" label="50" length="1.0" source="node911" target="node915">
        <meta content=" fg=255 153 51 dr=1;" datatype="xsd:string" id="meta952" property="format" xsi:type="nex:LiteralMeta"/>
      </edge>
      <edge about="#edge953" id="edge953" length="1.0" source="node907" target="node909">
        <meta content=" fg=255 153 51 dr=1;" datatype="xsd:string" id="meta954" property="format" xsi:type="nex:LiteralMeta"/>
      </edge>
      <edge about="#edge955" id="edge955" label="63" length="1.0" source="node907" target="node911">
        <meta content=" fg=255 153 51 dr=1;" datatype="xsd:string" id="meta956" property="format" xsi:type="nex:LiteralMeta"/>
      </edge>
      <edge about="#edge957" id="edge957" length="1.0" source="node903" target="node905">
        <meta content=" fg=255 153 51 dr=1;" datatype="xsd:string" id="meta958" property="format" xsi:type="nex:LiteralMeta"/>
      </edge>
      <edge about="#edge959" id="edge959" label="81" length="1.0" source="node903" target="node907">
        <meta content=" fg=255 153 51 dr=1;" datatype="xsd:string" id="meta960" property="format" xsi:type="nex:LiteralMeta"/>
      </edge>
      <edge about="#edge961" id="edge961" length="1.0" source="node899" target="node901">
        <meta content=" fg=255 153 51 dr=1;" datatype="xsd:string" id="meta962" property="format" xsi:type="nex:LiteralMeta"/>
      </edge>
      <edge about="#edge963" id="edge963" label="73" length="1.0" source="node899" target="node903">
        <meta content=" fg=255 153 51 dr=1;" datatype="xsd:string" id="meta964" property="format" xsi:type="nex:LiteralMeta"/>
      </edge>
      <edge about="#edge971" id="edge971" length="1.0" source="node965" target="node967">
        <meta content=" fg=255 153 51 dr=1;" datatype="xsd:string" id="meta972" property="format" xsi:type="nex:LiteralMeta"/>
      </edge>
      <edge about="#edge973" id="edge973" length="1.0" source="node965" target="node969">
        <meta content=" fg=255 153 51 dr=1;" datatype="xsd:string" id="meta974" property="format" xsi:type="nex:LiteralMeta"/>
      </edge>
      <edge about="#edge975" id="edge975" label="56" length="1.0" source="node897" target="node899">
        <meta content=" fg=255 153 51 dr=1;" datatype="xsd:string" id="meta976" property="format" xsi:type="nex:LiteralMeta"/>
      </edge>
      <edge about="#edge977" id="edge977" label="35" length="1.0" source="node897" target="node965">
        <meta content=" fg=255 153 51 dr=1;" datatype="xsd:string" id="meta978" property="format" xsi:type="nex:LiteralMeta"/>
      </edge>
      <edge about="#edge1007" id="edge1007" length="1.0" source="node1001" target="node1003">
        <meta content=" fg=255 153 51 dr=1;" datatype="xsd:string" id="meta1008" property="format" xsi:type="nex:LiteralMeta"/>
      </edge>
      <edge about="#edge1009" id="edge1009" length="1.0" source="node1001" target="node1005">
        <meta content=" fg=255 153 51 dr=1;" datatype="xsd:string" id="meta1010" property="format" xsi:type="nex:LiteralMeta"/>
      </edge>
      <edge about="#edge1011" id="edge1011" length="1.0" source="node997" target="node999">
        <meta content=" fg=255 153 51 dr=1;" datatype="xsd:string" id="meta1012" property="format" xsi:type="nex:LiteralMeta"/>
      </edge>
      <edge about="#edge1013" id="edge1013" label="89" length="1.0" source="node997" target="node1001">
        <meta content=" fg=255 153 51 dr=1;" datatype="xsd:string" id="meta1014" property="format" xsi:type="nex:LiteralMeta"/>
      </edge>
      <edge about="#edge1025" id="edge1025" length="1.0" source="node1019" target="node1021">
        <meta content=" fg=255 153 51 dr=1;" datatype="xsd:string" id="meta1026" property="format" xsi:type="nex:LiteralMeta"/>
      </edge>
      <edge about="#edge1027" id="edge1027" length="1.0" source="node1019" target="node1023">
        <meta content=" fg=255 153 51 dr=1;" datatype="xsd:string" id="meta1028" property="format" xsi:type="nex:LiteralMeta"/>
      </edge>
      <edge about="#edge1029" id="edge1029" length="1.0" source="node1015" target="node1017">
        <meta content=" fg=255 153 51 dr=1;" datatype="xsd:string" id="meta1030" property="format" xsi:type="nex:LiteralMeta"/>
      </edge>
      <edge about="#edge1031" id="edge1031" label="78" length="1.0" source="node1015" target="node1019">
        <meta content=" fg=255 153 51 dr=1;" datatype="xsd:string" id="meta1032" property="format" xsi:type="nex:LiteralMeta"/>
      </edge>
      <edge about="#edge1033" id="edge1033" label="37" length="1.0" source="node995" target="node997">
        <meta content=" fg=255 153 51 dr=1;" datatype="xsd:string" id="meta1034" property="format" xsi:type="nex:LiteralMeta"/>
      </edge>
      <edge about="#edge1035" id="edge1035" label="64" length="1.0" source="node995" target="node1015">
        <meta content=" fg=255 153 51 dr=1;" datatype="xsd:string" id="meta1036" property="format" xsi:type="nex:LiteralMeta"/>
      </edge>
      <edge about="#edge1037" id="edge1037" length="1.0" source="node991" target="node993">
        <meta content=" fg=255 153 51 dr=1;" datatype="xsd:string" id="meta1038" property="format" xsi:type="nex:LiteralMeta"/>
      </edge>
      <edge about="#edge1039" id="edge1039" label="20" length="1.0" source="node991" target="node995">
        <meta content=" fg=255 153 51 dr=1;" datatype="xsd:string" id="meta1040" property="format" xsi:type="nex:LiteralMeta"/>
      </edge>
      <edge about="#edge1041" id="edge1041" length="1.0" source="node987" target="node989">
        <meta content=" fg=255 153 51 dr=1;" datatype="xsd:string" id="meta1042" property="format" xsi:type="nex:LiteralMeta"/>
      </edge>
      <edge about="#edge1043" id="edge1043" label="51" length="1.0" source="node987" target="node991">
        <meta content=" fg=255 153 51 dr=1;" datatype="xsd:string" id="meta1044" property="format" xsi:type="nex:LiteralMeta"/>
      </edge>
      <edge about="#edge1045" id="edge1045" length="1.0" source="node983" target="node985">
        <meta content=" fg=255 153 51 dr=1;" datatype="xsd:string" id="meta1046" property="format" xsi:type="nex:LiteralMeta"/>
      </edge>
      <edge about="#edge1047" id="edge1047" label="84" length="1.0" source="node983" target="node987">
        <meta content=" fg=255 153 51 dr=1;" datatype="xsd:string" id="meta1048" property="format" xsi:type="nex:LiteralMeta"/>
      </edge>
      <edge about="#edge1049" id="edge1049" length="1.0" source="node979" target="node981">
        <meta content=" fg=255 153 51 dr=1;" datatype="xsd:string" id="meta1050" property="format" xsi:type="nex:LiteralMeta"/>
      </edge>
      <edge about="#edge1051" id="edge1051" label="62" length="1.0" source="node979" target="node983">
        <meta content=" fg=255 153 51 dr=1;" datatype="xsd:string" id="meta1052" property="format" xsi:type="nex:LiteralMeta"/>
      </edge>
      <edge about="#edge1053" id="edge1053" label="26" length="1.0" source="node895" target="node897">
        <meta content=" fg=255 153 51 dr=1;" datatype="xsd:string" id="meta1054" property="format" xsi:type="nex:LiteralMeta"/>
      </edge>
      <edge about="#edge1055" id="edge1055" label="54" length="1.0" source="node895" target="node979">
        <meta content=" fg=255 153 51 dr=1;" datatype="xsd:string" id="meta1056" property="format" xsi:type="nex:LiteralMeta"/>
      </edge>
      <edge about="#edge1063" id="edge1063" length="1.0" source="node1057" target="node1059">
        <meta content=" fg=255 153 51 dr=1;" datatype="xsd:string" id="meta1064" property="format" xsi:type="nex:LiteralMeta"/>
      </edge>
      <edge about="#edge1065" id="edge1065" length="1.0" source="node1057" target="node1061">
        <meta content=" fg=255 153 51 dr=1;" datatype="xsd:string" id="meta1066" property="format" xsi:type="nex:LiteralMeta"/>
      </edge>
      <edge about="#edge1067" id="edge1067" label="46" length="1.0" source="node893" target="node895">
        <meta content=" fg=255 153 51 dr=1;" datatype="xsd:string" id="meta1068" property="format" xsi:type="nex:LiteralMeta"/>
      </edge>
      <edge about="#edge1069" id="edge1069" label="100" length="1.0" source="node893" target="node1057">
        <meta content=" fg=255 153 51 dr=1;" datatype="xsd:string" id="meta1070" property="format" xsi:type="nex:LiteralMeta"/>
      </edge>
      <edge about="#edge1071" id="edge1071" length="1.0" source="node889" target="node891">
        <meta content=" fg=255 153 51 dr=1;" datatype="xsd:string" id="meta1072" property="format" xsi:type="nex:LiteralMeta"/>
      </edge>
      <edge about="#edge1073" id="edge1073" label="71" length="1.0" source="node889" target="node893">
        <meta content=" fg=255 153 51 dr=1;" datatype="xsd:string" id="meta1074" property="format" xsi:type="nex:LiteralMeta"/>
      </edge>
      <edge about="#edge1075" id="edge1075" length="1.0" source="node885" target="node887">
        <meta content=" fg=255 153 51 dr=1;" datatype="xsd:string" id="meta1076" property="format" xsi:type="nex:LiteralMeta"/>
      </edge>
      <edge about="#edge1077" id="edge1077" label="71" length="1.0" source="node885" target="node889">
        <meta content=" fg=255 153 51 dr=1;" datatype="xsd:string" id="meta1078" property="format" xsi:type="nex:LiteralMeta"/>
      </edge>
      <edge about="#edge1103" id="edge1103" length="1.0" source="node1097" target="node1099">
        <meta content=" fg=255 153 51 dr=1;" datatype="xsd:string" id="meta1104" property="format" xsi:type="nex:LiteralMeta"/>
      </edge>
      <edge about="#edge1105" id="edge1105" length="1.0" source="node1097" target="node1101">
        <meta content=" fg=255 153 51 dr=1;" datatype="xsd:string" id="meta1106" property="format" xsi:type="nex:LiteralMeta"/>
      </edge>
      <edge about="#edge1107" id="edge1107" length="1.0" source="node1093" target="node1095">
        <meta content=" fg=255 153 51 dr=1;" datatype="xsd:string" id="meta1108" property="format" xsi:type="nex:LiteralMeta"/>
      </edge>
      <edge about="#edge1109" id="edge1109" label="43" length="1.0" source="node1093" target="node1097">
        <meta content=" fg=255 153 51 dr=1;" datatype="xsd:string" id="meta1110" property="format" xsi:type="nex:LiteralMeta"/>
      </edge>
      <edge about="#edge1111" id="edge1111" length="1.0" source="node1089" target="node1091">
        <meta content=" fg=255 153 51 dr=1;" datatype="xsd:string" id="meta1112" property="format" xsi:type="nex:LiteralMeta"/>
      </edge>
      <edge about="#edge1113" id="edge1113" label="47" length="1.0" source="node1089" target="node1093">
        <meta content=" fg=255 153 51 dr=1;" datatype="xsd:string" id="meta1114" property="format" xsi:type="nex:LiteralMeta"/>
      </edge>
      <edge about="#edge1115" id="edge1115" length="1.0" source="node1085" target="node1087">
        <meta content=" fg=255 153 51 dr=1;" datatype="xsd:string" id="meta1116" property="format" xsi:type="nex:LiteralMeta"/>
      </edge>
      <edge about="#edge1117" id="edge1117" label="99" length="1.0" source="node1085" target="node1089">
        <meta content=" fg=255 153 51 dr=1;" datatype="xsd:string" id="meta1118" property="format" xsi:type="nex:LiteralMeta"/>
      </edge>
      <edge about="#edge1137" id="edge1137" length="1.0" source="node1131" target="node1133">
        <meta content=" fg=255 153 51 dr=1;" datatype="xsd:string" id="meta1138" property="format" xsi:type="nex:LiteralMeta"/>
      </edge>
      <edge about="#edge1139" id="edge1139" length="1.0" source="node1131" target="node1135">
        <meta content=" fg=255 153 51 dr=1;" datatype="xsd:string" id="meta1140" property="format" xsi:type="nex:LiteralMeta"/>
      </edge>
      <edge about="#edge1141" id="edge1141" length="1.0" source="node1127" target="node1129">
        <meta content=" fg=255 153 51 dr=1;" datatype="xsd:string" id="meta1142" property="format" xsi:type="nex:LiteralMeta"/>
      </edge>
      <edge about="#edge1143" id="edge1143" label="67" length="1.0" source="node1127" target="node1131">
        <meta content=" fg=255 153 51 dr=1;" datatype="xsd:string" id="meta1144" property="format" xsi:type="nex:LiteralMeta"/>
      </edge>
      <edge about="#edge1145" id="edge1145" length="1.0" source="node1123" target="node1125">
        <meta content=" fg=255 153 51 dr=1;" datatype="xsd:string" id="meta1146" property="format" xsi:type="nex:LiteralMeta"/>
      </edge>
      <edge about="#edge1147" id="edge1147" label="77" length="1.0" source="node1123" target="node1127">
        <meta content=" fg=255 153 51 dr=1;" datatype="xsd:string" id="meta1148" property="format" xsi:type="nex:LiteralMeta"/>
      </edge>
      <edge about="#edge1149" id="edge1149" length="1.0" source="node1119" target="node1121">
        <meta content=" fg=255 153 51 dr=1;" datatype="xsd:string" id="meta1150" property="format" xsi:type="nex:LiteralMeta"/>
      </edge>
      <edge about="#edge1151" id="edge1151" label="96" length="1.0" source="node1119" target="node1123">
        <meta content=" fg=255 153 51 dr=1;" datatype="xsd:string" id="meta1152" property="format" xsi:type="nex:LiteralMeta"/>
      </edge>
      <edge about="#edge1153" id="edge1153" label="49" length="1.0" source="node1083" target="node1085">
        <meta content=" fg=255 153 51 dr=1;" datatype="xsd:string" id="meta1154" property="format" xsi:type="nex:LiteralMeta"/>
      </edge>
      <edge about="#edge1155" id="edge1155" label="49" length="1.0" source="node1083" target="node1119">
        <meta content=" fg=255 153 51 dr=1;" datatype="xsd:string" id="meta1156" property="format" xsi:type="nex:LiteralMeta"/>
      </edge>
      <edge about="#edge1157" id="edge1157" length="1.0" source="node1079" target="node1081">
        <meta content=" fg=255 153 51 dr=1;" datatype="xsd:string" id="meta1158" property="format" xsi:type="nex:LiteralMeta"/>
      </edge>
      <edge about="#edge1159" id="edge1159" label="22" length="1.0" source="node1079" target="node1083">
        <meta content=" fg=255 153 51 dr=1;" datatype="xsd:string" id="meta1160" property="format" xsi:type="nex:LiteralMeta"/>
      </edge>
      <edge about="#edge1161" id="edge1161" label="22" length="1.0" source="node883" target="node885">
        <meta content=" fg=255 153 51 dr=1;" datatype="xsd:string" id="meta1162" property="format" xsi:type="nex:LiteralMeta"/>
      </edge>
      <edge about="#edge1163" id="edge1163" label="30" length="1.0" source="node883" target="node1079">
        <meta content=" fg=255 153 51 dr=1;" datatype="xsd:string" id="meta1164" property="format" xsi:type="nex:LiteralMeta"/>
      </edge>
      <edge about="#edge1165" id="edge1165" length="1.0" source="node879" target="node881">
        <meta content=" fg=255 153 51 dr=1;" datatype="xsd:string" id="meta1166" property="format" xsi:type="nex:LiteralMeta"/>
      </edge>
      <edge about="#edge1167" id="edge1167" label="17" length="1.0" source="node879" target="node883">
        <meta content=" fg=255 153 51 dr=1;" datatype="xsd:string" id="meta1168" property="format" xsi:type="nex:LiteralMeta"/>
      </edge>
      <edge about="#edge1215" id="edge1215" length="1.0" source="node1209" target="node1211">
        <meta content=" fg=255 204 51 dr=1;" datatype="xsd:string" id="meta1216" property="format" xsi:type="nex:LiteralMeta"/>
      </edge>
      <edge about="#edge1217" id="edge1217" length="1.0" source="node1209" target="node1213">
        <meta content=" fg=255 204 51 dr=1;" datatype="xsd:string" id="meta1218" property="format" xsi:type="nex:LiteralMeta"/>
      </edge>
      <edge about="#edge1219" id="edge1219" length="1.0" source="node1205" target="node1207">
        <meta content=" fg=255 204 51 dr=1;" datatype="xsd:string" id="meta1220" property="format" xsi:type="nex:LiteralMeta"/>
      </edge>
      <edge about="#edge1221" id="edge1221" label="100" length="1.0" source="node1205" target="node1209">
        <meta content=" fg=255 204 51 dr=1;" datatype="xsd:string" id="meta1222" property="format" xsi:type="nex:LiteralMeta"/>
      </edge>
      <edge about="#edge1229" id="edge1229" length="1.0" source="node1223" target="node1225">
        <meta content=" fg=255 204 51 dr=1;" datatype="xsd:string" id="meta1230" property="format" xsi:type="nex:LiteralMeta"/>
      </edge>
      <edge about="#edge1231" id="edge1231" length="1.0" source="node1223" target="node1227">
        <meta content=" fg=255 204 51 dr=1;" datatype="xsd:string" id="meta1232" property="format" xsi:type="nex:LiteralMeta"/>
      </edge>
      <edge about="#edge1233" id="edge1233" label="33" length="1.0" source="node1203" target="node1205">
        <meta content=" fg=255 204 51 dr=1;" datatype="xsd:string" id="meta1234" property="format" xsi:type="nex:LiteralMeta"/>
      </edge>
      <edge about="#edge1235" id="edge1235" label="33" length="1.0" source="node1203" target="node1223">
        <meta content=" fg=255 204 51 dr=1;" datatype="xsd:string" id="meta1236" property="format" xsi:type="nex:LiteralMeta"/>
      </edge>
      <edge about="#edge1243" id="edge1243" length="1.0" source="node1237" target="node1239">
        <meta content=" fg=255 204 51 dr=1;" datatype="xsd:string" id="meta1244" property="format" xsi:type="nex:LiteralMeta"/>
      </edge>
      <edge about="#edge1245" id="edge1245" length="1.0" source="node1237" target="node1241">
        <meta content=" fg=255 204 51 dr=1;" datatype="xsd:string" id="meta1246" property="format" xsi:type="nex:LiteralMeta"/>
      </edge>
      <edge about="#edge1247" id="edge1247" label="28" length="1.0" source="node1201" target="node1203">
        <meta content=" fg=255 204 51 dr=1;" datatype="xsd:string" id="meta1248" property="format" xsi:type="nex:LiteralMeta"/>
      </edge>
      <edge about="#edge1249" id="edge1249" label="56" length="1.0" source="node1201" target="node1237">
        <meta content=" fg=255 204 51 dr=1;" datatype="xsd:string" id="meta1250" property="format" xsi:type="nex:LiteralMeta"/>
      </edge>
      <edge about="#edge1251" id="edge1251" length="1.0" source="node1197" target="node1199">
        <meta content=" fg=255 204 51 dr=1;" datatype="xsd:string" id="meta1252" property="format" xsi:type="nex:LiteralMeta"/>
      </edge>
      <edge about="#edge1253" id="edge1253" label="27" length="1.0" source="node1197" target="node1201">
        <meta content=" fg=255 204 51 dr=1;" datatype="xsd:string" id="meta1254" property="format" xsi:type="nex:LiteralMeta"/>
      </edge>
      <edge about="#edge1255" id="edge1255" length="1.0" source="node1193" target="node1195">
        <meta content=" fg=255 204 51 dr=1;" datatype="xsd:string" id="meta1256" property="format" xsi:type="nex:LiteralMeta"/>
      </edge>
      <edge about="#edge1257" id="edge1257" label="100" length="1.0" source="node1193" target="node1197">
        <meta content=" fg=255 204 51 dr=1;" datatype="xsd:string" id="meta1258" property="format" xsi:type="nex:LiteralMeta"/>
      </edge>
      <edge about="#edge1259" id="edge1259" length="1.0" source="node1189" target="node1191">
        <meta content=" fg=255 204 51 dr=1;" datatype="xsd:string" id="meta1260" property="format" xsi:type="nex:LiteralMeta"/>
      </edge>
      <edge about="#edge1261" id="edge1261" label="77" length="1.0" source="node1189" target="node1193">
        <meta content=" fg=255 204 51 dr=1;" datatype="xsd:string" id="meta1262" property="format" xsi:type="nex:LiteralMeta"/>
      </edge>
      <edge about="#edge1277" id="edge1277" length="1.0" source="node1271" target="node1273">
        <meta content=" fg=255 204 51 dr=1;" datatype="xsd:string" id="meta1278" property="format" xsi:type="nex:LiteralMeta"/>
      </edge>
      <edge about="#edge1279" id="edge1279" length="1.0" source="node1271" target="node1275">
        <meta content=" fg=255 204 51 dr=1;" datatype="xsd:string" id="meta1280" property="format" xsi:type="nex:LiteralMeta"/>
      </edge>
      <edge about="#edge1281" id="edge1281" length="1.0" source="node1267" target="node1269">
        <meta content=" fg=255 204 51 dr=1;" datatype="xsd:string" id="meta1282" property="format" xsi:type="nex:LiteralMeta"/>
      </edge>
      <edge about="#edge1283" id="edge1283" label="95" length="1.0" source="node1267" target="node1271">
        <meta content=" fg=255 204 51 dr=1;" datatype="xsd:string" id="meta1284" property="format" xsi:type="nex:LiteralMeta"/>
      </edge>
      <edge about="#edge1285" id="edge1285" length="1.0" source="node1263" target="node1265">
        <meta content=" fg=255 204 51 dr=1;" datatype="xsd:string" id="meta1286" property="format" xsi:type="nex:LiteralMeta"/>
      </edge>
      <edge about="#edge1287" id="edge1287" label="56" length="1.0" source="node1263" target="node1267">
        <meta content=" fg=255 204 51 dr=1;" datatype="xsd:string" id="meta1288" property="format" xsi:type="nex:LiteralMeta"/>
      </edge>
      <edge about="#edge1289" id="edge1289" label="100" length="1.0" source="node1187" target="node1189">
        <meta content=" fg=255 204 51 dr=1;" datatype="xsd:string" id="meta1290" property="format" xsi:type="nex:LiteralMeta"/>
      </edge>
      <edge about="#edge1291" id="edge1291" label="84" length="1.0" source="node1187" target="node1263">
        <meta content=" fg=255 204 51 dr=1;" datatype="xsd:string" id="meta1292" property="format" xsi:type="nex:LiteralMeta"/>
      </edge>
      <edge about="#edge1299" id="edge1299" length="1.0" source="node1293" target="node1295">
        <meta content=" fg=255 204 51 dr=1;" datatype="xsd:string" id="meta1300" property="format" xsi:type="nex:LiteralMeta"/>
      </edge>
      <edge about="#edge1301" id="edge1301" length="1.0" source="node1293" target="node1297">
        <meta content=" fg=255 204 51 dr=1;" datatype="xsd:string" id="meta1302" property="format" xsi:type="nex:LiteralMeta"/>
      </edge>
      <edge about="#edge1303" id="edge1303" label="70" length="1.0" source="node1185" target="node1187">
        <meta content=" fg=255 204 51 dr=1;" datatype="xsd:string" id="meta1304" property="format" xsi:type="nex:LiteralMeta"/>
      </edge>
      <edge about="#edge1305" id="edge1305" label="99" length="1.0" source="node1185" target="node1293">
        <meta content=" fg=255 204 51 dr=1;" datatype="xsd:string" id="meta1306" property="format" xsi:type="nex:LiteralMeta"/>
      </edge>
      <edge about="#edge1307" id="edge1307" length="1.0" source="node1181" target="node1183">
        <meta content=" fg=255 204 51 dr=1;" datatype="xsd:string" id="meta1308" property="format" xsi:type="nex:LiteralMeta"/>
      </edge>
      <edge about="#edge1309" id="edge1309" label="99" length="1.0" source="node1181" target="node1185">
        <meta content=" fg=255 204 51 dr=1;" datatype="xsd:string" id="meta1310" property="format" xsi:type="nex:LiteralMeta"/>
      </edge>
      <edge about="#edge1331" id="edge1331" length="1.0" source="node1325" target="node1327">
        <meta content=" fg=255 204 51 dr=1;" datatype="xsd:string" id="meta1332" property="format" xsi:type="nex:LiteralMeta"/>
      </edge>
      <edge about="#edge1333" id="edge1333" length="1.0" source="node1325" target="node1329">
        <meta content=" fg=255 204 51 dr=1;" datatype="xsd:string" id="meta1334" property="format" xsi:type="nex:LiteralMeta"/>
      </edge>
      <edge about="#edge1335" id="edge1335" length="1.0" source="node1321" target="node1323">
        <meta content=" fg=255 204 51 dr=1;" datatype="xsd:string" id="meta1336" property="format" xsi:type="nex:LiteralMeta"/>
      </edge>
      <edge about="#edge1337" id="edge1337" label="92" length="1.0" source="node1321" target="node1325">
        <meta content=" fg=255 204 51 dr=1;" datatype="xsd:string" id="meta1338" property="format" xsi:type="nex:LiteralMeta"/>
      </edge>
      <edge about="#edge1339" id="edge1339" length="1.0" source="node1317" target="node1319">
[truncated: 280,330 more chars]
