# Supplementary material for: Tracing the evolution of the heterotrimeric G protein α subunit in Metazoa
Source: BMC Evol Biol. 2018 Apr 11;18:51. doi: 10.1186/s12862-018-1147-8 (PMC5896119; doi:10.1186/s12862-018-1147-8)
Supplement: Supplementary file 3 — Supplemental file 4. Maximum Likelihood Tree built on the nucleotide level further supports the emergence of GNAI1–4, GNAT1–4, and GNAZ, in addition to GNAO paralogs from the 2R WGD in Vertebrata. It shows the pattern of GNAI0-GNAT0 duplication by resolving GNAI2 as the outgroup of the Gαi subfamily and GNAT1 as outgroup of the Gαt subfamily when excluding lamprey sequences. (NEXML 302 kb) [file 12862_2018_1147_MOESM3_ESM.nexml]

<?xml version="1.0" encoding="UTF-8"?><nex:nexml xmlns:nex="http://www.nexml.org/2009" xmlns="http://www.nexml.org/2009" xmlns:rdf="http://www.w3.org/1999/02/22-rdf-syntax-ns#" xmlns:xsd="http://www.w3.org/2001/XMLSchema#" xmlns:xsi="http://www.w3.org/2001/XMLSchema-instance" generator="org.nexml.model.impl.DocumentImpl" version="0.9" xmlns:default_node_format="" xmlns:format="">
  <otus id="otus5952"/>
  <trees id="trees5953" otus="otus5952">
    <tree about="#tree5954" id="tree5954" label="[1]Tree1" xmlns:collapsed="" xmlns:default_edge_format="" xmlns:drawer="" xmlns:embellished="" xmlns:radiallabels="" xmlns:root="" xmlns:sparselabels="" xmlns:toscale="" xmlns:trans="" xsi:type="nex:FloatTree">
      <meta content="angle:0.0 scaleX:43.673435 scaleY:17.551374 flipH:0 flipV:0 leftMargin:768 rightMargin:768 topMargin:361 bottomMargin:361;" datatype="xsd:string" id="meta8612" property="trans" xsi:type="nex:LiteralMeta"/>
      <meta content="" datatype="xsd:string" id="meta8611" property="collapsed" xsi:type="nex:LiteralMeta"/>
      <meta content="false" datatype="xsd:boolean" id="meta8610" property="radiallabels" xsi:type="nex:LiteralMeta"/>
      <meta content="true" datatype="xsd:boolean" id="meta8609" property="sparselabels" xsi:type="nex:LiteralMeta"/>
      <meta content="true" datatype="xsd:boolean" id="meta8608" property="toscale" xsi:type="nex:LiteralMeta"/>
      <meta content="RadialPhylogram" datatype="xsd:string" id="meta8607" property="drawer" xsi:type="nex:LiteralMeta"/>
      <meta content="true" datatype="xsd:boolean" id="meta8606" property="embellished" xsi:type="nex:LiteralMeta"/>
      <meta content="node5959" datatype="xsd:string" id="meta8605" property="root" xsi:type="nex:LiteralMeta"/>
      <meta content=" fg=102 102 255 w=2 sh=1 dr=1 lc=0 0 0 lk=null lx=0 ly=0 ll=11 lv=1;" datatype="xsd:string" id="meta5958" property="default_edge_format" xsi:type="nex:LiteralMeta"/>
      <meta content=" nh=2 nw=2 fg=0 0 153 bg=255 255 255 w=1 sh=0 fx=1 lc=0 0 0 lk=null ft='SansSerif-PLAIN-14' lx=0 ly=0 ll=11 lv=1;" datatype="xsd:string" id="meta5956" property="default_node_format" xsi:type="nex:LiteralMeta"/>
      <node about="#node5959" id="node5959">
        <meta content=" x=0.0 y=0.0;" datatype="xsd:string" id="meta5960" property="format" xsi:type="nex:LiteralMeta"/>
      </node>
      <node about="#node5961" id="node5961" label="GIa.1_Ciona_savignyi">
        <meta content=" x=-1.0 y=0.0 lx=-135 ly=-5 ll=9;" datatype="xsd:string" id="meta5962" property="format" xsi:type="nex:LiteralMeta"/>
      </node>
      <node about="#node5963" id="node5963" label="GIa.1_Ciona_intestinalis">
        <meta content=" x=-0.9998198 y=-0.018981293 ll=3;" datatype="xsd:string" id="meta5964" property="format" xsi:type="nex:LiteralMeta"/>
      </node>
      <node about="#node5965" id="node5965">
        <meta content=" x=0.99995494 y=0.009491074;" datatype="xsd:string" id="meta5966" property="format" xsi:type="nex:LiteralMeta"/>
      </node>
      <node about="#node5967" id="node5967">
        <meta content=" x=1.9999099 y=2.1753432E-15;" datatype="xsd:string" id="meta5968" property="format" xsi:type="nex:LiteralMeta"/>
      </node>
      <node about="#node5969" id="node5969">
        <meta content=" x=2.9995046 y=-0.028469803;" datatype="xsd:string" id="meta5970" property="format" xsi:type="nex:LiteralMeta"/>
      </node>
      <node about="#node5971" id="node5971">
        <meta content=" x=3.9978836 y=-0.08538633;" datatype="xsd:string" id="meta5972" property="format" xsi:type="nex:LiteralMeta"/>
      </node>
      <node about="#node5973" id="node5973" label="GIb_PelagicTunicate">
        <meta content=" x=2.998604 y=-0.123342074 ll=7;" datatype="xsd:string" id="meta5974" property="format" xsi:type="nex:LiteralMeta"/>
      </node>
      <node about="#node5975" id="node5975">
        <meta content=" fg=0 0 0 x=4.9967575 y=-0.1328246;" datatype="xsd:string" id="meta5976" property="format" xsi:type="nex:LiteralMeta"/>
      </node>
      <node about="#node5977" id="node5977">
        <meta content=" fg=0 0 0 x=5.9891553 y=-0.25589758;" datatype="xsd:string" id="meta5978" property="format" xsi:type="nex:LiteralMeta"/>
      </node>
      <node about="#node5979" id="node5979">
        <meta content=" fg=0 0 0 x=6.3464894 y=-1.1898743;" datatype="xsd:string" id="meta5980" property="format" xsi:type="nex:LiteralMeta"/>
      </node>
      <node about="#node5981" id="node5981">
        <meta content=" fg=0 0 0 x=5.9193363 y=-2.0940537;" datatype="xsd:string" id="meta5982" property="format" xsi:type="nex:LiteralMeta"/>
      </node>
      <node about="#node5983" id="node5983">
        <meta content=" fg=0 0 0 x=5.1940165 y=-2.7824657;" datatype="xsd:string" id="meta5984" property="format" xsi:type="nex:LiteralMeta"/>
      </node>
      <node about="#node5985" id="node5985">
        <meta content=" fg=0 0 0 x=4.4557605 y=-3.456986;" datatype="xsd:string" id="meta5986" property="format" xsi:type="nex:LiteralMeta"/>
      </node>
      <node about="#node5987" id="node5987">
        <meta content=" fg=0 0 0 x=3.7048337 y=-4.117372;" datatype="xsd:string" id="meta5988" property="format" xsi:type="nex:LiteralMeta"/>
      </node>
      <node about="#node5989" id="node5989">
        <meta content=" fg=102 102 255 x=2.786966 y=-4.5142584;" datatype="xsd:string" id="meta5990" property="format" xsi:type="nex:LiteralMeta"/>
      </node>
      <node about="#node5991" id="node5991">
        <meta content=" fg=102 102 255 x=1.8272305 y=-4.795163;" datatype="xsd:string" id="meta5992" property="format" xsi:type="nex:LiteralMeta"/>
      </node>
      <node about="#node5993" id="node5993">
        <meta content=" fg=102 102 255 x=0.86233574 y=-5.0578;" datatype="xsd:string" id="meta5994" property="format" xsi:type="nex:LiteralMeta"/>
      </node>
      <node about="#node5995" id="node5995">
        <meta content=" fg=102 102 255 x=-0.12467548 y=-5.2184515;" datatype="xsd:string" id="meta5996" property="format" xsi:type="nex:LiteralMeta"/>
      </node>
      <node about="#node5997" id="node5997">
        <meta content=" fg=102 102 255 x=-1.1145582 y=-5.360339;" datatype="xsd:string" id="meta5998" property="format" xsi:type="nex:LiteralMeta"/>
      </node>
      <node about="#node5999" id="node5999" label="GI1_Budgerigar">
        <meta content=" fg=102 102 255 x=-2.1129372 y=-5.417256 ll=1;" datatype="xsd:string" id="meta6000" property="format" xsi:type="nex:LiteralMeta"/>
      </node>
      <node about="#node6001" id="node6001">
        <meta content=" fg=102 102 255 x=-2.1030498 y=-5.5116158;" datatype="xsd:string" id="meta6002" property="format" xsi:type="nex:LiteralMeta"/>
      </node>
      <node about="#node6003" id="node6003" label="GI1_Alligator">
        <meta content=" fg=102 102 255 x=-3.1001685 y=-5.5874724 lx=-82 ly=19 ll=9;" datatype="xsd:string" id="meta6004" property="format" xsi:type="nex:LiteralMeta"/>
      </node>
      <node about="#node6005" id="node6005">
        <meta content=" fg=102 102 255 x=-3.090061 y=-5.672267;" datatype="xsd:string" id="meta6006" property="format" xsi:type="nex:LiteralMeta"/>
      </node>
      <node about="#node6007" id="node6007">
        <meta content=" fg=102 102 255 x=-4.0799437 y=-5.814155;" datatype="xsd:string" id="meta6008" property="format" xsi:type="nex:LiteralMeta"/>
      </node>
      <node about="#node6009" id="node6009">
        <meta content=" fg=102 102 255 x=-5.073465 y=-5.9278035;" datatype="xsd:string" id="meta6010" property="format" xsi:type="nex:LiteralMeta"/>
      </node>
      <node about="#node6011" id="node6011" label="GI1_Cuckoo">
        <meta content=" fg=102 102 255 x=-6.068964 y=-6.022573 lx=-81 ly=15 ll=9;" datatype="xsd:string" id="meta6012" property="format" xsi:type="nex:LiteralMeta"/>
      </node>
      <node about="#node6013" id="node6013">
        <meta content=" fg=102 102 255 x=-6.065862 y=-6.0508766;" datatype="xsd:string" id="meta6014" property="format" xsi:type="nex:LiteralMeta"/>
      </node>
      <node about="#node6015" id="node6015" label="GI1_Ibis">
        <meta content=" fg=102 102 255 x=-7.0593834 y=-6.164525 ll=2;" datatype="xsd:string" id="meta6016" property="format" xsi:type="nex:LiteralMeta"/>
      </node>
      <node about="#node6017" id="node6017" label="GI1_Hornbill">
        <meta content=" fg=102 102 255 x=-7.0570474 y=-6.183363 ll=2;" datatype="xsd:string" id="meta6018" property="format" xsi:type="nex:LiteralMeta"/>
      </node>
      <node about="#node6027" id="node6027">
        <meta content=" fg=102 102 255 x=-5.065386 y=-5.984167;" datatype="xsd:string" id="meta6028" property="format" xsi:type="nex:LiteralMeta"/>
      </node>
      <node about="#node6029" id="node6029" label="GI1_Pigeon">
        <meta content=" fg=102 102 255 x=-6.0538774 y=-6.1354437 lx=-78 ly=14 ll=9;" datatype="xsd:string" id="meta6030" property="format" xsi:type="nex:LiteralMeta"/>
      </node>
      <node about="#node6031" id="node6031">
        <meta content=" fg=102 102 255 x=-6.0491695 y=-6.163524;" datatype="xsd:string" id="meta6032" property="format" xsi:type="nex:LiteralMeta"/>
      </node>
      <node about="#node6033" id="node6033" label="GI1_Duck">
        <meta content=" fg=102 102 255 x=-7.0346117 y=-6.333536 ll=2;" datatype="xsd:string" id="meta6034" property="format" xsi:type="nex:LiteralMeta"/>
      </node>
      <node about="#node6035" id="node6035" label="GI1_Hoazin">
        <meta content=" fg=102 102 255 x=-7.031207 y=-6.3522105 ll=2;" datatype="xsd:string" id="meta6036" property="format" xsi:type="nex:LiteralMeta"/>
      </node>
      <node about="#node6049" id="node6049">
        <meta content=" fg=102 102 255 x=-4.0663285 y=-5.8888354;" datatype="xsd:string" id="meta6050" property="format" xsi:type="nex:LiteralMeta"/>
      </node>
      <node about="#node6051" id="node6051" label="GI1_SeaTurtle">
        <meta content=" fg=102 102 255 x=-5.044607 y=-6.096128 ll=2;" datatype="xsd:string" id="meta6052" property="format" xsi:type="nex:LiteralMeta"/>
      </node>
      <node about="#node6053" id="node6053" label="GI1_SoftshellTurtle">
        <meta content=" fg=102 102 255 x=-5.0404963 y=-6.11466 ll=2;" datatype="xsd:string" id="meta6054" property="format" xsi:type="nex:LiteralMeta"/>
      </node>
      <node about="#node6071" id="node6071">
        <meta content=" fg=102 102 255 x=-1.0920194 y=-5.4719186;" datatype="xsd:string" id="meta6072" property="format" xsi:type="nex:LiteralMeta"/>
      </node>
      <node about="#node6073" id="node6073" label="GI1_Platypus">
        <meta content=" fg=102 102 255 x=-2.0617256 y=-5.716193 ll=1;" datatype="xsd:string" id="meta6074" property="format" xsi:type="nex:LiteralMeta"/>
      </node>
      <node about="#node6075" id="node6075" label="GI1_Ostrich">
        <meta content=" fg=102 102 255 x=-2.056914 y=-5.7345557 ll=1;" datatype="xsd:string" id="meta6076" property="format" xsi:type="nex:LiteralMeta"/>
      </node>
      <node about="#node6085" id="node6085">
        <meta content=" fg=102 102 255 x=-0.06645919 y=-5.4283943;" datatype="xsd:string" id="meta6086" property="format" xsi:type="nex:LiteralMeta"/>
      </node>
      <node about="#node6087" id="node6087">
        <meta content=" fg=102 102 255 x=-1.0054283 y=-5.7723956;" datatype="xsd:string" id="meta6088" property="format" xsi:type="nex:LiteralMeta"/>
      </node>
      <node about="#node6089" id="node6089" label="GI1_Armadillo">
        <meta content=" fg=102 102 255 x=-1.9651641 y=-6.0533 ll=1;" datatype="xsd:string" id="meta6090" property="format" xsi:type="nex:LiteralMeta"/>
      </node>
      <node about="#node6091" id="node6091">
        <meta content=" fg=102 102 255 x=-1.9410902 y=-6.1252933;" datatype="xsd:string" id="meta6092" property="format" xsi:type="nex:LiteralMeta"/>
      </node>
      <node about="#node6093" id="node6093">
        <meta content=" fg=102 102 255 x=-2.8864198 y=-6.45141;" datatype="xsd:string" id="meta6094" property="format" xsi:type="nex:LiteralMeta"/>
      </node>
      <node about="#node6095" id="node6095" label="GI1_Human">
        <meta content=" fg=102 102 255 x=-3.8406508 y=-6.7504807 ll=2;" datatype="xsd:string" id="meta6096" property="format" xsi:type="nex:LiteralMeta"/>
      </node>
      <node about="#node6097" id="node6097">
        <meta content=" fg=102 102 255 x=-3.8286116 y=-6.786484;" datatype="xsd:string" id="meta6098" property="format" xsi:type="nex:LiteralMeta"/>
      </node>
      <node about="#node6099" id="node6099" label="GI1_Bovine">
        <meta content=" fg=102 102 255 x=-4.7769938 y=-7.1036134 ll=2;" datatype="xsd:string" id="meta6100" property="format" xsi:type="nex:LiteralMeta"/>
      </node>
      <node about="#node6101" id="node6101">
        <meta content=" fg=102 102 255 x=-4.767581 y=-7.130485;" datatype="xsd:string" id="meta6102" property="format" xsi:type="nex:LiteralMeta"/>
      </node>
      <node about="#node6103" id="node6103" label="GI1_Mouse">
        <meta content=" fg=102 102 255 x=-5.7097726 y=-7.465559 ll=2;" datatype="xsd:string" id="meta6104" property="format" xsi:type="nex:LiteralMeta"/>
      </node>
      <node about="#node6105" id="node6105" label="GI1_Elephant">
        <meta content=" fg=102 102 255 x=-5.703243 y=-7.4833827 lx=-90 ll=9;" datatype="xsd:string" id="meta6106" property="format" xsi:type="nex:LiteralMeta"/>
      </node>
      <node about="#node6119" id="node6119">
        <meta content=" fg=102 102 255 x=-2.8626835 y=-6.51345;" datatype="xsd:string" id="meta6120" property="format" xsi:type="nex:LiteralMeta"/>
      </node>
      <node about="#node6121" id="node6121" label="GI1_Tenrec">
        <meta content=" fg=102 102 255 x=-3.7914784 y=-6.884044 ll=2;" datatype="xsd:string" id="meta6122" property="format" xsi:type="nex:LiteralMeta"/>
      </node>
      <node about="#node6123" id="node6123">
        <meta content=" fg=102 102 255 x=-3.7805512 y=-6.910337;" datatype="xsd:string" id="meta6124" property="format" xsi:type="nex:LiteralMeta"/>
      </node>
      <node about="#node6125" id="node6125" label="GI1_Rat">
        <meta content=" fg=102 102 255 x=-4.702144 y=-7.298494 ll=2;" datatype="xsd:string" id="meta6126" property="format" xsi:type="nex:LiteralMeta"/>
      </node>
      <node about="#node6127" id="node6127" label="GI1_Canine">
        <meta content=" fg=102 102 255 x=-4.6946106 y=-7.315917 ll=2;" datatype="xsd:string" id="meta6128" property="format" xsi:type="nex:LiteralMeta"/>
      </node>
      <node about="#node6145" id="node6145">
        <meta content=" fg=102 102 255 x=-0.96446586 y=-5.868376;" datatype="xsd:string" id="meta6146" property="format" xsi:type="nex:LiteralMeta"/>
      </node>
      <node about="#node6147" id="node6147" label="GI1_TazmanianDevil">
        <meta content=" fg=102 102 255 x=-1.8706622 y=-6.291233 ll=1;" datatype="xsd:string" id="meta6148" property="format" xsi:type="nex:LiteralMeta"/>
      </node>
      <node about="#node6149" id="node6149">
        <meta content=" fg=102 102 255 x=-1.8582562 y=-6.3168607;" datatype="xsd:string" id="meta6150" property="format" xsi:type="nex:LiteralMeta"/>
      </node>
      <node about="#node6151" id="node6151" label="GI1_Python">
        <meta content=" fg=102 102 255 x=-2.756263 y=-6.7568426 ll=1;" datatype="xsd:string" id="meta6152" property="format" xsi:type="nex:LiteralMeta"/>
      </node>
      <node about="#node6153" id="node6153" label="GI1_AnoleLizard">
        <meta content=" fg=102 102 255 x=-2.7477498 y=-6.773809 ll=1;" datatype="xsd:string" id="meta6154" property="format" xsi:type="nex:LiteralMeta"/>
      </node>
      <node about="#node6171" id="node6171">
        <meta content=" fg=102 102 255 x=0.9511067 y=-5.2772493;" datatype="xsd:string" id="meta6172" property="format" xsi:type="nex:LiteralMeta"/>
      </node>
      <node about="#node6173" id="node6173" label="GI1_Coelacanth">
        <meta content=" fg=102 102 255 x=0.07044695 y=-5.7509985 lx=-34 ly=30 ll=9;" datatype="xsd:string" id="meta6174" property="format" xsi:type="nex:LiteralMeta"/>
      </node>
      <node about="#node6175" id="node6175" label="GI1_Ghostshark">
        <meta content=" fg=102 102 255 x=0.07959799 y=-5.767629 lx=-95 ly=9 ll=9;" datatype="xsd:string" id="meta6176" property="format" xsi:type="nex:LiteralMeta"/>
      </node>
      <node about="#node6185" id="node6185">
        <meta content=" fg=102 102 255 x=1.9881085 y=-5.1157784;" datatype="xsd:string" id="meta6186" property="format" xsi:type="nex:LiteralMeta"/>
      </node>
      <node about="#node6187" id="node6187" label="GI1a_Medaka">
        <meta content=" fg=102 102 255 x=1.1260649 y=-5.6226125 ll=1;" datatype="xsd:string" id="meta6188" property="format" xsi:type="nex:LiteralMeta"/>
      </node>
      <node about="#node6189" id="node6189">
        <meta content=" fg=102 102 255 x=1.194996 y=-5.724854;" datatype="xsd:string" id="meta6190" property="format" xsi:type="nex:LiteralMeta"/>
      </node>
      <node about="#node6191" id="node6191" label="GI1_Gar">
        <meta content=" fg=102 102 255 x=0.34272802 y=-6.247959 lx=-20 ly=-8 ll=9;" datatype="xsd:string" id="meta6192" property="format" xsi:type="nex:LiteralMeta"/>
      </node>
      <node about="#node6193" id="node6193">
        <meta content=" fg=102 102 255 x=0.4077 y=-6.3414288;" datatype="xsd:string" id="meta6194" property="format" xsi:type="nex:LiteralMeta"/>
      </node>
      <node about="#node6195" id="node6195">
        <meta content=" fg=102 102 255 x=-0.39683068 y=-6.93534;" datatype="xsd:string" id="meta6196" property="format" xsi:type="nex:LiteralMeta"/>
      </node>
      <node about="#node6197" id="node6197" label="GI1a_Fugu">
        <meta content=" fg=102 102 255 x=-1.2390159 y=-7.4745283 lx=-68 ly=10 ll=9;" datatype="xsd:string" id="meta6198" property="format" xsi:type="nex:LiteralMeta"/>
      </node>
      <node about="#node6199" id="node6199">
        <meta content=" fg=102 102 255 x=-1.1956882 y=-7.5368605;" datatype="xsd:string" id="meta6200" property="format" xsi:type="nex:LiteralMeta"/>
      </node>
      <node about="#node6201" id="node6201" label="GI1b_Stickleback">
        <meta content=" fg=102 102 255 x=-2.0274873 y=-8.091937 ll=1;" datatype="xsd:string" id="meta6202" property="format" xsi:type="nex:LiteralMeta"/>
      </node>
      <node about="#node6203" id="node6203">
        <meta content=" fg=102 102 255 x=-1.9888008 y=-8.145935;" datatype="xsd:string" id="meta6204" property="format" xsi:type="nex:LiteralMeta"/>
      </node>
      <node about="#node6205" id="node6205" label="GI1b_Zebrafish">
        <meta content=" fg=102 102 255 x=-2.8099139 y=-8.716701 lx=-109 ly=1 ll=9;" datatype="xsd:string" id="meta6206" property="format" xsi:type="nex:LiteralMeta"/>
      </node>
      <node about="#node6207" id="node6207">
        <meta content=" fg=102 102 255 x=-2.7760968 y=-8.76251;" datatype="xsd:string" id="meta6208" property="format" xsi:type="nex:LiteralMeta"/>
      </node>
      <node about="#node6209" id="node6209" label="GI1a_AtlanticCod">
        <meta content=" fg=102 102 255 x=-3.5862281 y=-9.348759 ll=1;" datatype="xsd:string" id="meta6210" property="format" xsi:type="nex:LiteralMeta"/>
      </node>
      <node about="#node6211" id="node6211">
        <meta content=" fg=102 102 255 x=-3.5575054 y=-9.38653;" datatype="xsd:string" id="meta6212" property="format" xsi:type="nex:LiteralMeta"/>
      </node>
      <node about="#node6213" id="node6213" label="GI1b_Medaka">
        <meta content=" fg=102 102 255 x=-4.356363 y=-9.98805 lx=-107 ly=1 ll=9;" datatype="xsd:string" id="meta6214" property="format" xsi:type="nex:LiteralMeta"/>
      </node>
      <node about="#node6215" id="node6215">
        <meta content=" fg=102 102 255 x=-4.3329563 y=-10.017939;" datatype="xsd:string" id="meta6216" property="format" xsi:type="nex:LiteralMeta"/>
      </node>
      <node about="#node6217" id="node6217" label="GI1a_Stickleback">
        <meta content=" fg=102 102 255 x=-5.120252 y=-10.634514 ll=2;" datatype="xsd:string" id="meta6218" property="format" xsi:type="nex:LiteralMeta"/>
      </node>
      <node about="#node6219" id="node6219">
        <meta content=" fg=102 102 255 x=-5.1023793 y=-10.656677;" datatype="xsd:string" id="meta6220" property="format" xsi:type="nex:LiteralMeta"/>
      </node>
      <node about="#node6221" id="node6221" label="GI1b_Fugu">
        <meta content=" fg=102 102 255 x=-5.87783 y=-11.288086 ll=2;" datatype="xsd:string" id="meta6222" property="format" xsi:type="nex:LiteralMeta"/>
      </node>
      <node about="#node6223" id="node6223" label="GI1a_Tetraodon">
        <meta content=" fg=102 102 255 x=-5.8657055 y=-11.3026905 ll=2;" datatype="xsd:string" id="meta6224" property="format" xsi:type="nex:LiteralMeta"/>
      </node>
      <node about="#node6253" id="node6253">
        <meta content=" fg=102 102 255 x=-0.3305562 y=-7.0159492;" datatype="xsd:string" id="meta6254" property="format" xsi:type="nex:LiteralMeta"/>
      </node>
      <node about="#node6255" id="node6255" label="GI1a_Zebrafish">
        <meta content=" fg=102 102 255 x=-1.0814826 y=-7.6763353 lx=-92 ly=-10 ll=9;" datatype="xsd:string" id="meta6256" property="format" xsi:type="nex:LiteralMeta"/>
      </node>
      <node about="#node6257" id="node6257">
        <meta content=" fg=102 102 255 x=-1.0623772 y=-7.6974463;" datatype="xsd:string" id="meta6258" property="format" xsi:type="nex:LiteralMeta"/>
      </node>
      <node about="#node6259" id="node6259" label="GI1b_Tetraodon">
        <meta content=" fg=102 102 255 x=-1.8006334 y=-8.371966 ll=1;" datatype="xsd:string" id="meta6260" property="format" xsi:type="nex:LiteralMeta"/>
      </node>
      <node about="#node6261" id="node6261" label="GI1b_AtlanticCod">
        <meta content=" fg=102 102 255 x=-1.7876972 y=-8.385859 ll=1;" datatype="xsd:string" id="meta6262" property="format" xsi:type="nex:LiteralMeta"/>
      </node>
      <node about="#node6287" id="node6287">
        <meta content=" fg=0 102 255 x=3.235269 y=-5.00027;" datatype="xsd:string" id="meta6288" property="format" xsi:type="nex:LiteralMeta"/>
      </node>
      <node about="#node6289" id="node6289">
        <meta content=" fg=0 102 255 x=2.6920903 y=-5.839887;" datatype="xsd:string" id="meta6290" property="format" xsi:type="nex:LiteralMeta"/>
      </node>
      <node about="#node6291" id="node6291" label="GI3_Bovine">
        <meta content=" fg=0 102 255 x=1.979968 y=-6.5419426 lx=-63 ly=1 ll=9;" datatype="xsd:string" id="meta6292" property="format" xsi:type="nex:LiteralMeta"/>
      </node>
      <node about="#node6293" id="node6293">
        <meta content=" fg=0 102 255 x=2.1569047 y=-6.6846213;" datatype="xsd:string" id="meta6294" property="format" xsi:type="nex:LiteralMeta"/>
      </node>
      <node about="#node6295" id="node6295">
        <meta content=" fg=0 102 255 x=1.5591824 y=-7.486325;" datatype="xsd:string" id="meta6296" property="format" xsi:type="nex:LiteralMeta"/>
      </node>
      <node about="#node6297" id="node6297">
        <meta content=" fg=0 102 255 x=0.93146145 y=-8.264763;" datatype="xsd:string" id="meta6298" property="format" xsi:type="nex:LiteralMeta"/>
      </node>
      <node about="#node6299" id="node6299">
        <meta content=" fg=0 102 255 x=0.28907785 y=-9.031146;" datatype="xsd:string" id="meta6300" property="format" xsi:type="nex:LiteralMeta"/>
      </node>
      <node about="#node6301" id="node6301" label="GI3_Alligator">
        <meta content=" fg=0 102 255 x=-0.40959024 y=-9.7465925 lx=-81 ly=1 ll=9;" datatype="xsd:string" id="meta6302" property="format" xsi:type="nex:LiteralMeta"/>
      </node>
      <node about="#node6303" id="node6303">
        <meta content=" fg=0 102 255 x=-0.34600303 y=-9.803592;" datatype="xsd:string" id="meta6304" property="format" xsi:type="nex:LiteralMeta"/>
      </node>
      <node about="#node6305" id="node6305" label="GI3_Budgerigar">
        <meta content=" fg=0 102 255 x=-1.0309651 y=-10.53217 ll=1;" datatype="xsd:string" id="meta6306" property="format" xsi:type="nex:LiteralMeta"/>
      </node>
      <node about="#node6307" id="node6307">
        <meta content=" fg=0 102 255 x=-0.97372395 y=-10.58203;" datatype="xsd:string" id="meta6308" property="format" xsi:type="nex:LiteralMeta"/>
      </node>
      <node about="#node6309" id="node6309" label="GI3_Cuckoo">
        <meta content=" fg=0 102 255 x=-1.6447333 y=-11.32348 ll=1;" datatype="xsd:string" id="meta6310" property="format" xsi:type="nex:LiteralMeta"/>
      </node>
      <node about="#node6311" id="node6311">
        <meta content=" fg=0 102 255 x=-1.5940284 y=-11.366392;" datatype="xsd:string" id="meta6312" property="format" xsi:type="nex:LiteralMeta"/>
      </node>
      <node about="#node6313" id="node6313">
        <meta content=" fg=0 102 255 x=-2.2291093 y=-12.138837;" datatype="xsd:string" id="meta6314" property="format" xsi:type="nex:LiteralMeta"/>
      </node>
      <node about="#node6315" id="node6315" label="GI3_Duck">
        <meta content=" fg=0 102 255 x=-2.885924 y=-12.892889 ll=1;" datatype="xsd:string" id="meta6316" property="format" xsi:type="nex:LiteralMeta"/>
      </node>
      <node about="#node6317" id="node6317">
        <meta content=" fg=0 102 255 x=-2.8568301 y=-12.917275;" datatype="xsd:string" id="meta6318" property="format" xsi:type="nex:LiteralMeta"/>
      </node>
      <node about="#node6319" id="node6319" label="GI3_Hoazin">
        <meta content=" fg=0 102 255 x=-3.4992137 y=-13.68366 ll=1;" datatype="xsd:string" id="meta6320" property="format" xsi:type="nex:LiteralMeta"/>
      </node>
      <node about="#node6321" id="node6321">
        <meta content=" fg=0 102 255 x=-3.4771345 y=-13.701637;" datatype="xsd:string" id="meta6322" property="format" xsi:type="nex:LiteralMeta"/>
      </node>
      <node about="#node6323" id="node6323" label="GI3_Ostrich">
        <meta content=" fg=0 102 255 x=-4.1048555 y=-14.480076 ll=1;" datatype="xsd:string" id="meta6324" property="format" xsi:type="nex:LiteralMeta"/>
      </node>
      <node about="#node6325" id="node6325" label="GI3_Ibis">
        <meta content=" fg=0 102 255 x=-4.089967 y=-14.49185 ll=1;" datatype="xsd:string" id="meta6326" property="format" xsi:type="nex:LiteralMeta"/>
      </node>
      <node about="#node6339" id="node6339">
        <meta content=" fg=0 102 255 x=-2.1841147 y=-12.173732;" datatype="xsd:string" id="meta6340" property="format" xsi:type="nex:LiteralMeta"/>
      </node>
      <node about="#node6341" id="node6341" label="GI3_Hornbill">
        <meta content=" fg=0 102 255 x=-2.7818372 y=-12.975435 ll=1;" datatype="xsd:string" id="meta6342" property="format" xsi:type="nex:LiteralMeta"/>
      </node>
      <node about="#node6343" id="node6343" label="GI3_Pigeon">
        <meta content=" fg=0 102 255 x=-2.7665122 y=-12.986636 ll=1;" datatype="xsd:string" id="meta6344" property="format" xsi:type="nex:LiteralMeta"/>
      </node>
      <node about="#node6365" id="node6365">
        <meta content=" fg=0 102 255 x=0.3724434 y=-9.093919;" datatype="xsd:string" id="meta6366" property="format" xsi:type="nex:LiteralMeta"/>
      </node>
      <node about="#node6367" id="node6367" label="GI3_SeaTurtle">
        <meta content=" fg=0 102 255 x=-0.19441903 y=-9.917731 ll=1;" datatype="xsd:string" id="meta6368" property="format" xsi:type="nex:LiteralMeta"/>
      </node>
      <node about="#node6369" id="node6369" label="GI3_SoftshellTurtle">
        <meta content=" fg=0 102 255 x=-0.17867988 y=-9.928343 ll=1;" datatype="xsd:string" id="meta6370" property="format" xsi:type="nex:LiteralMeta"/>
      </node>
      <node about="#node6379" id="node6379">
        <meta content=" fg=0 102 255 x=1.0482632 y=-8.345953;" datatype="xsd:string" id="meta6380" property="format" xsi:type="nex:LiteralMeta"/>
      </node>
      <node about="#node6381" id="node6381">
        <meta content=" fg=0 102 255 x=0.5211192 y=-9.195729;" datatype="xsd:string" id="meta6382" property="format" xsi:type="nex:LiteralMeta"/>
      </node>
      <node about="#node6383" id="node6383" label="GI3_Python">
        <meta content=" fg=0 102 255 x=-0.014066383 y=-10.040463 ll=1;" datatype="xsd:string" id="meta6384" property="format" xsi:type="nex:LiteralMeta"/>
      </node>
      <node about="#node6385" id="node6385" label="GI3_AnoleLizard">
        <meta content=" fg=0 102 255 x=0.0020641899 y=-10.05047 ll=1;" datatype="xsd:string" id="meta6386" property="format" xsi:type="nex:LiteralMeta"/>
      </node>
      <node about="#node6391" id="node6391">
        <meta content=" fg=0 102 255 x=0.5537529 y=-9.215125;" datatype="xsd:string" id="meta6392" property="format" xsi:type="nex:LiteralMeta"/>
      </node>
      <node about="#node6393" id="node6393" label="GI3_Xlaevis">
        <meta content=" fg=0 102 255 x=0.05101552 y=-10.079564 ll=1;" datatype="xsd:string" id="meta6394" property="format" xsi:type="nex:LiteralMeta"/>
      </node>
      <node about="#node6395" id="node6395" label="GI3_Xtropicalis">
        <meta content=" fg=0 102 255 x=0.06751427 y=-10.088951 ll=1;" datatype="xsd:string" id="meta6396" property="format" xsi:type="nex:LiteralMeta"/>
      </node>
      <node about="#node6409" id="node6409">
        <meta content=" fg=0 102 255 x=1.7469913 y=-7.596746;" datatype="xsd:string" id="meta6410" property="format" xsi:type="nex:LiteralMeta"/>
      </node>
      <node about="#node6411" id="node6411">
        <meta content=" fg=0 102 255 x=1.3198384 y=-8.500925;" datatype="xsd:string" id="meta6412" property="format" xsi:type="nex:LiteralMeta"/>
      </node>
      <node about="#node6413" id="node6413">
        <meta content=" fg=0 102 255 x=0.8671169 y=-9.392577;" datatype="xsd:string" id="meta6414" property="format" xsi:type="nex:LiteralMeta"/>
      </node>
      <node about="#node6415" id="node6415" label="GI3_Armadillo">
        <meta content=" fg=0 102 255 x=0.39755225 y=-10.2754755 ll=1;" datatype="xsd:string" id="meta6416" property="format" xsi:type="nex:LiteralMeta"/>
      </node>
      <node about="#node6417" id="node6417">
        <meta content=" fg=0 102 255 x=0.4228785 y=-10.288486;" datatype="xsd:string" id="meta6418" property="format" xsi:type="nex:LiteralMeta"/>
      </node>
      <node about="#node6419" id="node6419" label="GI3_Canine">
        <meta content=" fg=0 102 255 x=-0.029843017 y=-11.180138 lx=-79 ly=25 ll=9;" datatype="xsd:string" id="meta6420" property="format" xsi:type="nex:LiteralMeta"/>
      </node>
      <node about="#node6421" id="node6421" label="GI3_Elephant">
        <meta content=" fg=0 102 255 x=-0.012836748 y=-11.18857 ll=1;" datatype="xsd:string" id="meta6422" property="format" xsi:type="nex:LiteralMeta"/>
      </node>
      <node about="#node6431" id="node6431">
        <meta content=" fg=0 102 255 x=0.91860056 y=-9.4169;" datatype="xsd:string" id="meta6432" property="format" xsi:type="nex:LiteralMeta"/>
      </node>
      <node about="#node6433" id="node6433" label="GI3_Human">
        <meta content=" fg=0 102 255 x=0.5000485 y=-10.325092 lx=-84 ly=4 ll=9;" datatype="xsd:string" id="meta6434" property="format" xsi:type="nex:LiteralMeta"/>
      </node>
      <node about="#node6435" id="node6435">
        <meta content=" fg=0 102 255 x=0.5260743 y=-10.33664;" datatype="xsd:string" id="meta6436" property="format" xsi:type="nex:LiteralMeta"/>
      </node>
      <node about="#node6437" id="node6437" label="GI3_Rat">
        <meta content=" fg=0 102 255 x=0.12483636 y=-11.252614 lx=-24 ly=-1 ll=9;" datatype="xsd:string" id="meta6438" property="format" xsi:type="nex:LiteralMeta"/>
      </node>
      <node about="#node6439" id="node6439" label="GI3_Mouse">
        <meta content=" fg=0 102 255 x=0.14229502 y=-11.260065 ll=1;" datatype="xsd:string" id="meta6440" property="format" xsi:type="nex:LiteralMeta"/>
      </node>
      <node about="#node6453" id="node6453">
        <meta content=" fg=0 102 255 x=1.3896574 y=-8.530723;" datatype="xsd:string" id="meta6454" property="format" xsi:type="nex:LiteralMeta"/>
      </node>
      <node about="#node6455" id="node6455" label="GI3_Platypus">
        <meta content=" fg=0 102 255 x=1.023475 y=-9.461266 ll=1;" datatype="xsd:string" id="meta6456" property="format" xsi:type="nex:LiteralMeta"/>
      </node>
      <node about="#node6457" id="node6457" label="GI3_TazmanianDevil">
        <meta content=" fg=0 102 255 x=1.0412039 y=-9.468049 ll=1;" datatype="xsd:string" id="meta6458" property="format" xsi:type="nex:LiteralMeta"/>
      </node>
      <node about="#node6475" id="node6475">
        <meta content=" fg=0 102 255 x=2.977214 y=-5.9664;" datatype="xsd:string" id="meta6476" property="format" xsi:type="nex:LiteralMeta"/>
      </node>
      <node about="#node6477" id="node6477">
        <meta content=" fg=0 102 255 x=2.7008672 y=-6.9274583;" datatype="xsd:string" id="meta6478" property="format" xsi:type="nex:LiteralMeta"/>
      </node>
      <node about="#node6479" id="node6479">
        <meta content=" fg=0 102 255 x=2.406328 y=-7.8830976;" datatype="xsd:string" id="meta6480" property="format" xsi:type="nex:LiteralMeta"/>
      </node>
      <node about="#node6481" id="node6481" label="GI3a_AtlanticCod">
        <meta content=" fg=0 102 255 x=2.0757291 y=-8.826869 ll=1;" datatype="xsd:string" id="meta6482" property="format" xsi:type="nex:LiteralMeta"/>
      </node>
      <node about="#node6483" id="node6483">
        <meta content=" fg=0 102 255 x=2.120872 y=-8.84149;" datatype="xsd:string" id="meta6484" property="format" xsi:type="nex:LiteralMeta"/>
      </node>
      <node about="#node6485" id="node6485">
        <meta content=" fg=0 102 255 x=1.8172761 y=-9.794291;" datatype="xsd:string" id="meta6486" property="format" xsi:type="nex:LiteralMeta"/>
      </node>
      <node about="#node6487" id="node6487" label="GI3a_Medaka">
        <meta content=" fg=0 102 255 x=1.5046507 y=-10.744166 ll=1;" datatype="xsd:string" id="meta6488" property="format" xsi:type="nex:LiteralMeta"/>
      </node>
      <node about="#node6489" id="node6489" label="GI3a_Stickleback">
        <meta content=" fg=0 102 255 x=1.5227369 y=-10.749929 ll=1;" datatype="xsd:string" id="meta6490" property="format" xsi:type="nex:LiteralMeta"/>
      </node>
      <node about="#node6495" id="node6495">
        <meta content=" fg=0 102 255 x=1.8536592 y=-9.805127;" datatype="xsd:string" id="meta6496" property="format" xsi:type="nex:LiteralMeta"/>
      </node>
      <node about="#node6497" id="node6497" label="GI3a_Tetraodon">
        <meta content=" fg=0 102 255 x=1.5773122 y=-10.766185 ll=1;" datatype="xsd:string" id="meta6498" property="format" xsi:type="nex:LiteralMeta"/>
      </node>
      <node about="#node6499" id="node6499" label="GI3a_Fugu">
        <meta content=" fg=0 102 255 x=1.5956042 y=-10.771257 lx=-4 ll=9;" datatype="xsd:string" id="meta6500" property="format" xsi:type="nex:LiteralMeta"/>
      </node>
      <node about="#node6513" id="node6513">
        <meta content=" fg=0 102 255 x=2.4704225 y=-7.9005437;" datatype="xsd:string" id="meta6514" property="format" xsi:type="nex:LiteralMeta"/>
      </node>
      <node about="#node6515" id="node6515" label="GI3_Ghostshark">
        <meta content=" fg=0 102 255 x=2.2307522 y=-8.871398 lx=-10 ly=-6 ll=9;" datatype="xsd:string" id="meta6516" property="format" xsi:type="nex:LiteralMeta"/>
      </node>
      <node about="#node6517" id="node6517" label="GI3_Coelacanth">
        <meta content=" fg=0 102 255 x=2.2492237 y=-8.875772 ll=1;" datatype="xsd:string" id="meta6518" property="format" xsi:type="nex:LiteralMeta"/>
      </node>
      <node about="#node6527" id="node6527">
        <meta content=" fg=0 102 255 x=2.7838695 y=-6.947531;" datatype="xsd:string" id="meta6528" property="format" xsi:type="nex:LiteralMeta"/>
      </node>
      <node about="#node6529" id="node6529" label="GI3a_Zebrafish">
        <meta content=" fg=0 102 255 x=2.5812216 y=-7.9267826 ll=1;" datatype="xsd:string" id="meta6530" property="format" xsi:type="nex:LiteralMeta"/>
      </node>
      <node about="#node6531" id="node6531" label="GI3_Gar">
        <meta content=" fg=0 102 255 x=2.5998456 y=-7.930453 lx=-7 ly=-8 ll=9;" datatype="xsd:string" id="meta6532" property="format" xsi:type="nex:LiteralMeta"/>
      </node>
      <node about="#node6549" id="node6549">
        <meta content=" fg=0 0 0 x=4.2997947 y=-4.4447484;" datatype="xsd:string" id="meta6550" property="format" xsi:type="nex:LiteralMeta"/>
      </node>
      <node about="#node6551" id="node6551" label="GI3_MarineLamprey">
        <meta content=" fg=0 0 0 x=4.134461 y=-5.4309864 lx=-61 ly=1 ll=9;" datatype="xsd:string" id="meta6552" property="format" xsi:type="nex:LiteralMeta"/>
      </node>
      <node about="#node6553" id="node6553" label="GI1_JapaneseLamprey">
        <meta content=" fg=0 0 0 x=4.1532106 y=-5.4339466 ll=8;" datatype="xsd:string" id="meta6554" property="format" xsi:type="nex:LiteralMeta"/>
      </node>
      <node about="#node6563" id="node6563">
        <meta content=" fg=255 102 102 x=5.0756545 y=-3.7754362;" datatype="xsd:string" id="meta6564" property="format" xsi:type="nex:LiteralMeta"/>
      </node>
      <node about="#node6565" id="node6565" label="GI2_MarineLamprey">
        <meta content=" fg=0 0 0 x=4.947873 y=-4.7672386 ll=8;" datatype="xsd:string" id="meta6566" property="format" xsi:type="nex:LiteralMeta"/>
      </node>
      <node about="#node6567" id="node6567" label="GI2_JapaneseLamprey">
        <meta content=" fg=0 0 0 x=4.966722 y=-4.7694855 ll=8;" datatype="xsd:string" id="meta6568" property="format" xsi:type="nex:LiteralMeta"/>
      </node>
      <node about="#node6577" id="node6577">
        <meta content=" fg=0 0 0 x=6.186549 y=-3.057691;" datatype="xsd:string" id="meta6578" property="format" xsi:type="nex:LiteralMeta"/>
      </node>
      <node about="#node6579" id="node6579">
        <meta content=" fg=0 153 153 x=6.4262195 y=-4.0285454;" datatype="xsd:string" id="meta6580" property="format" xsi:type="nex:LiteralMeta"/>
      </node>
      <node about="#node6581" id="node6581">
        <meta content=" fg=0 153 153 x=6.516264 y=-5.024483;" datatype="xsd:string" id="meta6582" property="format" xsi:type="nex:LiteralMeta"/>
      </node>
      <node about="#node6583" id="node6583">
        <meta content=" fg=0 153 153 x=6.5305004 y=-6.024382;" datatype="xsd:string" id="meta6584" property="format" xsi:type="nex:LiteralMeta"/>
      </node>
      <node about="#node6585" id="node6585" label="GI2_TazmanianDevil">
        <meta content=" fg=0 153 153 x=6.440456 y=-7.02032 ll=8;" datatype="xsd:string" id="meta6586" property="format" xsi:type="nex:LiteralMeta"/>
      </node>
      <node about="#node6587" id="node6587">
        <meta content=" fg=0 153 153 x=6.554226 y=-7.0241003;" datatype="xsd:string" id="meta6588" property="format" xsi:type="nex:LiteralMeta"/>
      </node>
      <node about="#node6589" id="node6589" label="GI2_Alligator">
        <meta content=" fg=0 153 153 x=6.483102 y=-8.021568 ll=8;" datatype="xsd:string" id="meta6590" property="format" xsi:type="nex:LiteralMeta"/>
      </node>
      <node about="#node6591" id="node6591">
        <meta content=" fg=0 153 153 x=6.587439 y=-8.023549;" datatype="xsd:string" id="meta6592" property="format" xsi:type="nex:LiteralMeta"/>
      </node>
      <node about="#node6593" id="node6593">
        <meta content=" fg=0 153 153 x=6.592185 y=-9.023538;" datatype="xsd:string" id="meta6594" property="format" xsi:type="nex:LiteralMeta"/>
      </node>
      <node about="#node6595" id="node6595" label="GI2_Budgerigar">
        <meta content=" fg=0 153 153 x=6.5400066 y=-10.022175 ll=8;" datatype="xsd:string" id="meta6596" property="format" xsi:type="nex:LiteralMeta"/>
      </node>
      <node about="#node6597" id="node6597">
        <meta content=" fg=0 153 153 x=6.606421 y=-10.023437;" datatype="xsd:string" id="meta6598" property="format" xsi:type="nex:LiteralMeta"/>
      </node>
      <node about="#node6599" id="node6599" label="GI2_Ibis">
        <meta content=" fg=0 153 153 x=6.573208 y=-11.022884 ll=8;" datatype="xsd:string" id="meta6600" property="format" xsi:type="nex:LiteralMeta"/>
      </node>
      <node about="#node6601" id="node6601">
        <meta content=" fg=0 153 153 x=6.630147 y=-11.023154;" datatype="xsd:string" id="meta6602" property="format" xsi:type="nex:LiteralMeta"/>
      </node>
      <node about="#node6603" id="node6603" label="GI2_Pigeon">
        <meta content=" fg=0 153 153 x=6.6159105 y=-12.023053 ll=8;" datatype="xsd:string" id="meta6604" property="format" xsi:type="nex:LiteralMeta"/>
      </node>
      <node about="#node6605" id="node6605">
        <meta content=" fg=0 153 153 x=6.66336 y=-12.022603;" datatype="xsd:string" id="meta6606" property="format" xsi:type="nex:LiteralMeta"/>
      </node>
      <node about="#node6607" id="node6607" label="GI2_Duck">
        <meta content=" fg=0 153 153 x=6.6681056 y=-13.022592 lx=3 ly=-6 ll=9;" datatype="xsd:string" id="meta6608" property="format" xsi:type="nex:LiteralMeta"/>
      </node>
      <node about="#node6609" id="node6609">
        <meta content=" fg=0 153 153 x=6.7060575 y=-13.021691;" datatype="xsd:string" id="meta6610" property="format" xsi:type="nex:LiteralMeta"/>
      </node>
      <node about="#node6611" id="node6611" label="GI2_Cuckoo">
        <meta content=" fg=0 153 153 x=6.7297835 y=-14.02141 ll=8;" datatype="xsd:string" id="meta6612" property="format" xsi:type="nex:LiteralMeta"/>
      </node>
      <node about="#node6613" id="node6613">
        <meta content=" fg=0 153 153 x=6.7582355 y=-14.0203285;" datatype="xsd:string" id="meta6614" property="format" xsi:type="nex:LiteralMeta"/>
      </node>
      <node about="#node6615" id="node6615" label="GI2_Ostrich">
        <meta content=" fg=0 153 153 x=6.800933 y=-15.019417 lx=1 ly=4 ll=9;" datatype="xsd:string" id="meta6616" property="format" xsi:type="nex:LiteralMeta"/>
      </node>
      <node about="#node6617" id="node6617" label="GI2_Hornbill">
        <meta content=" fg=0 153 153 x=6.8198895 y=-15.018426 ll=8;" datatype="xsd:string" id="meta6618" property="format" xsi:type="nex:LiteralMeta"/>
      </node>
      <node about="#node6643" id="node6643">
        <meta content=" fg=0 153 153 x=6.686932 y=-9.018587;" datatype="xsd:string" id="meta6644" property="format" xsi:type="nex:LiteralMeta"/>
      </node>
      <node about="#node6645" id="node6645" label="GI2_SeaTurtle">
        <meta content=" fg=0 153 153 x=6.76752 y=-10.015334 lx=-46 ly=-4 ll=9;" datatype="xsd:string" id="meta6646" property="format" xsi:type="nex:LiteralMeta"/>
      </node>
      <node about="#node6647" id="node6647">
        <meta content=" fg=0 153 153 x=6.7958646 y=-10.012636;" datatype="xsd:string" id="meta6648" property="format" xsi:type="nex:LiteralMeta"/>
      </node>
      <node about="#node6649" id="node6649" label="GI2_Python">
        <meta content=" fg=0 153 153 x=6.8953576 y=-11.007674 ll=8;" datatype="xsd:string" id="meta6650" property="format" xsi:type="nex:LiteralMeta"/>
      </node>
      <node about="#node6651" id="node6651" label="GI2_AnoleLizard">
        <meta content=" fg=0 153 153 x=6.9142265 y=-11.005607 lx=-52 ly=-3 ll=9;" datatype="xsd:string" id="meta6652" property="format" xsi:type="nex:LiteralMeta"/>
      </node>
      <node about="#node6673" id="node6673">
        <meta content=" fg=0 153 153 x=6.7189116 y=-6.003735;" datatype="xsd:string" id="meta6674" property="format" xsi:type="nex:LiteralMeta"/>
      </node>
      <node about="#node6675" id="node6675" label="GI2_Platypus">
        <meta content=" fg=0 153 153 x=6.8561006 y=-6.99428 lx=-80 ll=9;" datatype="xsd:string" id="meta6676" property="format" xsi:type="nex:LiteralMeta"/>
      </node>
      <node about="#node6677" id="node6677">
        <meta content=" fg=0 153 153 x=6.930845 y=-6.981019;" datatype="xsd:string" id="meta6678" property="format" xsi:type="nex:LiteralMeta"/>
      </node>
      <node about="#node6679" id="node6679" label="GI2_Canine">
        <meta content=" fg=0 153 153 x=7.0868106 y=-7.9687815 lx=-80 ly=14 ll=9;" datatype="xsd:string" id="meta6680" property="format" xsi:type="nex:LiteralMeta"/>
      </node>
      <node about="#node6681" id="node6681">
        <meta content=" fg=0 153 153 x=7.1520433 y=-7.956248;" datatype="xsd:string" id="meta6682" property="format" xsi:type="nex:LiteralMeta"/>
      </node>
      <node about="#node6683" id="node6683" label="GI2_Elephant">
        <meta content=" fg=0 153 153 x=7.3267303 y=-8.940872 ly=6 ll=9;" datatype="xsd:string" id="meta6684" property="format" xsi:type="nex:LiteralMeta"/>
      </node>
      <node about="#node6685" id="node6685">
        <meta content=" fg=0 153 153 x=7.3824883 y=-8.929334;" datatype="xsd:string" id="meta6686" property="format" xsi:type="nex:LiteralMeta"/>
      </node>
      <node about="#node6687" id="node6687">
        <meta content=" fg=0 153 153 x=7.5944214 y=-9.906617;" datatype="xsd:string" id="meta6688" property="format" xsi:type="nex:LiteralMeta"/>
      </node>
      <node about="#node6689" id="node6689" label="GI2_Bovine">
        <meta content=" fg=0 153 153 x=7.787766 y=-10.887749 ll=8;" datatype="xsd:string" id="meta6690" property="format" xsi:type="nex:LiteralMeta"/>
      </node>
      <node about="#node6691" id="node6691">
        <meta content=" fg=0 153 153 x=7.81562 y=-10.881846;" datatype="xsd:string" id="meta6692" property="format" xsi:type="nex:LiteralMeta"/>
      </node>
      <node about="#node6693" id="node6693" label="GI2_Human">
        <meta content=" fg=0 153 153 x=8.027553 y=-11.859131 ll=8;" datatype="xsd:string" id="meta6694" property="format" xsi:type="nex:LiteralMeta"/>
      </node>
      <node about="#node6695" id="node6695" label="GI2_Armadillo">
        <meta content=" fg=0 153 153 x=8.046065 y=-11.854932 ll=8;" datatype="xsd:string" id="meta6696" property="format" xsi:type="nex:LiteralMeta"/>
      </node>
      <node about="#node6705" id="node6705">
        <meta content=" fg=0 153 153 x=7.6405435 y=-9.895464;" datatype="xsd:string" id="meta6706" property="format" xsi:type="nex:LiteralMeta"/>
      </node>
      <node about="#node6707" id="node6707" label="GI2_Rat">
        <meta content=" fg=0 153 153 x=7.889417 y=-10.863999 ll=8;" datatype="xsd:string" id="meta6708" property="format" xsi:type="nex:LiteralMeta"/>
      </node>
      <node about="#node6709" id="node6709" label="GI2_Mouse">
        <meta content=" fg=0 153 153 x=7.9077563 y=-10.859101 ll=8;" datatype="xsd:string" id="meta6710" property="format" xsi:type="nex:LiteralMeta"/>
      </node>
      <node about="#node6735" id="node6735">
        <meta content=" fg=0 153 153 x=6.8447714 y=-4.9367385;" datatype="xsd:string" id="meta6736" property="format" xsi:type="nex:LiteralMeta"/>
      </node>
      <node about="#node6737" id="node6737">
        <meta content=" fg=0 153 153 x=7.2460093 y=-5.852712;" datatype="xsd:string" id="meta6738" property="format" xsi:type="nex:LiteralMeta"/>
      </node>
      <node about="#node6739" id="node6739" label="GI2_Coelacanth">
        <meta content=" fg=0 153 153 x=7.531465 y=-6.8111043 lx=9 ll=9;" datatype="xsd:string" id="meta6740" property="format" xsi:type="nex:LiteralMeta"/>
      </node>
      <node about="#node6741" id="node6741">
        <meta content=" fg=0 153 153 x=7.655923 y=-6.764837;" datatype="xsd:string" id="meta6742" property="format" xsi:type="nex:LiteralMeta"/>
      </node>
      <node about="#node6743" id="node6743" label="GI2_Ghostshark">
        <meta content=" fg=0 153 153 x=7.959519 y=-7.7176375 ll=8;" datatype="xsd:string" id="meta6744" property="format" xsi:type="nex:LiteralMeta"/>
      </node>
      <node about="#node6745" id="node6745">
        <meta content=" fg=0 153 153 x=8.074474 y=-7.6730294;" datatype="xsd:string" id="meta6746" property="format" xsi:type="nex:LiteralMeta"/>
      </node>
      <node about="#node6747" id="node6747" label="GI2_Gar">
        <meta content=" fg=0 153 153 x=8.396102 y=-8.619896 ll=8;" datatype="xsd:string" id="meta6748" property="format" xsi:type="nex:LiteralMeta"/>
      </node>
      <node about="#node6749" id="node6749">
        <meta content=" fg=0 153 153 x=8.501628 y=-8.5772085;" datatype="xsd:string" id="meta6750" property="format" xsi:type="nex:LiteralMeta"/>
      </node>
      <node about="#node6751" id="node6751" label="GI2b_Zebrafish">
        <meta content=" fg=0 153 153 x=8.841169 y=-9.5178 ll=8;" datatype="xsd:string" id="meta6752" property="format" xsi:type="nex:LiteralMeta"/>
      </node>
      <node about="#node6753" id="node6753">
        <meta content=" fg=0 153 153 x=8.937343 y=-9.477294;" datatype="xsd:string" id="meta6754" property="format" xsi:type="nex:LiteralMeta"/>
      </node>
      <node about="#node6755" id="node6755">
        <meta content=" fg=0 153 153 x=9.338581 y=-10.393268;" datatype="xsd:string" id="meta6756" property="format" xsi:type="nex:LiteralMeta"/>
      </node>
      <node about="#node6757" id="node6757" label="GI2a_Zebrafish">
        <meta content=" fg=0 153 153 x=9.695915 y=-11.327244 ll=8;" datatype="xsd:string" id="meta6758" property="format" xsi:type="nex:LiteralMeta"/>
      </node>
      <node about="#node6759" id="node6759">
        <meta content=" fg=0 153 153 x=9.748494 y=-11.305392;" datatype="xsd:string" id="meta6760" property="format" xsi:type="nex:LiteralMeta"/>
      </node>
      <node about="#node6761" id="node6761" label="GI2a_Medaka">
        <meta content=" fg=0 153 153 x=10.123492 y=-12.232418 ll=8;" datatype="xsd:string" id="meta6762" property="format" xsi:type="nex:LiteralMeta"/>
      </node>
      <node about="#node6763" id="node6763">
        <meta content=" fg=0 153 153 x=10.167047 y=-12.213585;" datatype="xsd:string" id="meta6764" property="format" xsi:type="nex:LiteralMeta"/>
      </node>
      <node about="#node6765" id="node6765">
        <meta content=" fg=0 153 153 x=10.568284 y=-13.129559;" datatype="xsd:string" id="meta6766" property="format" xsi:type="nex:LiteralMeta"/>
      </node>
      <node about="#node6767" id="node6767" label="GI2a_Stickleback">
        <meta content=" fg=0 153 153 x=10.960811 y=-14.049299 lx=4 ly=1 ll=9;" datatype="xsd:string" id="meta6768" property="format" xsi:type="nex:LiteralMeta"/>
      </node>
      <node about="#node6769" id="node6769" label="GI2a_AtlanticCod">
        <meta content=" fg=0 153 153 x=10.978197 y=-14.041683 ll=8;" datatype="xsd:string" id="meta6770" property="format" xsi:type="nex:LiteralMeta"/>
      </node>
      <node about="#node6775" id="node6775">
        <meta content=" fg=0 153 153 x=10.602761 y=-13.113669;" datatype="xsd:string" id="meta6776" property="format" xsi:type="nex:LiteralMeta"/>
      </node>
      <node about="#node6777" id="node6777" label="GI2a_Fugu">
        <meta content=" fg=0 153 153 x=11.029914 y=-14.017849 ll=8;" datatype="xsd:string" id="meta6778" property="format" xsi:type="nex:LiteralMeta"/>
      </node>
      <node about="#node6779" id="node6779" label="GI2a_Tetraodon">
        <meta content=" fg=0 153 153 x=11.047 y=-14.009578 ll=8;" datatype="xsd:string" id="meta6780" property="format" xsi:type="nex:LiteralMeta"/>
      </node>
      <node about="#node6797" id="node6797">
        <meta content=" fg=0 153 153 x=9.423581 y=-10.35112;" datatype="xsd:string" id="meta6798" property="format" xsi:type="nex:LiteralMeta"/>
      </node>
      <node about="#node6799" id="node6799" label="GI2b_AtlanticCod">
        <meta content=" fg=0 153 153 x=9.884746 y=-11.238435 lx=7 ly=1 ll=9;" datatype="xsd:string" id="meta6800" property="format" xsi:type="nex:LiteralMeta"/>
      </node>
      <node about="#node6801" id="node6801">
        <meta content=" fg=0 153 153 x=9.918092 y=-11.220291;" datatype="xsd:string" id="meta6802" property="format" xsi:type="nex:LiteralMeta"/>
      </node>
      <node about="#node6803" id="node6803" label="GI2b_Stickleback">
        <meta content=" fg=0 153 153 x=10.396015 y=-12.098693 lx=5 ly=1 ll=9;" datatype="xsd:string" id="meta6804" property="format" xsi:type="nex:LiteralMeta"/>
      </node>
      <node about="#node6805" id="node6805">
        <meta content=" fg=0 153 153 x=10.420829 y=-12.08473;" datatype="xsd:string" id="meta6806" property="format" xsi:type="nex:LiteralMeta"/>
      </node>
      <node about="#node6807" id="node6807" label="GI2b_Fugu">
        <meta content=" fg=0 153 153 x=10.915339 y=-12.953902 lx=4 ly=-1 ll=9;" datatype="xsd:string" id="meta6808" property="format" xsi:type="nex:LiteralMeta"/>
      </node>
      <node about="#node6809" id="node6809" label="GI2b_Tetraodon">
        <meta content=" fg=0 153 153 x=10.931748 y=-12.94436 ll=8;" datatype="xsd:string" id="meta6810" property="format" xsi:type="nex:LiteralMeta"/>
      </node>
      <node about="#node6843" id="node6843">
        <meta content=" fg=0 153 153 x=7.379957 y=-5.781473;" datatype="xsd:string" id="meta6844" property="format" xsi:type="nex:LiteralMeta"/>
      </node>
      <node about="#node6845" id="node6845" label="GI2_Xlaevis">
        <meta content=" fg=0 153 153 x=7.907101 y=-6.631249 lx=1 ly=-9 ll=9;" datatype="xsd:string" id="meta6846" property="format" xsi:type="nex:LiteralMeta"/>
      </node>
      <node about="#node6847" id="node6847" label="GI2_Xtropicalis">
        <meta content=" fg=0 153 153 x=7.9231358 y=-6.62109 ll=8;" datatype="xsd:string" id="meta6848" property="format" xsi:type="nex:LiteralMeta"/>
      </node>
      <node about="#node6861" id="node6861">
        <meta content=" fg=0 0 0 x=6.761205 y=-3.8760865;" datatype="xsd:string" id="meta6862" property="format" xsi:type="nex:LiteralMeta"/>
      </node>
      <node about="#node6863" id="node6863" label="GI3_JapaneseLamprey">
        <meta content=" fg=0 0 0 x=7.3202233 y=-4.7052417 lx=-13 ly=2 ll=9;" datatype="xsd:string" id="meta6864" property="format" xsi:type="nex:LiteralMeta"/>
      </node>
      <node about="#node6865" id="node6865">
        <meta content=" fg=0 0 0 x=7.3436027 y=-4.6889906;" datatype="xsd:string" id="meta6866" property="format" xsi:type="nex:LiteralMeta"/>
      </node>
      <node about="#node6867" id="node6867" label="GI4_JapaneseLamprey">
        <meta content=" fg=0 0 0 x=7.918258 y=-5.5073857 lx=-4 ly=-4 ll=9;" datatype="xsd:string" id="meta6868" property="format" xsi:type="nex:LiteralMeta"/>
      </node>
      <node about="#node6869" id="node6869" label="GI4_MarineLamprey">
        <meta content=" fg=0 0 0 x=7.933689 y=-5.4963307 ll=8;" datatype="xsd:string" id="meta6870" property="format" xsi:type="nex:LiteralMeta"/>
      </node>
      <node about="#node6887" id="node6887">
        <meta content=" fg=0 0 0 x=7.3388867 y=-1.3129473;" datatype="xsd:string" id="meta6888" property="format" xsi:type="nex:LiteralMeta"/>
      </node>
      <node about="#node6889" id="node6889">
        <meta content=" fg=0 0 0 x=8.249056 y=-1.7271847;" datatype="xsd:string" id="meta6890" property="format" xsi:type="nex:LiteralMeta"/>
      </node>
      <node about="#node6891" id="node6891">
        <meta content=" fg=0 0 0 x=9.047914 y=-2.3287048;" datatype="xsd:string" id="meta6892" property="format" xsi:type="nex:LiteralMeta"/>
      </node>
      <node about="#node6893" id="node6893">
        <meta content=" fg=51 204 255 x=9.829322 y=-2.9527245;" datatype="xsd:string" id="meta6894" property="format" xsi:type="nex:LiteralMeta"/>
      </node>
      <node about="#node6895" id="node6895" label="GT2_Ghostshark">
        <meta content=" fg=51 204 255 x=10.434627 y=-3.7487185 lx=-89 ly=4 ll=9;" datatype="xsd:string" id="meta6896" property="format" xsi:type="nex:LiteralMeta"/>
      </node>
      <node about="#node6897" id="node6897">
        <meta content=" fg=51 204 255 x=10.616618 y=-3.5692997;" datatype="xsd:string" id="meta6898" property="format" xsi:type="nex:LiteralMeta"/>
      </node>
      <node about="#node6899" id="node6899">
        <meta content=" fg=51 204 255 x=11.386041 y=-4.2080393;" datatype="xsd:string" id="meta6900" property="format" xsi:type="nex:LiteralMeta"/>
      </node>
      <node about="#node6901" id="node6901">
        <meta content=" fg=51 204 255 x=12.117862 y=-4.889536;" datatype="xsd:string" id="meta6902" property="format" xsi:type="nex:LiteralMeta"/>
      </node>
      <node about="#node6903" id="node6903">
        <meta content=" fg=51 204 255 x=12.802824 y=-5.6181145;" datatype="xsd:string" id="meta6904" property="format" xsi:type="nex:LiteralMeta"/>
      </node>
      <node about="#node6905" id="node6905">
        <meta content=" fg=51 204 255 x=13.473834 y=-6.3595634;" datatype="xsd:string" id="meta6906" property="format" xsi:type="nex:LiteralMeta"/>
      </node>
      <node about="#node6907" id="node6907">
        <meta content=" fg=51 204 255 x=14.130649 y=-7.1136155;" datatype="xsd:string" id="meta6908" property="format" xsi:type="nex:LiteralMeta"/>
      </node>
      <node about="#node6909" id="node6909" label="GT2_Ibis">
        <meta content=" fg=51 204 255 x=14.750953 y=-7.8979764 ll=8;" datatype="xsd:string" id="meta6910" property="format" xsi:type="nex:LiteralMeta"/>
      </node>
      <node about="#node6911" id="node6911">
        <meta content=" fg=51 204 255 x=14.79459 y=-7.8613997;" datatype="xsd:string" id="meta6912" property="format" xsi:type="nex:LiteralMeta"/>
      </node>
      <node about="#node6913" id="node6913">
        <meta content=" fg=51 204 255 x=15.444219 y=-8.621652;" datatype="xsd:string" id="meta6914" property="format" xsi:type="nex:LiteralMeta"/>
      </node>
      <node about="#node6915" id="node6915" label="GT2_Hornbill">
        <meta content=" fg=51 204 255 x=16.0793 y=-9.394097 ll=8;" datatype="xsd:string" id="meta6916" property="format" xsi:type="nex:LiteralMeta"/>
      </node>
      <node about="#node6917" id="node6917">
        <meta content=" fg=51 204 255 x=16.101034 y=-9.375703;" datatype="xsd:string" id="meta6918" property="format" xsi:type="nex:LiteralMeta"/>
      </node>
      <node about="#node6919" id="node6919" label="GT2_Cuckoo">
        <meta content=" fg=51 204 255 x=16.750662 y=-10.135955 ll=8;" datatype="xsd:string" id="meta6920" property="format" xsi:type="nex:LiteralMeta"/>
      </node>
      <node about="#node6921" id="node6921" label="GT2_Pigeon">
        <meta content=" fg=51 204 255 x=16.764977 y=-10.123487 ll=8;" datatype="xsd:string" id="meta6922" property="format" xsi:type="nex:LiteralMeta"/>
      </node>
      <node about="#node6931" id="node6931">
        <meta content=" fg=51 204 255 x=15.479552 y=-8.589978;" datatype="xsd:string" id="meta6932" property="format" xsi:type="nex:LiteralMeta"/>
      </node>
      <node about="#node6933" id="node6933" label="GT2_Alligator">
        <meta content=" fg=51 204 255 x=16.157568 y=-9.325026 ll=8;" datatype="xsd:string" id="meta6934" property="format" xsi:type="nex:LiteralMeta"/>
      </node>
      <node about="#node6935" id="node6935" label="GT2_Duck">
        <meta content=" fg=51 204 255 x=16.171398 y=-9.312023 ll=8;" datatype="xsd:string" id="meta6936" property="format" xsi:type="nex:LiteralMeta"/>
      </node>
      <node about="#node6949" id="node6949">
        <meta content=" fg=51 204 255 x=14.185956 y=-7.061619;" datatype="xsd:string" id="meta6950" property="format" xsi:type="nex:LiteralMeta"/>
      </node>
      <node about="#node6951" id="node6951" label="GT2_Python">
        <meta content=" fg=51 204 255 x=14.891383 y=-7.7704015 lx=-30 ly=-6 ll=9;" datatype="xsd:string" id="meta6952" property="format" xsi:type="nex:LiteralMeta"/>
      </node>
      <node about="#node6953" id="node6953" label="GT2_AnoleLizard">
        <meta content=" fg=51 204 255 x=14.90471 y=-7.756884 ll=8;" datatype="xsd:string" id="meta6954" property="format" xsi:type="nex:LiteralMeta"/>
      </node>
      <node about="#node6963" id="node6963">
        <meta content=" fg=51 204 255 x=13.54108 y=-6.292635;" datatype="xsd:string" id="meta6964" property="format" xsi:type="nex:LiteralMeta"/>
      </node>
      <node about="#node6965" id="node6965" label="GT2_SoftshellTurtle">
        <meta content=" fg=51 204 255 x=14.272902 y=-6.974132 ll=8;" datatype="xsd:string" id="meta6966" property="format" xsi:type="nex:LiteralMeta"/>
      </node>
      <node about="#node6967" id="node6967" label="GT2_SeaTurtle">
        <meta content=" fg=51 204 255 x=14.285706 y=-6.9601183 ll=8;" datatype="xsd:string" id="meta6968" property="format" xsi:type="nex:LiteralMeta"/>
      </node>
      <node about="#node6977" id="node6977">
        <meta content=" fg=51 204 255 x=12.9109745 y=-5.498611;" datatype="xsd:string" id="meta6978" property="format" xsi:type="nex:LiteralMeta"/>
      </node>
      <node about="#node6979" id="node6979" label="GT2_TazmanianDevil">
        <meta content=" fg=51 204 255 x=13.668135 y=-6.15184 ll=8;" datatype="xsd:string" id="meta6980" property="format" xsi:type="nex:LiteralMeta"/>
      </node>
      <node about="#node6981" id="node6981">
        <meta content=" fg=51 204 255 x=13.709832 y=-6.1001315;" datatype="xsd:string" id="meta6982" property="format" xsi:type="nex:LiteralMeta"/>
      </node>
      <node about="#node6983" id="node6983" label="GT2_Elephant">
        <meta content=" fg=51 204 255 x=14.479256 y=-6.7388706 lx=-57 ly=-9 ll=9;" datatype="xsd:string" id="meta6984" property="format" xsi:type="nex:LiteralMeta"/>
      </node>
      <node about="#node6985" id="node6985">
        <meta content=" fg=51 204 255 x=14.514363 y=-6.694042;" datatype="xsd:string" id="meta6986" property="format" xsi:type="nex:LiteralMeta"/>
      </node>
      <node about="#node6987" id="node6987">
        <meta content=" fg=51 204 255 x=15.307475 y=-7.3031178;" datatype="xsd:string" id="meta6988" property="format" xsi:type="nex:LiteralMeta"/>
      </node>
      <node about="#node6989" id="node6989" label="GT2_Human">
        <meta content=" fg=51 204 255 x=16.088884 y=-7.9271374 ll=8;" datatype="xsd:string" id="meta6990" property="format" xsi:type="nex:LiteralMeta"/>
      </node>
      <node about="#node6991" id="node6991">
        <meta content=" fg=51 204 255 x=16.106333 y=-7.904638;" datatype="xsd:string" id="meta6992" property="format" xsi:type="nex:LiteralMeta"/>
      </node>
      <node about="#node6993" id="node6993" label="GT2_Rat">
        <meta content=" fg=51 204 255 x=16.899446 y=-8.513713 ll=8;" datatype="xsd:string" id="meta6994" property="format" xsi:type="nex:LiteralMeta"/>
      </node>
      <node about="#node6995" id="node6995" label="GT2_Mouse">
        <meta content=" fg=51 204 255 x=16.910864 y=-8.4985485 ll=8;" datatype="xsd:string" id="meta6996" property="format" xsi:type="nex:LiteralMeta"/>
      </node>
      <node about="#node7005" id="node7005">
        <meta content=" fg=51 204 255 x=15.335476 y=-7.2648077;" datatype="xsd:string" id="meta7006" property="format" xsi:type="nex:LiteralMeta"/>
      </node>
      <node about="#node7007" id="node7007" label="GT2_Canine">
        <meta content=" fg=51 204 255 x=16.151134 y=-7.843341 ll=8;" datatype="xsd:string" id="meta7008" property="format" xsi:type="nex:LiteralMeta"/>
      </node>
      <node about="#node7009" id="node7009" label="GT2_Bovine">
        <meta content=" fg=51 204 255 x=16.16197 y=-7.8277545 ll=8;" datatype="xsd:string" id="meta7010" property="format" xsi:type="nex:LiteralMeta"/>
      </node>
      <node about="#node7031" id="node7031">
        <meta content=" fg=51 204 255 x=12.248085 y=-4.7148733;" datatype="xsd:string" id="meta7032" property="format" xsi:type="nex:LiteralMeta"/>
      </node>
      <node about="#node7033" id="node7033" label="GT2a_Zebrafish">
        <meta content=" fg=51 204 255 x=13.0851145 y=-5.26203 lx=32 ly=-4 ll=9;" datatype="xsd:string" id="meta7034" property="format" xsi:type="nex:LiteralMeta"/>
      </node>
      <node about="#node7035" id="node7035">
        <meta content=" fg=51 204 255 x=13.1149 y=-5.2135024;" datatype="xsd:string" id="meta7036" property="format" xsi:type="nex:LiteralMeta"/>
      </node>
      <node about="#node7037" id="node7037" label="GT2a_AtlanticCod">
        <meta content=" fg=51 204 255 x=13.962165 y=-5.7446733 ll=7;" datatype="xsd:string" id="meta7038" property="format" xsi:type="nex:LiteralMeta"/>
      </node>
      <node about="#node7039" id="node7039">
        <meta content=" fg=51 204 255 x=13.986409 y=-5.7038827;" datatype="xsd:string" id="meta7040" property="format" xsi:type="nex:LiteralMeta"/>
      </node>
      <node about="#node7041" id="node7041" label="GT2a_Stickleback">
        <meta content=" fg=51 204 255 x=14.843603 y=-6.2188754 ll=8;" datatype="xsd:string" id="meta7042" property="format" xsi:type="nex:LiteralMeta"/>
      </node>
      <node about="#node7043" id="node7043">
        <meta content=" fg=51 204 255 x=14.862533 y=-6.185969;" datatype="xsd:string" id="meta7044" property="format" xsi:type="nex:LiteralMeta"/>
      </node>
      <node about="#node7045" id="node7045" label="GT2a_Medaka">
        <meta content=" fg=51 204 255 x=15.729348 y=-6.6845984 lx=20 ly=-4 ll=9;" datatype="xsd:string" id="meta7046" property="format" xsi:type="nex:LiteralMeta"/>
      </node>
      <node about="#node7047" id="node7047">
        <meta content=" fg=51 204 255 x=15.743193 y=-6.659718;" datatype="xsd:string" id="meta7048" property="format" xsi:type="nex:LiteralMeta"/>
      </node>
      <node about="#node7049" id="node7049" label="GT2a_Tetraodon">
        <meta content=" fg=51 204 255 x=16.619316 y=-7.141804 ll=8;" datatype="xsd:string" id="meta7050" property="format" xsi:type="nex:LiteralMeta"/>
      </node>
      <node about="#node7051" id="node7051" label="GT2a_Fugu">
        <meta content=" fg=51 204 255 x=16.62831 y=-7.1250877 ll=8;" datatype="xsd:string" id="meta7052" property="format" xsi:type="nex:LiteralMeta"/>
      </node>
      <node about="#node7077" id="node7077">
        <meta content=" fg=51 204 255 x=11.51876 y=-4.0007386;" datatype="xsd:string" id="meta7078" property="format" xsi:type="nex:LiteralMeta"/>
      </node>
      <node about="#node7079" id="node7079" label="GT2_Coelacanth">
        <meta content=" fg=51 204 255 x=12.412551 y=-4.4492235 lx=29 ll=9;" datatype="xsd:string" id="meta7080" property="format" xsi:type="nex:LiteralMeta"/>
      </node>
      <node about="#node7081" id="node7081">
        <meta content=" fg=51 204 255 x=12.424956 y=-4.423596;" datatype="xsd:string" id="meta7082" property="format" xsi:type="nex:LiteralMeta"/>
      </node>
      <node about="#node7083" id="node7083" label="GT2_Xlaevis">
        <meta content=" fg=51 204 255 x=13.327099 y=-4.855035 ll=7;" datatype="xsd:string" id="meta7084" property="format" xsi:type="nex:LiteralMeta"/>
      </node>
      <node about="#node7085" id="node7085" label="GT2_Xtropicalis">
        <meta content=" fg=51 204 255 x=13.335125 y=-4.8378334 ll=7;" datatype="xsd:string" id="meta7086" property="format" xsi:type="nex:LiteralMeta"/>
      </node>
      <node about="#node7103" id="node7103">
        <meta content=" fg=0 0 0 x=9.973149 y=-2.7080975;" datatype="xsd:string" id="meta7104" property="format" xsi:type="nex:LiteralMeta"/>
      </node>
      <node about="#node7105" id="node7105" label="GT2_JapaneseLamprey">
        <meta content=" fg=0 0 0 x=10.891017 y=-3.104984 lx=-20 ly=4 ll=9;" datatype="xsd:string" id="meta7106" property="format" xsi:type="nex:LiteralMeta"/>
      </node>
      <node about="#node7107" id="node7107">
        <meta content=" fg=0 0 0 x=10.901944 y=-3.0786917;" datatype="xsd:string" id="meta7108" property="format" xsi:type="nex:LiteralMeta"/>
      </node>
      <node about="#node7109" id="node7109" label="GT2_MarineLamprey">
        <meta content=" fg=0 0 0 x=11.82718 y=-3.4580843 lx=-7 ly=5 ll=9;" datatype="xsd:string" id="meta7110" property="format" xsi:type="nex:LiteralMeta"/>
      </node>
      <node about="#node7111" id="node7111" label="GT1_JapaneseLamprey">
        <meta content=" fg=0 0 0 x=11.834214 y=-3.440454 ll=7;" datatype="xsd:string" id="meta7112" property="format" xsi:type="nex:LiteralMeta"/>
      </node>
      <node about="#node7125" id="node7125">
        <meta content=" fg=102 153 255 x=9.238938 y=-1.8690724;" datatype="xsd:string" id="meta7126" property="format" xsi:type="nex:LiteralMeta"/>
      </node>
      <node about="#node7127" id="node7127" label="GT3_Coelacanth">
        <meta content=" fg=102 153 255 x=10.177908 y=-2.2130737 lx=-10 ly=15 ll=9;" datatype="xsd:string" id="meta7128" property="format" xsi:type="nex:LiteralMeta"/>
      </node>
      <node about="#node7129" id="node7129">
        <meta content=" fg=102 153 255 x=10.2301235 y=-2.0015588;" datatype="xsd:string" id="meta7130" property="format" xsi:type="nex:LiteralMeta"/>
      </node>
      <node about="#node7131" id="node7131" label="GT3_AnoleLizard">
        <meta content=" fg=102 153 255 x=11.175453 y=-2.3276753 ll=7;" datatype="xsd:string" id="meta7132" property="format" xsi:type="nex:LiteralMeta"/>
      </node>
      <node about="#node7133" id="node7133">
        <meta content=" fg=102 153 255 x=11.222521 y=-2.1246316;" datatype="xsd:string" id="meta7134" property="format" xsi:type="nex:LiteralMeta"/>
      </node>
      <node about="#node7135" id="node7135">
        <meta content=" fg=102 153 255 x=12.2008 y=-2.3319244;" datatype="xsd:string" id="meta7136" property="format" xsi:type="nex:LiteralMeta"/>
      </node>
      <node about="#node7137" id="node7137" label="GT3_Python">
        <meta content=" fg=102 153 255 x=13.152149 y=-2.6400387 ll=7;" datatype="xsd:string" id="meta7138" property="format" xsi:type="nex:LiteralMeta"/>
      </node>
      <node about="#node7139" id="node7139">
        <meta content=" fg=102 153 255 x=13.181003 y=-2.529923;" datatype="xsd:string" id="meta7140" property="format" xsi:type="nex:LiteralMeta"/>
      </node>
      <node about="#node7141" id="node7141">
        <meta content=" fg=102 153 255 x=14.1572695 y=-2.7464912;" datatype="xsd:string" id="meta7142" property="format" xsi:type="nex:LiteralMeta"/>
      </node>
      <node about="#node7143" id="node7143" label="GT3_Alligator">
        <meta content=" fg=102 153 255 x=15.114296 y=-3.036492 ll=7;" datatype="xsd:string" id="meta7144" property="format" xsi:type="nex:LiteralMeta"/>
      </node>
      <node about="#node7145" id="node7145">
        <meta content=" fg=102 153 255 x=15.135549 y=-2.953784;" datatype="xsd:string" id="meta7146" property="format" xsi:type="nex:LiteralMeta"/>
      </node>
      <node about="#node7147" id="node7147" label="GT3_Ostrich">
        <meta content=" fg=102 153 255 x=16.097908 y=-3.2255669 lx=4 ly=14 ll=9;" datatype="xsd:string" id="meta7148" property="format" xsi:type="nex:LiteralMeta"/>
      </node>
      <node about="#node7149" id="node7149">
        <meta content=" fg=102 153 255 x=16.115751 y=-3.1517825;" datatype="xsd:string" id="meta7150" property="format" xsi:type="nex:LiteralMeta"/>
      </node>
      <node about="#node7151" id="node7151" label="GT3_Duck">
        <meta content=" fg=102 153 255 x=17.083096 y=-3.4052496 ll=7;" datatype="xsd:string" id="meta7152" property="format" xsi:type="nex:LiteralMeta"/>
      </node>
      <node about="#node7153" id="node7153">
        <meta content=" fg=102 153 255 x=17.097788 y=-3.340469;" datatype="xsd:string" id="meta7154" property="format" xsi:type="nex:LiteralMeta"/>
      </node>
      <node about="#node7155" id="node7155" label="GT3_Cuckoo">
        <meta content=" fg=102 153 255 x=18.069769 y=-3.5755289 ll=7;" datatype="xsd:string" id="meta7156" property="format" xsi:type="nex:LiteralMeta"/>
      </node>
      <node about="#node7157" id="node7157">
        <meta content=" fg=102 153 255 x=18.081572 y=-3.5198262;" datatype="xsd:string" id="meta7158" property="format" xsi:type="nex:LiteralMeta"/>
      </node>
      <node about="#node7159" id="node7159" label="GT3_Budgerigar">
        <meta content=" fg=102 153 255 x=19.05784 y=-3.7363944 lx=13 ly=-5 ll=9;" datatype="xsd:string" id="meta7160" property="format" xsi:type="nex:LiteralMeta"/>
      </node>
      <node about="#node7161" id="node7161">
        <meta content=" fg=102 153 255 x=19.067015 y=-3.6898382;" datatype="xsd:string" id="meta7162" property="format" xsi:type="nex:LiteralMeta"/>
      </node>
      <node about="#node7163" id="node7163">
        <meta content=" fg=102 153 255 x=20.049051 y=-3.8785245;" datatype="xsd:string" id="meta7164" property="format" xsi:type="nex:LiteralMeta"/>
      </node>
      <node about="#node7165" id="node7165" label="GT3_Hornbill">
        <meta content=" fg=102 153 255 x=21.029255 y=-4.076523 lx=-4 ly=-7 ll=9;" datatype="xsd:string" id="meta7166" property="format" xsi:type="nex:LiteralMeta"/>
      </node>
      <node about="#node7167" id="node7167" label="GT3_Ibis">
        <meta content=" fg=102 153 255 x=21.032835 y=-4.057882 ll=7;" datatype="xsd:string" id="meta7168" property="format" xsi:type="nex:LiteralMeta"/>
      </node>
      <node about="#node7173" id="node7173">
        <meta content=" fg=102 153 255 x=20.055506 y=-3.8411145;" datatype="xsd:string" id="meta7174" property="format" xsi:type="nex:LiteralMeta"/>
      </node>
      <node about="#node7175" id="node7175" label="GT3_Hoazin">
        <meta content=" fg=102 153 255 x=21.042517 y=-4.001766 ll=7;" datatype="xsd:string" id="meta7176" property="format" xsi:type="nex:LiteralMeta"/>
      </node>
      <node about="#node7177" id="node7177" label="GT3_Pigeon">
        <meta content=" fg=102 153 255 x=21.04539 y=-3.9830024 ll=7;" datatype="xsd:string" id="meta7178" property="format" xsi:type="nex:LiteralMeta"/>
      </node>
      <node about="#node7207" id="node7207">
        <meta content=" fg=102 153 255 x=14.174523 y=-2.6435714;" datatype="xsd:string" id="meta7208" property="format" xsi:type="nex:LiteralMeta"/>
      </node>
      <node about="#node7209" id="node7209" label="GT3_SoftshellTurtle">
        <meta content=" fg=102 153 255 x=15.166921 y=-2.7666445 ll=7;" datatype="xsd:string" id="meta7210" property="format" xsi:type="nex:LiteralMeta"/>
      </node>
      <node about="#node7211" id="node7211" label="GT3_SeaTurtle">
        <meta content=" fg=102 153 255 x=15.169078 y=-2.7477853 ll=7;" datatype="xsd:string" id="meta7212" property="format" xsi:type="nex:LiteralMeta"/>
      </node>
      <node about="#node7225" id="node7225">
        <meta content=" fg=102 153 255 x=12.222476 y=-2.1341228;" datatype="xsd:string" id="meta7226" property="format" xsi:type="nex:LiteralMeta"/>
      </node>
      <node about="#node7227" id="node7227" label="GT3_Platypus">
        <meta content=" fg=102 153 255 x=13.21883 y=-2.21944 lx=24 ly=16 ll=9;" datatype="xsd:string" id="meta7228" property="format" xsi:type="nex:LiteralMeta"/>
      </node>
      <node about="#node7229" id="node7229">
        <meta content=" fg=102 153 255 x=13.222476 y=-2.1341228;" datatype="xsd:string" id="meta7230" property="format" xsi:type="nex:LiteralMeta"/>
      </node>
      <node about="#node7231" id="node7231" label="GT3_TazmanianDevil">
        <meta content=" fg=102 153 255 x=14.22027 y=-2.2005124 ll=7;" datatype="xsd:string" id="meta7232" property="format" xsi:type="nex:LiteralMeta"/>
      </node>
      <node about="#node7233" id="node7233">
        <meta content=" fg=102 153 255 x=14.222431 y=-2.1246316;" datatype="xsd:string" id="meta7234" property="format" xsi:type="nex:LiteralMeta"/>
      </node>
      <node about="#node7235" id="node7235" label="GT3_Elephant">
        <meta content=" fg=102 153 255 x=15.221305 y=-2.17207 ll=7;" datatype="xsd:string" id="meta7236" property="format" xsi:type="nex:LiteralMeta"/>
      </node>
      <node about="#node7237" id="node7237">
        <meta content=" fg=102 153 255 x=15.222251 y=-2.1056504;" datatype="xsd:string" id="meta7238" property="format" xsi:type="nex:LiteralMeta"/>
      </node>
      <node about="#node7239" id="node7239">
        <meta content=" fg=102 153 255 x=16.222206 y=-2.1151416;" datatype="xsd:string" id="meta7240" property="format" xsi:type="nex:LiteralMeta"/>
      </node>
      <node about="#node7241" id="node7241" label="GT3_Armadillo">
        <meta content=" fg=102 153 255 x=17.2218 y=-2.1436114 ll=7;" datatype="xsd:string" id="meta7242" property="format" xsi:type="nex:LiteralMeta"/>
      </node>
      <node about="#node7243" id="node7243">
        <meta content=" fg=102 153 255 x=17.222206 y=-2.1151416;" datatype="xsd:string" id="meta7244" property="format" xsi:type="nex:LiteralMeta"/>
      </node>
      <node about="#node7245" id="node7245" label="GT3_Canine">
        <meta content=" fg=102 153 255 x=18.22216 y=-2.1246326 lx=-13 ly=-3 ll=9;" datatype="xsd:string" id="meta7246" property="format" xsi:type="nex:LiteralMeta"/>
      </node>
      <node about="#node7247" id="node7247" label="GT3_Bovine">
        <meta content=" fg=102 153 255 x=18.22216 y=-2.1056504 ll=7;" datatype="xsd:string" id="meta7248" property="format" xsi:type="nex:LiteralMeta"/>
      </node>
      <node about="#node7257" id="node7257">
        <meta content=" fg=102 153 255 x=16.221125 y=-2.0582123;" datatype="xsd:string" id="meta7258" property="format" xsi:type="nex:LiteralMeta"/>
      </node>
      <node about="#node7259" id="node7259" label="GT3_Human">
        <meta content=" fg=102 153 255 x=17.22072 y=-2.0297425 lx=4 ly=17 ll=9;" datatype="xsd:string" id="meta7260" property="format" xsi:type="nex:LiteralMeta"/>
      </node>
      <node about="#node7261" id="node7261">
        <meta content=" fg=102 153 255 x=17.219503 y=-2.0012956;" datatype="xsd:string" id="meta7262" property="format" xsi:type="nex:LiteralMeta"/>
      </node>
      <node about="#node7263" id="node7263" label="GT3_Rat">
        <meta content=" fg=102 153 255 x=18.218378 y=-1.9538574 lx=1 ly=12 ll=9;" datatype="xsd:string" id="meta7264" property="format" xsi:type="nex:LiteralMeta"/>
      </node>
      <node about="#node7265" id="node7265" label="GT3_Mouse">
        <meta content=" fg=102 153 255 x=18.217299 y=-1.934906 ll=7;" datatype="xsd:string" id="meta7266" property="format" xsi:type="nex:LiteralMeta"/>
      </node>
      <node about="#node7307" id="node7307">
        <meta content=" fg=0 0 0 x=8.267682 y=-0.94235307;" datatype="xsd:string" id="meta7308" property="format" xsi:type="nex:LiteralMeta"/>
      </node>
      <node about="#node7309" id="node7309" label="GT1_MarineLamprey">
        <meta content=" fg=0 0 0 x=9.264035 y=-0.85703593 lx=-1 ly=6 ll=9;" datatype="xsd:string" id="meta7310" property="format" xsi:type="nex:LiteralMeta"/>
      </node>
      <node about="#node7311" id="node7311">
        <meta content=" fg=51 153 255 x=9.192918 y=-0.5629603;" datatype="xsd:string" id="meta7312" property="format" xsi:type="nex:LiteralMeta"/>
      </node>
      <node about="#node7313" id="node7313">
        <meta content=" fg=51 153 255 x=10.147148 y=-0.26388934;" datatype="xsd:string" id="meta7314" property="format" xsi:type="nex:LiteralMeta"/>
      </node>
      <node about="#node7315" id="node7315">
        <meta content=" fg=51 153 255 x=11.123416 y=-0.04732104;" datatype="xsd:string" id="meta7316" property="format" xsi:type="nex:LiteralMeta"/>
      </node>
      <node about="#node7317" id="node7317">
        <meta content=" fg=51 153 255 x=12.1054535 y=0.14136535;" datatype="xsd:string" id="meta7318" property="format" xsi:type="nex:LiteralMeta"/>
      </node>
      <node about="#node7319" id="node7319">
        <meta content=" fg=51 153 255 x=13.092464 y=0.30201682;" datatype="xsd:string" id="meta7320" property="format" xsi:type="nex:LiteralMeta"/>
      </node>
      <node about="#node7321" id="node7321">
        <meta content=" fg=51 153 255 x=14.082347 y=0.44390464;" datatype="xsd:string" id="meta7322" property="format" xsi:type="nex:LiteralMeta"/>
      </node>
      <node about="#node7323" id="node7323" label="GT1_Ibis">
        <meta content=" fg=51 153 255 x=15.076902 y=0.5481185 ll=7;" datatype="xsd:string" id="meta7324" property="format" xsi:type="nex:LiteralMeta"/>
      </node>
      <node about="#node7325" id="node7325">
        <meta content=" fg=51 153 255 x=15.070839 y=0.5951811;" datatype="xsd:string" id="meta7326" property="format" xsi:type="nex:LiteralMeta"/>
      </node>
      <node about="#node7327" id="node7327" label="GT1_Hornbill">
        <meta content=" fg=51 153 255 x=16.063236 y=0.7182541 lx=5 ly=14 ll=9;" datatype="xsd:string" id="meta7328" property="format" xsi:type="nex:LiteralMeta"/>
      </node>
      <node about="#node7329" id="node7329">
        <meta content=" fg=51 153 255 x=16.05785 y=0.75583255;" datatype="xsd:string" id="meta7330" property="format" xsi:type="nex:LiteralMeta"/>
      </node>
      <node about="#node7331" id="node7331" label="GT1_Hoazin">
        <meta content=" fg=51 153 255 x=17.047733 y=0.8977204 ll=7;" datatype="xsd:string" id="meta7332" property="format" xsi:type="nex:LiteralMeta"/>
      </node>
      <node about="#node7333" id="node7333">
        <meta content=" fg=51 153 255 x=17.043291 y=0.9258446;" datatype="xsd:string" id="meta7334" property="format" xsi:type="nex:LiteralMeta"/>
      </node>
      <node about="#node7335" id="node7335" label="GT1_Cuckoo">
        <meta content=" fg=51 153 255 x=18.030304 y=1.0864961 ll=7;" datatype="xsd:string" id="meta7336" property="format" xsi:type="nex:LiteralMeta"/>
      </node>
      <node about="#node7337" id="node7337" label="GT1_Pigeon">
        <meta content=" fg=51 153 255 x=18.027077 y=1.105202 ll=7;" datatype="xsd:string" id="meta7338" property="format" xsi:type="nex:LiteralMeta"/>
      </node>
      <node about="#node7355" id="node7355">
        <meta content=" fg=51 153 255 x=14.070744 y=0.5093096;" datatype="xsd:string" id="meta7356" property="format" xsi:type="nex:LiteralMeta"/>
      </node>
      <node about="#node7357" id="node7357" label="GT1_Ostrich">
        <meta content=" fg=51 153 255 x=15.050945 y=0.70730805 lx=31 ly=1 ll=9;" datatype="xsd:string" id="meta7358" property="format" xsi:type="nex:LiteralMeta"/>
      </node>
      <node about="#node7359" id="node7359" label="GT1_Budgerigar">
        <meta content=" fg=51 153 255 x=15.04701 y=0.7258779 ll=7;" datatype="xsd:string" id="meta7360" property="format" xsi:type="nex:LiteralMeta"/>
      </node>
      <node about="#node7369" id="node7369">
        <meta content=" fg=51 153 255 x=13.072797 y=0.39483255;" datatype="xsd:string" id="meta7370" property="format" xsi:type="nex:LiteralMeta"/>
      </node>
      <node about="#node7371" id="node7371" label="GT1_SeaTurtle">
        <meta content=" fg=51 153 255 x=14.044778 y=0.62989265 ll=7;" datatype="xsd:string" id="meta7372" property="format" xsi:type="nex:LiteralMeta"/>
      </node>
      <node about="#node7373" id="node7373">
        <meta content=" fg=51 153 255 x=14.037692 y=0.6574695;" datatype="xsd:string" id="meta7374" property="format" xsi:type="nex:LiteralMeta"/>
      </node>
      <node about="#node7375" id="node7375" label="GT1_Python">
        <meta content=" fg=51 153 255 x=15.005036 y=0.9109367 lx=-13 ly=12 ll=9;" datatype="xsd:string" id="meta7376" property="format" xsi:type="nex:LiteralMeta"/>
      </node>
      <node about="#node7377" id="node7377" label="GT1_AnoleLizard">
        <meta content=" fg=51 153 255 x=15.000051 y=0.9292525 ll=7;" datatype="xsd:string" id="meta7378" property="format" xsi:type="nex:LiteralMeta"/>
      </node>
      <node about="#node7391" id="node7391">
        <meta content=" fg=51 153 255 x=12.074765 y=0.26079315;" datatype="xsd:string" id="meta7392" property="format" xsi:type="nex:LiteralMeta"/>
      </node>
      <node about="#node7393" id="node7393" label="GT1_Alligator">
        <meta content=" fg=51 153 255 x=13.031792 y=0.550794 ll=7;" datatype="xsd:string" id="meta7394" property="format" xsi:type="nex:LiteralMeta"/>
      </node>
      <node about="#node7395" id="node7395">
        <meta content=" fg=51 153 255 x=13.023148 y=0.57792276;" datatype="xsd:string" id="meta7396" property="format" xsi:type="nex:LiteralMeta"/>
      </node>
      <node about="#node7397" id="node7397" label="GT1_Xlaevis">
        <meta content=" fg=51 153 255 x=13.974497 y=0.886037 lx=4 ly=11 ll=9;" datatype="xsd:string" id="meta7398" property="format" xsi:type="nex:LiteralMeta"/>
      </node>
      <node about="#node7399" id="node7399" label="GT1_Xtropicalis">
        <meta content=" fg=51 153 255 x=13.968477 y=0.9040393 ll=7;" datatype="xsd:string" id="meta7400" property="format" xsi:type="nex:LiteralMeta"/>
      </node>
      <node about="#node7413" id="node7413">
        <meta content=" fg=51 153 255 x=11.057318 y=0.15034802;" datatype="xsd:string" id="meta7414" property="format" xsi:type="nex:LiteralMeta"/>
      </node>
      <node about="#node7415" id="node7415" label="GT1_Ghostshark">
        <meta content=" fg=51 153 255 x=11.996286 y=0.49434936 lx=21 ly=-4 ll=9;" datatype="xsd:string" id="meta7416" property="format" xsi:type="nex:LiteralMeta"/>
      </node>
      <node about="#node7417" id="node7417">
        <meta content=" fg=51 153 255 x=11.963513 y=0.57320523;" datatype="xsd:string" id="meta7418" property="format" xsi:type="nex:LiteralMeta"/>
      </node>
      <node about="#node7419" id="node7419" label="GT1_Coelacanth">
        <meta content=" fg=51 153 255 x=12.895784 y=0.9349674 lx=1 ly=10 ll=9;" datatype="xsd:string" id="meta7420" property="format" xsi:type="nex:LiteralMeta"/>
      </node>
      <node about="#node7421" id="node7421">
        <meta content=" fg=51 153 255 x=12.865656 y=1.0046442;" datatype="xsd:string" id="meta7422" property="format" xsi:type="nex:LiteralMeta"/>
      </node>
      <node about="#node7423" id="node7423" label="GT1_Gar">
        <meta content=" fg=51 153 255 x=13.790892 y=1.3840369 ll=7;" datatype="xsd:string" id="meta7424" property="format" xsi:type="nex:LiteralMeta"/>
      </node>
      <node about="#node7425" id="node7425">
        <meta content=" fg=51 153 255 x=13.763662 y=1.444626;" datatype="xsd:string" id="meta7426" property="format" xsi:type="nex:LiteralMeta"/>
      </node>
      <node about="#node7427" id="node7427" label="GT1a_Zebrafish">
        <meta content=" fg=51 153 255 x=14.68153 y=1.8415124 ll=7;" datatype="xsd:string" id="meta7428" property="format" xsi:type="nex:LiteralMeta"/>
      </node>
      <node about="#node7429" id="node7429">
        <meta content=" fg=51 153 255 x=14.657453 y=1.893111;" datatype="xsd:string" id="meta7430" property="format" xsi:type="nex:LiteralMeta"/>
      </node>
      <node about="#node7431" id="node7431">
        <meta content=" fg=51 153 255 x=15.559595 y=2.32455;" datatype="xsd:string" id="meta7432" property="format" xsi:type="nex:LiteralMeta"/>
      </node>
      <node about="#node7433" id="node7433" label="GT1a_Medaka">
        <meta content=" fg=51 153 255 x=16.469765 y=2.7387872 ll=7;" datatype="xsd:string" id="meta7434" property="format" xsi:type="nex:LiteralMeta"/>
      </node>
      <node about="#node7435" id="node7435">
        <meta content=" fg=51 153 255 x=16.457602 y=2.7645316;" datatype="xsd:string" id="meta7436" property="format" xsi:type="nex:LiteralMeta"/>
      </node>
      <node about="#node7437" id="node7437" label="GT1a_Stickleback">
        <meta content=" fg=51 153 255 x=17.359743 y=3.1959705 lx=-9 ly=16 ll=9;" datatype="xsd:string" id="meta7438" property="format" xsi:type="nex:LiteralMeta"/>
      </node>
      <node about="#node7439" id="node7439" label="GT1a_AtlanticCod">
        <meta content=" fg=51 153 255 x=17.351393 y=3.2130167 lx=-7 ly=17 ll=9;" datatype="xsd:string" id="meta7440" property="format" xsi:type="nex:LiteralMeta"/>
      </node>
      <node about="#node7449" id="node7449">
        <meta content=" fg=51 153 255 x=15.538113 y=2.3668602;" datatype="xsd:string" id="meta7450" property="format" xsi:type="nex:LiteralMeta"/>
      </node>
      <node about="#node7451" id="node7451" label="GT1a_Fugu">
        <meta content=" fg=51 153 255 x=16.42323 y=2.8322296 ll=7;" datatype="xsd:string" id="meta7452" property="format" xsi:type="nex:LiteralMeta"/>
      </node>
      <node about="#node7453" id="node7453" label="GT1a_Tetraodon">
        <meta content=" fg=51 153 255 x=16.414236 y=2.8489466 ll=7;" datatype="xsd:string" id="meta7454" property="format" xsi:type="nex:LiteralMeta"/>
      </node>
      <node about="#node7483" id="node7483">
        <meta content=" fg=51 153 255 x=10.019411 y=-1.3758659E-5;" datatype="xsd:string" id="meta7484" property="format" xsi:type="nex:LiteralMeta"/>
      </node>
      <node about="#node7485" id="node7485">
        <meta content=" fg=51 153 255 x=10.856441 y=0.54714346;" datatype="xsd:string" id="meta7486" property="format" xsi:type="nex:LiteralMeta"/>
      </node>
      <node about="#node7487" id="node7487">
        <meta content=" fg=51 153 255 x=11.703706 y=1.0783142;" datatype="xsd:string" id="meta7488" property="format" xsi:type="nex:LiteralMeta"/>
      </node>
      <node about="#node7489" id="node7489">
        <meta content=" fg=51 153 255 x=12.5609 y=1.5933071;" datatype="xsd:string" id="meta7490" property="format" xsi:type="nex:LiteralMeta"/>
      </node>
      <node about="#node7491" id="node7491" label="GT1_Bovine">
        <meta content=" fg=51 153 255 x=13.427715 y=2.0919366 lx=3 ly=28 ll=9;" datatype="xsd:string" id="meta7492" property="format" xsi:type="nex:LiteralMeta"/>
      </node>
      <node about="#node7493" id="node7493">
        <meta content=" fg=51 153 255 x=13.413168 y=2.1164124;" datatype="xsd:string" id="meta7494" property="format" xsi:type="nex:LiteralMeta"/>
      </node>
      <node about="#node7495" id="node7495" label="GT1_Human">
        <meta content=" fg=51 153 255 x=14.270362 y=2.6314054 ll=7;" datatype="xsd:string" id="meta7496" property="format" xsi:type="nex:LiteralMeta"/>
      </node>
      <node about="#node7497" id="node7497" label="GT1_Canine">
        <meta content=" fg=51 153 255 x=14.260432 y=2.6475832 ll=7;" datatype="xsd:string" id="meta7506" property="format" xsi:type="nex:LiteralMeta"/>
      </node>
      <node about="#node7515" id="node7515">
        <meta content=" fg=51 153 255 x=12.535504 y=1.6333911;" datatype="xsd:string" id="meta7516" property="format" xsi:type="nex:LiteralMeta"/>
      </node>
      <node about="#node7517" id="node7517" label="GT1_Mouse">
        <meta content=" fg=51 153 255 x=13.372535 y=2.1805484 ll=7;" datatype="xsd:string" id="meta7518" property="format" xsi:type="nex:LiteralMeta"/>
      </node>
      <node about="#node7519" id="node7519" label="GT1_Elephant">
        <meta content=" fg=51 153 255 x=13.361998 y=2.1963377 ll=7;" datatype="xsd:string" id="meta7520" property="format" xsi:type="nex:LiteralMeta"/>
      </node>
      <node about="#node7529" id="node7529">
        <meta content=" fg=51 153 255 x=11.666572 y=1.133392;" datatype="xsd:string" id="meta7530" property="format" xsi:type="nex:LiteralMeta"/>
      </node>
      <node about="#node7531" id="node7531" label="GT1_Rat">
        <meta content=" fg=51 153 255 x=12.482231 y=1.711925 lx=-24 ly=22 ll=9;" datatype="xsd:string" id="meta7532" property="format" xsi:type="nex:LiteralMeta"/>
      </node>
      <node about="#node7533" id="node7533" label="GT1_Armadillo">
        <meta content=" fg=51 153 255 x=12.471103 y=1.727303 ll=7;" datatype="xsd:string" id="meta7534" property="format" xsi:type="nex:LiteralMeta"/>
      </node>
      <node about="#node7543" id="node7543">
        <meta content=" fg=51 153 255 x=10.806706 y=0.6165614;" datatype="xsd:string" id="meta7544" property="format" xsi:type="nex:LiteralMeta"/>
      </node>
      <node about="#node7545" id="node7545" label="GT1_Platypus">
        <meta content=" fg=51 153 255 x=11.599819 y=1.2256366 ll=7;" datatype="xsd:string" id="meta7546" property="format" xsi:type="nex:LiteralMeta"/>
      </node>
      <node about="#node7547" id="node7547" label="GT1_TazmanianDevil">
        <meta content=" fg=51 153 255 x=11.588116 y=1.2405812 ll=7;" datatype="xsd:string" id="meta7548" property="format" xsi:type="nex:LiteralMeta"/>
      </node>
      <node about="#node7573" id="node7573">
        <meta content=" fg=0 0 0 x=5.7958107 y=0.7252333;" datatype="xsd:string" id="meta7574" property="format" xsi:type="nex:LiteralMeta"/>
      </node>
      <node about="#node7575" id="node7575">
        <meta content=" fg=0 0 0 x=5.932999 y=1.7157782;" datatype="xsd:string" id="meta7576" property="format" xsi:type="nex:LiteralMeta"/>
      </node>
      <node about="#node7577" id="node7577" label="GIa_GoldStarTunicate">
        <meta content=" fg=0 0 0 x=6.7024226 y=2.3545177 lx=-25 ly=-7 ll=9;" datatype="xsd:string" id="meta7578" property="format" xsi:type="nex:LiteralMeta"/>
      </node>
      <node about="#node7579" id="node7579">
        <meta content=" fg=51 255 204 x=6.0607805 y=2.7075806;" datatype="xsd:string" id="meta7580" property="format" xsi:type="nex:LiteralMeta"/>
      </node>
      <node about="#node7581" id="node7581">
        <meta content=" fg=51 255 204 x=6.235467 y=3.6922047;" datatype="xsd:string" id="meta7582" property="format" xsi:type="nex:LiteralMeta"/>
      </node>
      <node about="#node7583" id="node7583">
        <meta content=" fg=51 255 204 x=6.438115 y=4.6714563;" datatype="xsd:string" id="meta7584" property="format" xsi:type="nex:LiteralMeta"/>
      </node>
      <node about="#node7585" id="node7585">
        <meta content=" fg=51 255 204 x=6.6593137 y=5.646685;" datatype="xsd:string" id="meta7586" property="format" xsi:type="nex:LiteralMeta"/>
      </node>
      <node about="#node7587" id="node7587">
        <meta content=" fg=51 255 204 x=7.1455526 y=6.520511;" datatype="xsd:string" id="meta7588" property="format" xsi:type="nex:LiteralMeta"/>
      </node>
      <node about="#node7589" id="node7589">
        <meta content=" fg=51 255 204 x=7.6646075 y=7.3752522;" datatype="xsd:string" id="meta7590" property="format" xsi:type="nex:LiteralMeta"/>
      </node>
      <node about="#node7591" id="node7591" label="GO.1_Gar">
        <meta content=" fg=51 255 204 x=8.421768 y=8.0284815 lx=-4 ly=5 ll=9;" datatype="xsd:string" id="meta7592" property="format" xsi:type="nex:LiteralMeta"/>
      </node>
      <node about="#node7593" id="node7593">
        <meta content=" fg=51 255 204 x=8.175527 y=8.23488;" datatype="xsd:string" id="meta7594" property="format" xsi:type="nex:LiteralMeta"/>
      </node>
      <node about="#node7595" id="node7595">
        <meta content=" fg=51 255 204 x=8.710712 y=9.079616;" datatype="xsd:string" id="meta7596" property="format" xsi:type="nex:LiteralMeta"/>
      </node>
      <node about="#node7597" id="node7597">
        <meta content=" fg=51 255 204 x=9.345793 y=9.852061;" datatype="xsd:string" id="meta7598" property="format" xsi:type="nex:LiteralMeta"/>
      </node>
      <node about="#node7599" id="node7599">
        <meta content=" fg=51 255 204 x=10.03764 y=10.574106;" datatype="xsd:string" id="meta7600" property="format" xsi:type="nex:LiteralMeta"/>
      </node>
      <node about="#node7601" id="node7601">
        <meta content=" fg=51 255 204 x=10.743066 y=11.282888;" datatype="xsd:string" id="meta7602" property="format" xsi:type="nex:LiteralMeta"/>
      </node>
      <node about="#node7603" id="node7603" label="GO.1_Elephant">
        <meta content=" fg=51 255 204 x=11.487691 y=11.950372 lx=3 ly=8 ll=9;" datatype="xsd:string" id="meta7604" property="format" xsi:type="nex:LiteralMeta"/>
      </node>
      <node about="#node7605" id="node7605">
        <meta content=" fg=51 255 204 x=11.441734 y=11.998335;" datatype="xsd:string" id="meta7606" property="format" xsi:type="nex:LiteralMeta"/>
      </node>
      <node about="#node7607" id="node7607">
        <meta content=" fg=51 255 204 x=12.160488 y=12.6936;" datatype="xsd:string" id="meta7608" property="format" xsi:type="nex:LiteralMeta"/>
      </node>
      <node about="#node7609" id="node7609" label="GO.1_Armadillo">
        <meta content=" fg=51 255 204 x=12.892309 y=13.375096 lx=27 ly=17 ll=9;" datatype="xsd:string" id="meta7610" property="format" xsi:type="nex:LiteralMeta"/>
      </node>
      <node about="#node7611" id="node7611">
        <meta content=" fg=51 255 204 x=12.87261 y=13.395655;" datatype="xsd:string" id="meta7612" property="format" xsi:type="nex:LiteralMeta"/>
      </node>
      <node about="#node7613" id="node7613" label="GO.1_Canine">
        <meta content=" fg=51 255 204 x=13.591364 y=14.0909195 ll=6;" datatype="xsd:string" id="meta7614" property="format" xsi:type="nex:LiteralMeta"/>
      </node>
      <node about="#node7615" id="node7615" label="GO.1_Human">
        <meta content=" fg=51 255 204 x=13.578037 y=14.104438 lx=-6 ly=21 ll=9;" datatype="xsd:string" id="meta7616" property="format" xsi:type="nex:LiteralMeta"/>
      </node>
      <node about="#node7625" id="node7625">
        <meta content=" fg=51 255 204 x=12.119751 y=12.733381;" datatype="xsd:string" id="meta7626" property="format" xsi:type="nex:LiteralMeta"/>
      </node>
      <node about="#node7627" id="node7627" label="GO.1_Bovine">
        <meta content=" fg=51 255 204 x=12.811597 y=13.455426 ll=6;" datatype="xsd:string" id="meta7628" property="format" xsi:type="nex:LiteralMeta"/>
      </node>
      <node about="#node7629" id="node7629">
        <meta content=" fg=51 255 204 x=12.79076 y=13.474831;" datatype="xsd:string" id="meta7630" property="format" xsi:type="nex:LiteralMeta"/>
      </node>
      <node about="#node7631" id="node7631" label="GO.1_Mouse">
        <meta content=" fg=51 255 204 x=13.468776 y=14.209877 ll=6;" datatype="xsd:string" id="meta7632" property="format" xsi:type="nex:LiteralMeta"/>
      </node>
      <node about="#node7633" id="node7633" label="GO.1_Rat">
        <meta content=" fg=51 255 204 x=13.454702 y=14.222614 ll=6;" datatype="xsd:string" id="meta7634" property="format" xsi:type="nex:LiteralMeta"/>
      </node>
      <node about="#node7651" id="node7651">
        <meta content=" fg=51 255 204 x=10.680023 y=11.340489;" datatype="xsd:string" id="meta7652" property="format" xsi:type="nex:LiteralMeta"/>
      </node>
      <node about="#node7653" id="node7653" label="GO.1_AnoleLizard">
        <meta content=" fg=51 255 204 x=11.329651 y=12.100741 ll=6;" datatype="xsd:string" id="meta7654" property="format" xsi:type="nex:LiteralMeta"/>
      </node>
      <node about="#node7655" id="node7655" label="GO.1_Python">
        <meta content=" fg=51 255 204 x=11.315104 y=12.112935 ll=6;" datatype="xsd:string" id="meta7656" property="format" xsi:type="nex:LiteralMeta"/>
      </node>
      <node about="#node7665" id="node7665">
        <meta content=" fg=51 255 204 x=9.912656 y=10.675874;" datatype="xsd:string" id="meta7666" property="format" xsi:type="nex:LiteralMeta"/>
      </node>
      <node about="#node7667" id="node7667">
        <meta content=" fg=51 255 204 x=10.495052 y=11.488778;" datatype="xsd:string" id="meta7668" property="format" xsi:type="nex:LiteralMeta"/>
      </node>
      <node about="#node7669" id="node7669" label="GO.1_Ibis">
        <meta content=" fg=51 255 204 x=11.115357 y=12.273139 ll=6;" datatype="xsd:string" id="meta7670" property="format" xsi:type="nex:LiteralMeta"/>
      </node>
      <node about="#node7671" id="node7671">
        <meta content=" fg=51 255 204 x=11.069709 y=12.307173;" datatype="xsd:string" id="meta7672" property="format" xsi:type="nex:LiteralMeta"/>
      </node>
      <node about="#node7673" id="node7673" label="GO.1_Hoazin">
        <meta content=" fg=51 255 204 x=11.675013 y=13.103167 ll=6;" datatype="xsd:string" id="meta7674" property="format" xsi:type="nex:LiteralMeta"/>
      </node>
      <node about="#node7675" id="node7675">
        <meta content=" fg=51 255 204 x=11.636571 y=13.130985;" datatype="xsd:string" id="meta7676" property="format" xsi:type="nex:LiteralMeta"/>
      </node>
      <node about="#node7677" id="node7677" label="GO.1_Budgerigar">
        <meta content=" fg=51 255 204 x=12.226657 y=13.938326 ll=6;" datatype="xsd:string" id="meta7678" property="format" xsi:type="nex:LiteralMeta"/>
      </node>
      <node about="#node7679" id="node7679">
        <meta content=" fg=51 255 204 x=12.195589 y=13.960141;" datatype="xsd:string" id="meta7680" property="format" xsi:type="nex:LiteralMeta"/>
      </node>
      <node about="#node7681" id="node7681" label="GO.1_Pigeon">
        <meta content=" fg=51 255 204 x=12.770245 y=14.778536 ll=6;" datatype="xsd:string" id="meta7682" property="format" xsi:type="nex:LiteralMeta"/>
      </node>
      <node about="#node7683" id="node7683">
        <meta content=" fg=51 255 204 x=12.746713 y=14.794565;" datatype="xsd:string" id="meta7684" property="format" xsi:type="nex:LiteralMeta"/>
      </node>
      <node about="#node7685" id="node7685" label="GO.1_Duck">
        <meta content=" fg=51 255 204 x=13.30573 y=15.62372 lx=-1 ly=14 ll=9;" datatype="xsd:string" id="meta7686" property="format" xsi:type="nex:LiteralMeta"/>
      </node>
      <node about="#node7687" id="node7687" label="GO.1_Ostrich">
        <meta content=" fg=51 255 204 x=13.289891 y=15.634182 ll=6;" datatype="xsd:string" id="meta7688" property="format" xsi:type="nex:LiteralMeta"/>
      </node>
      <node about="#node7709" id="node7709">
        <meta content=" fg=51 255 204 x=10.43171 y=11.530614;" datatype="xsd:string" id="meta7710" property="format" xsi:type="nex:LiteralMeta"/>
      </node>
      <node about="#node7711" id="node7711" label="GO.1_Alligator">
        <meta content=" fg=51 255 204 x=10.958855 y=12.38039 ll=6;" datatype="xsd:string" id="meta7712" property="format" xsi:type="nex:LiteralMeta"/>
      </node>
      <node about="#node7713" id="node7713" label="GO.1_Cuckoo">
        <meta content=" fg=51 255 204 x=10.94263 y=12.390244 ll=6;" datatype="xsd:string" id="meta7714" property="format" xsi:type="nex:LiteralMeta"/>
      </node>
      <node about="#node7727" id="node7727">
        <meta content=" fg=51 255 204 x=9.103238 y=9.999356;" datatype="xsd:string" id="meta7728" property="format" xsi:type="nex:LiteralMeta"/>
      </node>
      <node about="#node7729" id="node7729">
        <meta content=" fg=51 255 204 x=9.513152 y=10.911481;" datatype="xsd:string" id="meta7730" property="format" xsi:type="nex:LiteralMeta"/>
      </node>
      <node about="#node7731" id="node7731" label="GO.1_Ghostshark">
        <meta content=" fg=51 255 204 x=10.007662 y=11.780652 ll=6;" datatype="xsd:string" id="meta7732" property="format" xsi:type="nex:LiteralMeta"/>
      </node>
      <node about="#node7733" id="node7733">
        <meta content=" fg=51 255 204 x=9.91439 y=11.827455;" datatype="xsd:string" id="meta7734" property="format" xsi:type="nex:LiteralMeta"/>
      </node>
      <node about="#node7735" id="node7735">
        <meta content=" fg=51 255 204 x=10.350105 y=12.727539;" datatype="xsd:string" id="meta7736" property="format" xsi:type="nex:LiteralMeta"/>
      </node>
      <node about="#node7737" id="node7737" label="GOb.1_Zebrafish">
        <meta content=" fg=51 255 204 x=10.828028 y=13.605941 ll=6;" datatype="xsd:string" id="meta7738" property="format" xsi:type="nex:LiteralMeta"/>
      </node>
      <node about="#node7739" id="node7739">
        <meta content=" fg=51 255 204 x=10.777258 y=13.631719;" datatype="xsd:string" id="meta7740" property="format" xsi:type="nex:LiteralMeta"/>
      </node>
      <node about="#node7741" id="node7741">
        <meta content=" fg=51 255 204 x=11.221497 y=14.527627;" datatype="xsd:string" id="meta7742" property="format" xsi:type="nex:LiteralMeta"/>
      </node>
      <node about="#node7743" id="node7743" label="GOb.1_Medaka">
        <meta content=" fg=51 255 204 x=11.68266 y=15.414942 ll=6;" datatype="xsd:string" id="meta7744" property="format" xsi:type="nex:LiteralMeta"/>
      </node>
      <node about="#node7745" id="node7745">
        <meta content=" fg=51 255 204 x=11.657211 y=15.4277115;" datatype="xsd:string" id="meta7746" property="format" xsi:type="nex:LiteralMeta"/>
      </node>
      <node about="#node7747" id="node7747" label="GOa.1_Tetraodon">
        <meta content=" fg=51 255 204 x=12.10145 y=16.32362 ll=6;" datatype="xsd:string" id="meta7748" property="format" xsi:type="nex:LiteralMeta"/>
      </node>
      <node about="#node7749" id="node7749" label="GOa.1_Fugu">
        <meta content=" fg=51 255 204 x=12.084364 y=16.33189 ll=6;" datatype="xsd:string" id="meta7750" property="format" xsi:type="nex:LiteralMeta"/>
      </node>
      <node about="#node7759" id="node7759">
        <meta content=" fg=51 255 204 x=11.178495 y=14.547692;" datatype="xsd:string" id="meta7760" property="format" xsi:type="nex:LiteralMeta"/>
      </node>
      <node about="#node7761" id="node7761" label="GOb.1_AtlanticCod">
        <meta content=" fg=51 255 204 x=11.588409 y=15.459817 ll=6;" datatype="xsd:string" id="meta7762" property="format" xsi:type="nex:LiteralMeta"/>
      </node>
      <node about="#node7763" id="node7763" label="GOb.1_Stickleback">
        <meta content=" fg=51 255 204 x=11.571022 y=15.467433 ll=6;" datatype="xsd:string" id="meta7764" property="format" xsi:type="nex:LiteralMeta"/>
      </node>
      <node about="#node7777" id="node7777">
        <meta content=" fg=51 255 204 x=10.262843 y=12.764781;" datatype="xsd:string" id="meta7778" property="format" xsi:type="nex:LiteralMeta"/>
      </node>
      <node about="#node7779" id="node7779" label="GOa.1_Zebrafish">
        <meta content=" fg=51 255 204 x=10.637841 y=13.691806 lx=-58 ly=26 ll=9;" datatype="xsd:string" id="meta7780" property="format" xsi:type="nex:LiteralMeta"/>
      </node>
      <node about="#node7781" id="node7781">
        <meta content=" fg=51 255 204 x=10.602385 y=13.705372;" datatype="xsd:string" id="meta7782" property="format" xsi:type="nex:LiteralMeta"/>
      </node>
      <node about="#node7783" id="node7783" label="GOa.1_AtlanticCod">
        <meta content=" fg=51 255 204 x=10.959719 y=14.639348 ll=6;" datatype="xsd:string" id="meta7784" property="format" xsi:type="nex:LiteralMeta"/>
      </node>
      <node about="#node7785" id="node7785">
        <meta content=" fg=51 255 204 x=10.932983 y=14.649143;" datatype="xsd:string" id="meta7786" property="format" xsi:type="nex:LiteralMeta"/>
      </node>
      <node about="#node7787" id="node7787" label="GOa.1_Medaka">
        <meta content=" fg=51 255 204 x=11.272525 y=15.589734 ll=6;" datatype="xsd:string" id="meta7788" property="format" xsi:type="nex:LiteralMeta"/>
      </node>
      <node about="#node7789" id="node7789" label="GOa.1_Stickleback">
        <meta content=" fg=51 255 204 x=11.25461 y=15.596009 lx=-70 ly=11 ll=9;" datatype="xsd:string" id="meta7790" property="format" xsi:type="nex:LiteralMeta"/>
      </node>
      <node about="#node7811" id="node7811">
        <meta content=" fg=51 255 204 x=9.397778 y=10.954995;" datatype="xsd:string" id="meta7812" property="format" xsi:type="nex:LiteralMeta"/>
      </node>
      <node about="#node7813" id="node7813" label="GO.1_SoftshellTurtle">
        <meta content=" fg=51 255 204 x=9.701374 y=11.907797 ll=6;" datatype="xsd:string" id="meta7814" property="format" xsi:type="nex:LiteralMeta"/>
      </node>
      <node about="#node7815" id="node7815" label="GO.1_SeaTurtle">
        <meta content=" fg=51 255 204 x=9.683233 y=11.913387 ll=6;" datatype="xsd:string" id="meta7816" property="format" xsi:type="nex:LiteralMeta"/>
      </node>
      <node about="#node7829" id="node7829">
        <meta content=" fg=51 255 204 x=8.4244 y=9.203417;" datatype="xsd:string" id="meta7830" property="format" xsi:type="nex:LiteralMeta"/>
      </node>
      <node about="#node7831" id="node7831" label="GO.1_TazmanianDevil">
        <meta content=" fg=51 255 204 x=8.691613 y=10.167054 ll=6;" datatype="xsd:string" id="meta7832" property="format" xsi:type="nex:LiteralMeta"/>
      </node>
      <node about="#node7833" id="node7833">
        <meta content=" fg=51 255 204 x=8.66407 y=10.174272;" datatype="xsd:string" id="meta7834" property="format" xsi:type="nex:LiteralMeta"/>
      </node>
      <node about="#node7835" id="node7835" label="GO.1_Coelacanth">
        <meta content=" fg=51 255 204 x=8.912944 y=11.142807 lx=-57 ly=11 ll=9;" datatype="xsd:string" id="meta7836" property="format" xsi:type="nex:LiteralMeta"/>
      </node>
      <node about="#node7837" id="node7837" label="GO.1_Platypus">
        <meta content=" fg=51 255 204 x=8.894515 y=11.147357 ll=6;" datatype="xsd:string" id="meta7838" property="format" xsi:type="nex:LiteralMeta"/>
      </node>
      <node about="#node7855" id="node7855">
        <meta content=" fg=51 255 204 x=7.3295765 y=7.5034328;" datatype="xsd:string" id="meta7856" property="format" xsi:type="nex:LiteralMeta"/>
      </node>
      <node about="#node7857" id="node7857">
        <meta content=" fg=51 255 204 x=7.532224 y=8.482685;" datatype="xsd:string" id="meta7858" property="format" xsi:type="nex:LiteralMeta"/>
      </node>
      <node about="#node7859" id="node7859" label="GO.1_JapaneseLamprey">
        <meta content=" fg=51 255 204 x=7.7441573 y=9.459969 lx=-35 ly=9 ll=9;" datatype="xsd:string" id="meta7860" property="format" xsi:type="nex:LiteralMeta"/>
      </node>
      <node about="#node7861" id="node7861" label="GO.1_MarineLamprey">
        <meta content=" fg=51 255 204 x=7.725569 y=9.463816 ll=6;" datatype="xsd:string" id="meta7862" property="format" xsi:type="nex:LiteralMeta"/>
      </node>
      <node about="#node7867" id="node7867">
        <meta content=" fg=51 255 204 x=7.49491 y=8.489671;" datatype="xsd:string" id="meta7868" property="format" xsi:type="nex:LiteralMeta"/>
      </node>
      <node about="#node7869" id="node7869" label="GO.2_JapaneseLamprey">
        <meta content=" fg=51 255 204 x=7.6695967 y=9.474295 ll=6;" datatype="xsd:string" id="meta7870" property="format" xsi:type="nex:LiteralMeta"/>
      </node>
      <node about="#node7871" id="node7871" label="GO.2_MarineLamprey">
        <meta content=" fg=51 255 204 x=7.6508756 y=9.477433 ll=6;" datatype="xsd:string" id="meta7872" property="format" xsi:type="nex:LiteralMeta"/>
      </node>
      <node about="#node7885" id="node7885">
        <meta content=" fg=51 255 204 x=6.5221252 y=6.63723;" datatype="xsd:string" id="meta7886" property="format" xsi:type="nex:LiteralMeta"/>
      </node>
      <node about="#node7887" id="node7887">
        <meta content=" fg=51 255 204 x=6.422632 y=7.6322684;" datatype="xsd:string" id="meta7888" property="format" xsi:type="nex:LiteralMeta"/>
      </node>
      <node about="#node7889" id="node7889">
        <meta content=" fg=51 255 204 x=6.351508 y=8.629736;" datatype="xsd:string" id="meta7890" property="format" xsi:type="nex:LiteralMeta"/>
      </node>
      <node about="#node7891" id="node7891">
        <meta content=" fg=51 255 204 x=6.3277826 y=9.629455;" datatype="xsd:string" id="meta7892" property="format" xsi:type="nex:LiteralMeta"/>
      </node>
      <node about="#node7893" id="node7893" label="GO.2_Alligator">
        <meta content=" fg=51 255 204 x=6.464971 y=10.619999 ll=6;" datatype="xsd:string" id="meta7894" property="format" xsi:type="nex:LiteralMeta"/>
      </node>
      <node about="#node7895" id="node7895">
        <meta content=" fg=51 255 204 x=6.2945695 y=10.628902;" datatype="xsd:string" id="meta7896" property="format" xsi:type="nex:LiteralMeta"/>
      </node>
      <node about="#node7897" id="node7897">
        <meta content=" fg=51 255 204 x=6.337267 y=11.627991;" datatype="xsd:string" id="meta7898" property="format" xsi:type="nex:LiteralMeta"/>
      </node>
      <node about="#node7899" id="node7899">
        <meta content=" fg=51 255 204 x=6.408391 y=12.625458;" datatype="xsd:string" id="meta7900" property="format" xsi:type="nex:LiteralMeta"/>
      </node>
      <node about="#node7901" id="node7901" label="GO.2_Pigeon">
        <meta content=" fg=51 255 204 x=6.526753 y=13.618428 lx=-16 ly=12 ll=9;" datatype="xsd:string" id="meta7902" property="format" xsi:type="nex:LiteralMeta"/>
      </node>
      <node about="#node7903" id="node7903">
        <meta content=" fg=51 255 204 x=6.4700446 y=13.623556;" datatype="xsd:string" id="meta7904" property="format" xsi:type="nex:LiteralMeta"/>
      </node>
      <node about="#node7905" id="node7905">
        <meta content=" fg=51 255 204 x=6.5506325 y=14.620303;" datatype="xsd:string" id="meta7906" property="format" xsi:type="nex:LiteralMeta"/>
      </node>
      <node about="#node7907" id="node7907" label="GO.2_Duck">
        <meta content=" fg=51 255 204 x=6.6501255 y=15.615341 lx=13 ly=14 ll=9;" datatype="xsd:string" id="meta7908" property="format" xsi:type="nex:LiteralMeta"/>
      </node>
      <node about="#node7909" id="node7909">
        <meta content=" fg=51 255 204 x=6.6217566 y=15.617771;" datatype="xsd:string" id="meta7910" property="format" xsi:type="nex:LiteralMeta"/>
      </node>
      <node about="#node7911" id="node7911" label="GO.2_Hoazin">
        <meta content=" fg=51 255 204 x=6.7023444 y=16.61452 ll=5;" datatype="xsd:string" id="meta7912" property="format" xsi:type="nex:LiteralMeta"/>
      </node>
      <node about="#node7913" id="node7913" label="GO.2_Ostrich">
        <meta content=" fg=51 255 204 x=6.68341 y=16.615868 lx=-15 ly=11 ll=9;" datatype="xsd:string" id="meta7914" property="format" xsi:type="nex:LiteralMeta"/>
      </node>
      <node about="#node7923" id="node7923">
        <meta content=" fg=51 255 204 x=6.5032578 y=14.623004;" datatype="xsd:string" id="meta7924" property="format" xsi:type="nex:LiteralMeta"/>
      </node>
      <node about="#node7925" id="node7925" label="GO.2_Hornbill">
        <meta content=" fg=51 255 204 x=6.545955 y=15.622092 ll=6;" datatype="xsd:string" id="meta7926" property="format" xsi:type="nex:LiteralMeta"/>
      </node>
      <node about="#node7927" id="node7927" label="GO.2_Budgerigar">
        <meta content=" fg=51 255 204 x=6.5269837 y=15.622723 ll=6;" datatype="xsd:string" id="meta7928" property="format" xsi:type="nex:LiteralMeta"/>
      </node>
      <node about="#node7941" id="node7941">
        <meta content=" fg=51 255 204 x=6.3230305 y=12.62789;" datatype="xsd:string" id="meta7942" property="format" xsi:type="nex:LiteralMeta"/>
      </node>
      <node about="#node7943" id="node7943" label="GO.2_Ibis">
        <meta content=" fg=51 255 204 x=6.327776 y=13.627878 ll=6;" datatype="xsd:string" id="meta7944" property="format" xsi:type="nex:LiteralMeta"/>
      </node>
      <node about="#node7945" id="node7945">
        <meta content=" fg=51 255 204 x=6.2993045 y=13.627608;" datatype="xsd:string" id="meta7946" property="format" xsi:type="nex:LiteralMeta"/>
      </node>
      <node about="#node7947" id="node7947" label="GO.2_Python">
        <meta content=" fg=51 255 204 x=6.2850685 y=14.627506 lx=-12 ly=23 ll=9;" datatype="xsd:string" id="meta7948" property="format" xsi:type="nex:LiteralMeta"/>
      </node>
      <node about="#node7949" id="node7949" label="GO.2_AnoleLizard">
        <meta content=" fg=51 255 204 x=6.2660913 y=14.627056 ll=6;" datatype="xsd:string" id="meta7950" property="format" xsi:type="nex:LiteralMeta"/>
      </node>
      <node about="#node7963" id="node7963">
        <meta content=" fg=51 255 204 x=6.176207 y=11.621873;" datatype="xsd:string" id="meta7964" property="format" xsi:type="nex:LiteralMeta"/>
      </node>
      <node about="#node7965" id="node7965" label="GO.2_Cuckoo">
        <meta content=" fg=51 255 204 x=6.124029 y=12.620511 ll=6;" datatype="xsd:string" id="meta7966" property="format" xsi:type="nex:LiteralMeta"/>
      </node>
      <node about="#node7967" id="node7967">
        <meta content=" fg=51 255 204 x=6.048426 y=12.613675;" datatype="xsd:string" id="meta7968" property="format" xsi:type="nex:LiteralMeta"/>
      </node>
      <node about="#node7969" id="node7969" label="GO.2_Bovine">
        <meta content=" fg=51 255 204 x=5.977302 y=13.611143 ll=6;" datatype="xsd:string" id="meta7970" property="format" xsi:type="nex:LiteralMeta"/>
      </node>
      <node about="#node7971" id="node7971">
        <meta content=" fg=51 255 204 x=5.9112372 y=13.60422;" datatype="xsd:string" id="meta7972" property="format" xsi:type="nex:LiteralMeta"/>
      </node>
      <node about="#node7973" id="node7973" label="GO.2_Elephant">
        <meta content=" fg=51 255 204 x=5.821193 y=14.600159 ll=5;" datatype="xsd:string" id="meta7974" property="format" xsi:type="nex:LiteralMeta"/>
      </node>
      <node about="#node7975" id="node7975">
        <meta content=" fg=51 255 204 x=5.7646537 y=14.593419;" datatype="xsd:string" id="meta7976" property="format" xsi:type="nex:LiteralMeta"/>
      </node>
      <node about="#node7977" id="node7977">
        <meta content=" fg=51 255 204 x=5.636873 y=15.585221;" datatype="xsd:string" id="meta7978" property="format" xsi:type="nex:LiteralMeta"/>
      </node>
      <node about="#node7979" id="node7979" label="GO.2_Armadillo">
        <meta content=" fg=51 255 204 x=5.5279403 y=16.57927 ll=5;" datatype="xsd:string" id="meta7980" property="format" xsi:type="nex:LiteralMeta"/>
      </node>
      <node about="#node7981" id="node7981">
        <meta content=" fg=51 255 204 x=5.499684 y=16.575766;" datatype="xsd:string" id="meta7982" property="format" xsi:type="nex:LiteralMeta"/>
      </node>
      <node about="#node7983" id="node7983" label="GO.2_Rat">
        <meta content=" fg=51 255 204 x=5.371903 y=17.567568 lx=-66 ly=-18 ll=9;" datatype="xsd:string" id="meta7984" property="format" xsi:type="nex:LiteralMeta"/>
      </node>
      <node about="#node7985" id="node7985" label="GO.2_Mouse">
        <meta content=" fg=51 255 204 x=5.3531003 y=17.564964 lx=-42 ly=15 ll=9;" datatype="xsd:string" id="meta7986" property="format" xsi:type="nex:LiteralMeta"/>
      </node>
      <node about="#node7995" id="node7995">
        <meta content=" fg=51 255 204 x=5.5899673 y=15.578043;" datatype="xsd:string" id="meta7996" property="format" xsi:type="nex:LiteralMeta"/>
      </node>
      <node about="#node7997" id="node7997" label="GO.2_Human">
        <meta content=" fg=51 255 204 x=5.4246335 y=16.56428 ll=5;" datatype="xsd:string" id="meta7998" property="format" xsi:type="nex:LiteralMeta"/>
      </node>
      <node about="#node7999" id="node7999" label="GO.2_Canine">
        <meta content=" fg=51 255 204 x=5.405943 y=16.560965 ll=5;" datatype="xsd:string" id="meta8000" property="format" xsi:type="nex:LiteralMeta"/>
      </node>
      <node about="#node8029" id="node8029">
        <meta content=" fg=51 255 204 x=6.1118383 y=9.600591;" datatype="xsd:string" id="meta8030" property="format" xsi:type="nex:LiteralMeta"/>
      </node>
      <node about="#node8031" id="node8031">
        <meta content=" fg=51 255 204 x=5.8906393 y=10.575819;" datatype="xsd:string" id="meta8032" property="format" xsi:type="nex:LiteralMeta"/>
      </node>
      <node about="#node8033" id="node8033" label="GO.2_Coelacanth">
        <meta content=" fg=51 255 204 x=5.6879916 y=11.555071 lx=-76 ly=13 ll=9;" datatype="xsd:string" id="meta8034" property="format" xsi:type="nex:LiteralMeta"/>
      </node>
      <node about="#node8035" id="node8035">
        <meta content=" fg=51 255 204 x=5.6601944 y=11.548904;" datatype="xsd:string" id="meta8036" property="format" xsi:type="nex:LiteralMeta"/>
      </node>
      <node about="#node8037" id="node8037" label="GO.2_Xlaevis">
        <meta content=" fg=51 255 204 x=5.438996 y=12.524133 ll=6;" datatype="xsd:string" id="meta8038" property="format" xsi:type="nex:LiteralMeta"/>
      </node>
      <node about="#node8039" id="node8039" label="GO.2_Xtropicalis">
        <meta content=" fg=51 255 204 x=5.4205246 y=12.519759 lx=-82 ly=16 ll=9;" datatype="xsd:string" id="meta8040" property="format" xsi:type="nex:LiteralMeta"/>
      </node>
      <node about="#node8049" id="node8049">
        <meta content=" fg=51 255 204 x=5.844625 y=10.564228;" datatype="xsd:string" id="meta8050" property="format" xsi:type="nex:LiteralMeta"/>
      </node>
      <node about="#node8051" id="node8051" label="GO.2_Platypus">
        <meta content=" fg=51 255 204 x=5.5865703 y=11.530358 ll=6;" datatype="xsd:string" id="meta8052" property="format" xsi:type="nex:LiteralMeta"/>
      </node>
      <node about="#node8053" id="node8053" label="GO.2_TazmanianDevil">
        <meta content=" fg=51 255 204 x=5.5682783 y=11.525286 ll=6;" datatype="xsd:string" id="meta8054" property="format" xsi:type="nex:LiteralMeta"/>
      </node>
      <node about="#node8067" id="node8067">
        <meta content=" fg=51 255 204 x=6.110007 y=8.582145;" datatype="xsd:string" id="meta8068" property="format" xsi:type="nex:LiteralMeta"/>
      </node>
      <node about="#node8069" id="node8069" label="GO.2_Ghostshark">
        <meta content=" fg=51 255 204 x=5.815468 y=9.537785 ll=6;" datatype="xsd:string" id="meta8070" property="format" xsi:type="nex:LiteralMeta"/>
      </node>
      <node about="#node8071" id="node8071">
        <meta content=" fg=51 255 204 x=5.78838 y=9.529012;" datatype="xsd:string" id="meta8072" property="format" xsi:type="nex:LiteralMeta"/>
      </node>
      <node about="#node8073" id="node8073" label="GO.2_SoftshellTurtle">
        <meta content=" fg=51 255 204 x=5.4757547 y=10.478888 ll=6;" datatype="xsd:string" id="meta8074" property="format" xsi:type="nex:LiteralMeta"/>
      </node>
      <node about="#node8075" id="node8075" label="GO.2_SeaTurtle">
        <meta content=" fg=51 255 204 x=5.4577813 y=10.472783 ll=6;" datatype="xsd:string" id="meta8076" property="format" xsi:type="nex:LiteralMeta"/>
      </node>
      <node about="#node8089" id="node8089">
        <meta content=" fg=51 255 204 x=6.1471276 y=7.5642557;" datatype="xsd:string" id="meta8090" property="format" xsi:type="nex:LiteralMeta"/>
      </node>
      <node about="#node8091" id="node8091" label="GO.2_Gar">
        <meta content=" fg=51 255 204 x=5.798674 y=8.501582 lx=-75 ly=17 ll=9;" datatype="xsd:string" id="meta8092" property="format" xsi:type="nex:LiteralMeta"/>
      </node>
      <node about="#node8093" id="node8093">
        <meta content=" fg=51 255 204 x=5.763348 y=8.48768;" datatype="xsd:string" id="meta8094" property="format" xsi:type="nex:LiteralMeta"/>
      </node>
      <node about="#node8095" id="node8095" label="GOa.2_Zebrafish">
        <meta content=" fg=51 255 204 x=5.397166 y=9.418223 ll=6;" datatype="xsd:string" id="meta8096" property="format" xsi:type="nex:LiteralMeta"/>
      </node>
      <node about="#node8097" id="node8097">
        <meta content=" fg=51 255 204 x=5.370822 y=9.407421;" datatype="xsd:string" id="meta8098" property="format" xsi:type="nex:LiteralMeta"/>
      </node>
      <node about="#node8099" id="node8099" label="GOa.2_Stickleback">
        <meta content=" fg=51 255 204 x=4.987043 y=10.330847 lx=-108 ly=17 ll=9;" datatype="xsd:string" id="meta8100" property="format" xsi:type="nex:LiteralMeta"/>
      </node>
      <node about="#node8101" id="node8101" label="GOa.2_Medaka">
        <meta content=" fg=51 255 204 x=4.969584 y=10.323396 ll=6;" datatype="xsd:string" id="meta8102" property="format" xsi:type="nex:LiteralMeta"/>
      </node>
      <node about="#node8123" id="node8123">
        <meta content=" fg=51 255 204 x=6.010962 y=5.575636;" datatype="xsd:string" id="meta8124" property="format" xsi:type="nex:LiteralMeta"/>
      </node>
      <node about="#node8125" id="node8125" label="GO_FloridaLancelet">
        <meta content=" fg=51 255 204 x=5.59241 y=6.4838285 lx=-129 ly=22 ll=9;" datatype="xsd:string" id="meta8126" property="format" xsi:type="nex:LiteralMeta"/>
      </node>
      <node about="#node8127" id="node8127" label="GO_BelchersLancelet">
        <meta content=" fg=51 255 204 x=5.575247 y=6.4757204 ll=6;" datatype="xsd:string" id="meta8128" property="format" xsi:type="nex:LiteralMeta"/>
      </node>
      <node about="#node8137" id="node8137">
        <meta content=" fg=51 255 204 x=5.7659025 y=4.575103;" datatype="xsd:string" id="meta8138" property="format" xsi:type="nex:LiteralMeta"/>
      </node>
      <node about="#node8139" id="node8139" label="GO_AcornWorm">
        <meta content=" fg=51 255 204 x=5.313181 y=5.466755 lx=-106 ly=19 ll=9;" datatype="xsd:string" id="meta8140" property="format" xsi:type="nex:LiteralMeta"/>
      </node>
      <node about="#node8141" id="node8141">
        <meta content=" fg=51 255 204 x=5.287979 y=5.4535046;" datatype="xsd:string" id="meta8142" property="format" xsi:type="nex:LiteralMeta"/>
      </node>
      <node about="#node8143" id="node8143" label="GO_SeaUrchin">
        <meta content=" fg=51 255 204 x=4.8184147 y=6.3364024 ll=6;" datatype="xsd:string" id="meta8144" property="format" xsi:type="nex:LiteralMeta"/>
      </node>
      <node about="#node8145" id="node8145" label="GO_Starfish">
        <meta content=" fg=51 255 204 x=4.8017406 y=6.3273306 ll=6;" datatype="xsd:string" id="meta8146" property="format" xsi:type="nex:LiteralMeta"/>
      </node>
      <node about="#node8159" id="node8159">
        <meta content=" fg=51 255 204 x=5.5255947 y=3.5523152;" datatype="xsd:string" id="meta8160" property="format" xsi:type="nex:LiteralMeta"/>
      </node>
      <node about="#node8161" id="node8161">
        <meta content=" fg=51 255 204 x=5.00654 y=4.407056;" datatype="xsd:string" id="meta8162" property="format" xsi:type="nex:LiteralMeta"/>
      </node>
      <node about="#node8163" id="node8163" label="GI_l1_AcornWorm">
        <meta content=" fg=51 255 204 x=4.503803 y=5.2714953 ll=6;" datatype="xsd:string" id="meta8164" property="format" xsi:type="nex:LiteralMeta"/>
      </node>
      <node about="#node8165" id="node8165">
        <meta content=" fg=51 255 204 x=4.479396 y=5.256832;" datatype="xsd:string" id="meta8166" property="format" xsi:type="nex:LiteralMeta"/>
      </node>
      <node about="#node8167" id="node8167" label="GO_Starfish">
        <meta content=" fg=51 255 204 x=3.960341 y=6.1115727 ll=6;" datatype="xsd:string" id="meta8168" property="format" xsi:type="nex:LiteralMeta"/>
      </node>
      <node about="#node8169" id="node8169" label="GT_SeaUrchin">
        <meta content=" fg=51 255 204 x=3.9442103 y=6.101567 ll=6;" datatype="xsd:string" id="meta8170" property="format" xsi:type="nex:LiteralMeta"/>
      </node>
      <node about="#node8179" id="node8179">
        <meta content=" fg=51 255 204 x=4.966577 y=4.3814707;" datatype="xsd:string" id="meta8180" property="format" xsi:type="nex:LiteralMeta"/>
      </node>
      <node about="#node8181" id="node8181" label="GI_l2_AcornWorm">
        <meta content=" fg=51 255 204 x=4.4154534 y=5.2158947 ll=6;" datatype="xsd:string" id="meta8182" property="format" xsi:type="nex:LiteralMeta"/>
      </node>
      <node about="#node8183" id="node8183" label="GI_l_BelchersLancelet">
        <meta content=" fg=51 255 204 x=4.3997145 y=5.205283 ll=6;" datatype="xsd:string" id="meta8184" property="format" xsi:type="nex:LiteralMeta"/>
      </node>
      <node about="#node8201" id="node8201">
        <meta content=" fg=102 153 255 x=4.9856796 y=1.3114818;" datatype="xsd:string" id="meta8202" property="format" xsi:type="nex:LiteralMeta"/>
      </node>
      <node about="#node8203" id="node8203">
        <meta content=" fg=102 153 255 x=4.216256 y=1.9502212;" datatype="xsd:string" id="meta8204" property="format" xsi:type="nex:LiteralMeta"/>
      </node>
      <node about="#node8205" id="node8205">
        <meta content=" fg=102 153 255 x=3.459096 y=2.6034503;" datatype="xsd:string" id="meta8206" property="format" xsi:type="nex:LiteralMeta"/>
      </node>
      <node about="#node8207" id="node8207">
        <meta content=" fg=102 153 255 x=2.7672496 y=3.325495;" datatype="xsd:string" id="meta8208" property="format" xsi:type="nex:LiteralMeta"/>
      </node>
      <node about="#node8209" id="node8209">
        <meta content=" fg=102 153 255 x=2.0892334 y=4.060542;" datatype="xsd:string" id="meta8210" property="format" xsi:type="nex:LiteralMeta"/>
      </node>
      <node about="#node8211" id="node8211">
        <meta content=" fg=102 153 255 x=1.4252913 y=4.8083262;" datatype="xsd:string" id="meta8212" property="format" xsi:type="nex:LiteralMeta"/>
      </node>
      <node about="#node8213" id="node8213" label="GZ_SoftshellTurtle">
        <meta content=" fg=102 153 255 x=0.842894 y=5.62123 lx=-106 ly=19 ll=9;" datatype="xsd:string" id="meta8214" property="format" xsi:type="nex:LiteralMeta"/>
      </node>
      <node about="#node8215" id="node8215">
        <meta content=" fg=102 153 255 x=0.754282 y=5.549775;" datatype="xsd:string" id="meta8216" property="format" xsi:type="nex:LiteralMeta"/>
      </node>
      <node about="#node8217" id="node8217" label="GZ_Hornbill">
        <meta content=" fg=102 153 255 x=0.1565596 y=6.351478 ll=5;" datatype="xsd:string" id="meta8218" property="format" xsi:type="nex:LiteralMeta"/>
      </node>
      <node about="#node8219" id="node8219">
        <meta content=" fg=102 153 255 x=0.0762657 y=6.284822;" datatype="xsd:string" id="meta8220" property="format" xsi:type="nex:LiteralMeta"/>
      </node>
      <node about="#node8221" id="node8221">
        <meta content=" fg=102 153 255 x=-0.5876763 y=7.032606;" datatype="xsd:string" id="meta8222" property="format" xsi:type="nex:LiteralMeta"/>
      </node>
      <node about="#node8223" id="node8223">
        <meta content=" fg=102 153 255 x=-1.2373047 y=7.7928576;" datatype="xsd:string" id="meta8224" property="format" xsi:type="nex:LiteralMeta"/>
      </node>
      <node about="#node8225" id="node8225">
        <meta content=" fg=102 153 255 x=-1.8723856 y=8.565304;" datatype="xsd:string" id="meta8226" property="format" xsi:type="nex:LiteralMeta"/>
      </node>
      <node about="#node8227" id="node8227">
        <meta content=" fg=102 153 255 x=-2.49269 y=9.349665;" datatype="xsd:string" id="meta8228" property="format" xsi:type="nex:LiteralMeta"/>
      </node>
      <node about="#node8229" id="node8229" label="GZ_Cuckoo">
        <meta content=" fg=102 153 255 x=-3.1055222 y=10.139877 lx=-3 ly=59 ll=9;" datatype="xsd:string" id="meta8230" property="format" xsi:type="nex:LiteralMeta"/>
      </node>
      <node about="#node8231" id="node8231" label="GZ_Budgerigar">
        <meta content=" fg=102 153 255 x=-3.120411 y=10.128103 ll=5;" datatype="xsd:string" id="meta8232" property="format" xsi:type="nex:LiteralMeta"/>
      </node>
      <node about="#node8237" id="node8237">
        <meta content=" fg=102 153 255 x=-2.5220141 y=9.325555;" datatype="xsd:string" id="meta8238" property="format" xsi:type="nex:LiteralMeta"/>
      </node>
      <node about="#node8239" id="node8239" label="GZ_Alligator">
        <meta content=" fg=102 153 255 x=-3.1643977 y=10.091939 lx=-48 ly=20 ll=9;" datatype="xsd:string" id="meta8240" property="format" xsi:type="nex:LiteralMeta"/>
      </node>
      <node about="#node8241" id="node8241" label="GZ_SeaTurtle">
        <meta content=" fg=102 153 255 x=-3.178829 y=10.079607 ll=5;" datatype="xsd:string" id="meta8242" property="format" xsi:type="nex:LiteralMeta"/>
      </node>
      <node about="#node8251" id="node8251">
        <meta content=" fg=102 153 255 x=-1.915321 y=8.5279045;" datatype="xsd:string" id="meta8252" property="format" xsi:type="nex:LiteralMeta"/>
      </node>
      <node about="#node8253" id="node8253" label="GZ_Hoazin">
        <meta content=" fg=102 153 255 x=-2.5863304 y=9.269354 ll=5;" datatype="xsd:string" id="meta8254" property="format" xsi:type="nex:LiteralMeta"/>
      </node>
      <node about="#node8255" id="node8255" label="GZ_Duck">
        <meta content=" fg=102 153 255 x=-2.6002831 y=9.256483 lx=-75 ly=12 ll=9;" datatype="xsd:string" id="meta8256" property="format" xsi:type="nex:LiteralMeta"/>
      </node>
      <node about="#node8265" id="node8265">
        <meta content=" fg=102 153 255 x=-1.2931032 y=7.7413883;" datatype="xsd:string" id="meta8266" property="format" xsi:type="nex:LiteralMeta"/>
      </node>
      <node about="#node8267" id="node8267" label="GZ_Ibis">
        <meta content=" fg=102 153 255 x=-1.9917713 y=8.456835 lx=8 ly=16 ll=9;" datatype="xsd:string" id="meta8268" property="format" xsi:type="nex:LiteralMeta"/>
      </node>
      <node about="#node8269" id="node8269" label="GZ_Ostrich">
        <meta content=" fg=102 153 255 x=-2.0052257 y=8.443444 lx=-13 ly=24 ll=9;" datatype="xsd:string" id="meta8270" property="format" xsi:type="nex:LiteralMeta"/>
      </node>
      <node about="#node8279" id="node8279">
        <meta content=" fg=102 153 255 x=-0.6555553 y=6.9663186;" datatype="xsd:string" id="meta8280" property="format" xsi:type="nex:LiteralMeta"/>
      </node>
      <node about="#node8281" id="node8281" label="GZ_Platypus">
        <meta content=" fg=102 153 255 x=-1.3808752 y=7.654731 lx=-83 ly=14 ll=9;" datatype="xsd:string" id="meta8282" property="format" xsi:type="nex:LiteralMeta"/>
      </node>
      <node about="#node8283" id="node8283" label="GZ_Pigeon">
        <meta content=" fg=102 153 255 x=-1.3938115 y=7.640839 ll=5;" datatype="xsd:string" id="meta8284" property="format" xsi:type="nex:LiteralMeta"/>
      </node>
      <node about="#node8301" id="node8301">
        <meta content=" fg=102 153 255 x=1.3320729 y=4.713771;" datatype="xsd:string" id="meta8302" property="format" xsi:type="nex:LiteralMeta"/>
      </node>
      <node about="#node8303" id="node8303" label="GZ_TazmanianDevil">
        <meta content=" fg=102 153 255 x=0.5811464 y=5.374157 ll=5;" datatype="xsd:string" id="meta8304" property="format" xsi:type="nex:LiteralMeta"/>
      </node>
      <node about="#node8305" id="node8305" label="GZ_Python">
        <meta content=" fg=102 153 255 x=0.56874675 y=5.359784 lx=-72 ly=19 ll=9;" datatype="xsd:string" id="meta8306" property="format" xsi:type="nex:LiteralMeta"/>
      </node>
      <node about="#node8315" id="node8315">
        <meta content=" fg=102 153 255 x=1.985841 y=3.9495149;" datatype="xsd:string" id="meta8316" property="format" xsi:type="nex:LiteralMeta"/>
      </node>
      <node about="#node8317" id="node8317" label="GZ_Xlaevis">
        <meta content=" fg=102 153 255 x=1.2103902 y=4.5809226 ll=5;" datatype="xsd:string" id="meta8318" property="format" xsi:type="nex:LiteralMeta"/>
      </node>
      <node about="#node8319" id="node8319" label="GZ_Xtropicalis">
        <meta content=" fg=102 153 255 x=1.198545 y=4.56609 ll=5;" datatype="xsd:string" id="meta8320" property="format" xsi:type="nex:LiteralMeta"/>
      </node>
      <node about="#node8329" id="node8329">
        <meta content=" fg=102 153 255 x=2.611831 y=3.134621;" datatype="xsd:string" id="meta8330" property="format" xsi:type="nex:LiteralMeta"/>
      </node>
      <node about="#node8331" id="node8331" label="GZ_AnoleLizard">
        <meta content=" fg=102 153 255 x=1.8129735 y=3.7361412 ll=6;" datatype="xsd:string" id="meta8332" property="format" xsi:type="nex:LiteralMeta"/>
      </node>
      <node about="#node8333" id="node8333">
        <meta content=" fg=102 153 255 x=1.7595631 y=3.6577263;" datatype="xsd:string" id="meta8334" property="format" xsi:type="nex:LiteralMeta"/>
      </node>
      <node about="#node8335" id="node8335">
        <meta content=" fg=102 153 255 x=0.9173778 y=4.1969147;" datatype="xsd:string" id="meta8336" property="format" xsi:type="nex:LiteralMeta"/>
      </node>
      <node about="#node8337" id="node8337">
        <meta content=" fg=102 153 255 x=0.08557878 y=4.7519917;" datatype="xsd:string" id="meta8338" property="format" xsi:type="nex:LiteralMeta"/>
      </node>
      <node about="#node8339" id="node8339">
        <meta content=" fg=102 153 255 x=-0.7355343 y=5.3227572;" datatype="xsd:string" id="meta8340" property="format" xsi:type="nex:LiteralMeta"/>
      </node>
      <node about="#node8341" id="node8341" label="GZ_Elephant">
        <meta content=" fg=102 153 255 x=-1.5456656 y=5.9090056 ll=5;" datatype="xsd:string" id="meta8342" property="format" xsi:type="nex:LiteralMeta"/>
      </node>
      <node about="#node8343" id="node8343">
        <meta content=" fg=102 153 255 x=-1.5620276 y=5.8857036;" datatype="xsd:string" id="meta8344" property="format" xsi:type="nex:LiteralMeta"/>
      </node>
      <node about="#node8345" id="node8345" label="GZ_Human">
        <meta content=" fg=102 153 255 x=-2.3831408 y=6.456469 lx=-86 ly=13 ll=9;" datatype="xsd:string" id="meta8346" property="format" xsi:type="nex:LiteralMeta"/>
      </node>
      <node about="#node8347" id="node8347" label="GZ_Canine">
        <meta content=" fg=102 153 255 x=-2.3938267 y=6.4407806 ll=5;" datatype="xsd:string" id="meta8348" property="format" xsi:type="nex:LiteralMeta"/>
      </node>
      <node about="#node8357" id="node8357">
        <meta content=" fg=102 153 255 x=-0.761686 y=5.283162;" datatype="xsd:string" id="meta8358" property="format" xsi:type="nex:LiteralMeta"/>
      </node>
      <node about="#node8359" id="node8359" label="GZ_Rat">
        <meta content=" fg=102 153 255 x=-1.6038712 y=5.8223505 ll=5;" datatype="xsd:string" id="meta8360" property="format" xsi:type="nex:LiteralMeta"/>
      </node>
      <node about="#node8361" id="node8361" label="GZ_Mouse">
        <meta content=" fg=102 153 255 x=-1.6139541 y=5.8062677 ll=5;" datatype="xsd:string" id="meta8362" property="format" xsi:type="nex:LiteralMeta"/>
      </node>
      <node about="#node8371" id="node8371">
        <meta content=" fg=102 153 255 x=0.05056255 y=4.6955442;" datatype="xsd:string" id="meta8372" property="format" xsi:type="nex:LiteralMeta"/>
      </node>
      <node about="#node8373" id="node8373" label="GZ_Armadillo">
        <meta content=" fg=102 153 255 x=-0.8114811 y=5.2023783 ll=5;" datatype="xsd:string" id="meta8374" property="format" xsi:type="nex:LiteralMeta"/>
      </node>
      <node about="#node8375" id="node8375" label="GZ_Bovine">
        <meta content=" fg=102 153 255 x=-0.8209462 y=5.185924 ll=5;" datatype="xsd:string" id="meta8376" property="format" xsi:type="nex:LiteralMeta"/>
      </node>
      <node about="#node8385" id="node8385">
        <meta content=" fg=102 153 255 x=0.8744466 y=4.123096;" datatype="xsd:string" id="meta8386" property="format" xsi:type="nex:LiteralMeta"/>
      </node>
      <node about="#node8387" id="node8387" label="GZ_MarineLamprey">
        <meta content=" fg=102 153 255 x=-0.006213218 y=4.596845 lx=-140 ly=12 ll=9;" datatype="xsd:string" id="meta8388" property="format" xsi:type="nex:LiteralMeta"/>
      </node>
      <node about="#node8389" id="node8389" label="GZ_JapaneseLamprey">
        <meta content=" fg=102 153 255 x=-0.015046931 y=4.580044 ll=5;" datatype="xsd:string" id="meta8390" property="format" xsi:type="nex:LiteralMeta"/>
      </node>
      <node about="#node8407" id="node8407">
        <meta content=" fg=102 153 255 x=3.314114 y=2.3816602;" datatype="xsd:string" id="meta8408" property="format" xsi:type="nex:LiteralMeta"/>
      </node>
      <node about="#node8409" id="node8409" label="GZ_Ghostshark">
        <meta content=" fg=102 153 255 x=2.4161074 y=2.821642 ll=6;" datatype="xsd:string" id="meta8410" property="format" xsi:type="nex:LiteralMeta"/>
      </node>
      <node about="#node8411" id="node8411" label="GZ_Coelacanth">
        <meta content=" fg=102 153 255 x=2.4079177 y=2.8045173 ll=6;" datatype="xsd:string" id="meta8412" property="format" xsi:type="nex:LiteralMeta"/>
      </node>
      <node about="#node8421" id="node8421">
        <meta content=" fg=102 153 255 x=4.0500174 y=1.6643795;" datatype="xsd:string" id="meta8422" property="format" xsi:type="nex:LiteralMeta"/>
      </node>
      <node about="#node8423" id="node8423" label="GZ_Gar">
        <meta content=" fg=102 153 255 x=3.135958 y=2.0699596 lx=13 ly=16 ll=9;" datatype="xsd:string" id="meta8424" property="format" xsi:type="nex:LiteralMeta"/>
      </node>
      <node about="#node8425" id="node8425">
        <meta content=" fg=102 153 255 x=3.1110482 y=2.008381;" datatype="xsd:string" id="meta8426" property="format" xsi:type="nex:LiteralMeta"/>
      </node>
      <node about="#node8427" id="node8427" label="GZa_Zebrafish">
        <meta content=" fg=102 153 255 x=2.189455 y=2.396538 ll=6;" datatype="xsd:string" id="meta8428" property="format" xsi:type="nex:LiteralMeta"/>
      </node>
      <node about="#node8429" id="node8429">
        <meta content=" fg=102 153 255 x=2.1688566 y=2.3434548;" datatype="xsd:string" id="meta8430" property="format" xsi:type="nex:LiteralMeta"/>
      </node>
      <node about="#node8431" id="node8431">
        <meta content=" fg=102 153 255 x=1.2331946 y=2.6963525;" datatype="xsd:string" id="meta8432" property="format" xsi:type="nex:LiteralMeta"/>
      </node>
      <node about="#node8433" id="node8433" label="GZa_Medaka">
        <meta content=" fg=102 153 255 x=0.3043997 y=3.0669467 ll=5;" datatype="xsd:string" id="meta8434" property="format" xsi:type="nex:LiteralMeta"/>
      </node>
      <node about="#node8435" id="node8435">
        <meta content=" fg=102 153 255 x=0.29422545 y=3.0403538;" datatype="xsd:string" id="meta8436" property="format" xsi:type="nex:LiteralMeta"/>
      </node>
      <node about="#node8437" id="node8437" label="GZa_AtlanticCod">
        <meta content=" fg=102 153 255 x=-0.64143646 y=3.3932517 lx=-120 ly=-1 ll=9;" datatype="xsd:string" id="meta8438" property="format" xsi:type="nex:LiteralMeta"/>
      </node>
      <node about="#node8439" id="node8439" label="GZa_Stickleback">
        <meta content=" fg=102 153 255 x=-0.6479664 y=3.375428 ll=5;" datatype="xsd:string" id="meta8440" property="format" xsi:type="nex:LiteralMeta"/>
      </node>
      <node about="#node8449" id="node8449">
        <meta content=" fg=102 153 255 x=1.2175071 y=2.6515691;" datatype="xsd:string" id="meta8450" property="format" xsi:type="nex:LiteralMeta"/>
      </node>
      <node about="#node8451" id="node8451" label="GZa_Fugu">
        <meta content=" fg=102 153 255 x=0.26912493 y=2.9686987 ll=5;" datatype="xsd:string" id="meta8452" property="format" xsi:type="nex:LiteralMeta"/>
      </node>
      <node about="#node8453" id="node8453" label="GZa_Tetraodon">
        <meta content=" fg=102 153 255 x=0.26327628 y=2.95064 ll=5;" datatype="xsd:string" id="meta8454" property="format" xsi:type="nex:LiteralMeta"/>
      </node>
      <node about="#node8483" id="node8483">
        <meta content=" x=4.02049 y=0.083743714;" datatype="xsd:string" id="meta8484" property="format" xsi:type="nex:LiteralMeta"/>
      </node>
      <node about="#node8485" id="node8485">
        <meta content=" x=3.0531461 y=0.33721092;" datatype="xsd:string" id="meta8486" property="format" xsi:type="nex:LiteralMeta"/>
      </node>
      <node about="#node8487" id="node8487" label="GI2_AcornWorm">
        <meta content=" x=2.0934105 y=0.6181155 lx=-7 ly=9 ll=9;" datatype="xsd:string" id="meta8488" property="format" xsi:type="nex:LiteralMeta"/>
      </node>
      <node about="#node8489" id="node8489">
        <meta content=" x=2.08344 y=0.58148557;" datatype="xsd:string" id="meta8490" property="format" xsi:type="nex:LiteralMeta"/>
      </node>
      <node about="#node8491" id="node8491" label="GI1_AcornWorm">
        <meta content=" x=1.1185454 y=0.8441225 lx=-86 ly=16 ll=9;" datatype="xsd:string" id="meta8492" property="format" xsi:type="nex:LiteralMeta"/>
      </node>
      <node about="#node8493" id="node8493">
        <meta content=" x=1.1114594 y=0.8165457;" datatype="xsd:string" id="meta8494" property="format" xsi:type="nex:LiteralMeta"/>
      </node>
      <node about="#node8495" id="node8495" label="GI_SeaUrchin">
        <meta content=" x=0.14175324 y=1.0608203 ll=5;" datatype="xsd:string" id="meta8496" property="format" xsi:type="nex:LiteralMeta"/>
      </node>
      <node about="#node8497" id="node8497" label="GI_Starfish">
        <meta content=" x=0.1372913 y=1.0423701 ll=5;" datatype="xsd:string" id="meta8498" property="format" xsi:type="nex:LiteralMeta"/>
      </node>
      <node about="#node8511" id="node8511">
        <meta content=" x=3.0367062 y=0.263101;" datatype="xsd:string" id="meta8512" property="format" xsi:type="nex:LiteralMeta"/>
      </node>
      <node about="#node8513" id="node8513">
        <meta content=" x=2.0565038 y=0.46109948;" datatype="xsd:string" id="meta8514" property="format" xsi:type="nex:LiteralMeta"/>
      </node>
      <node about="#node8515" id="node8515" label="GIi_FloridaLancelet">
        <meta content=" x=1.0782249 y=0.6683922 ll=6;" datatype="xsd:string" id="meta8516" property="format" xsi:type="nex:LiteralMeta"/>
      </node>
      <node about="#node8517" id="node8517" label="GIi_BelchersLancelet">
        <meta content=" x=1.0744665 y=0.6497859 ll=6;" datatype="xsd:string" id="meta8518" property="format" xsi:type="nex:LiteralMeta"/>
      </node>
      <node about="#node8523" id="node8523">
        <meta content=" x=2.049695 y=0.4237525;" datatype="xsd:string" id="meta8524" property="format" xsi:type="nex:LiteralMeta"/>
      </node>
      <node about="#node8525" id="node8525" label="GIii_FloridaLancelet">
        <meta content=" x=1.0642531 y=0.59376454 ll=6;" datatype="xsd:string" id="meta8526" property="format" xsi:type="nex:LiteralMeta"/>
      </node>
      <node about="#node8527" id="node8527" label="GIii_BelchersLancelet">
        <meta content=" x=1.0612035 y=0.57502896 ll=6;" datatype="xsd:string" id="meta8528" property="format" xsi:type="nex:LiteralMeta"/>
      </node>
      <node about="#node8549" id="node8549">
        <meta content=" x=2.0059836 y=0.08517872;" datatype="xsd:string" id="meta8550" property="format" xsi:type="nex:LiteralMeta"/>
      </node>
      <node about="#node8551" id="node8551" label="GIa_PelagicTunicate">
        <meta content=" x=1.0147988 y=0.21766508 lx=-56 ly=-13 ll=9;" datatype="xsd:string" id="meta8552" property="format" xsi:type="nex:LiteralMeta"/>
      </node>
      <node about="#node8553" id="node8553">
        <meta content=" x=1.0114286 y=0.18939254;" datatype="xsd:string" id="meta8554" property="format" xsi:type="nex:LiteralMeta"/>
      </node>
      <node about="#node8555" id="node8555" label="GIc.1_PelagicTunicate">
        <meta content=" x=0.017907618 y=0.30304104 lx=-146 ly=11 ll=9;" datatype="xsd:string" id="meta8556" property="format" xsi:type="nex:LiteralMeta"/>
      </node>
      <node about="#node8557" id="node8557" label="GIc.2_PelagicTunicate">
        <meta content=" x=0.015929416 y=0.28416225 ll=5;" datatype="xsd:string" id="meta8558" property="format" xsi:type="nex:LiteralMeta"/>
      </node>
      <node about="#node8571" id="node8571">
        <meta content=" x=1.0021162 y=0.06638965;" datatype="xsd:string" id="meta8572" property="format" xsi:type="nex:LiteralMeta"/>
      </node>
      <node about="#node8573" id="node8573" label="GIc.1_GoldStarTunicate">
        <meta content=" x=0.0049974215 y=0.14224644 ll=5;" datatype="xsd:string" id="meta8574" property="format" xsi:type="nex:LiteralMeta"/>
      </node>
      <node about="#node8575" id="node8575" label="GI1c.2_GoldStarTunicate">
        <meta content=" x=0.003737203 y=0.12330617 ll=5;" datatype="xsd:string" id="meta8576" property="format" xsi:type="nex:LiteralMeta"/>
      </node>
      <node about="#node8585" id="node8585">
        <meta content=" x=3.603057E-4 y=0.037960876;" datatype="xsd:string" id="meta8586" property="format" xsi:type="nex:LiteralMeta"/>
      </node>
      <node about="#node8587" id="node8587" label="GIa.2_Ciona_intestinalis">
        <meta content=" fg=0 0 0 x=-0.9989191 y=0.075916626 lx=-142 ly=13 ll=9;" datatype="xsd:string" id="meta8588" property="format" xsi:type="nex:LiteralMeta"/>
      </node>
      <node about="#node8589" id="node8589" label="GIa.2_Ciona_savignyi">
        <meta content=" fg=0 0 0 x=-0.9994595 y=0.05694217 ll=3;" datatype="xsd:string" id="meta8590" property="format" xsi:type="nex:LiteralMeta"/>
      </node>
      <edge about="#edge6019" id="edge6019" length="1.0" source="node6013" target="node6015">
        <meta content=" dr=1;" datatype="xsd:string" id="meta6020" property="format" xsi:type="nex:LiteralMeta"/>
      </edge>
      <edge about="#edge6021" id="edge6021" length="1.0" source="node6013" target="node6017">
        <meta content=" dr=1;" datatype="xsd:string" id="meta6022" property="format" xsi:type="nex:LiteralMeta"/>
      </edge>
      <edge about="#edge6023" id="edge6023" length="1.0" source="node6009" target="node6011">
        <meta content=" dr=1;" datatype="xsd:string" id="meta6024" property="format" xsi:type="nex:LiteralMeta"/>
      </edge>
      <edge about="#edge6025" id="edge6025" label="52" length="1.0" source="node6009" target="node6013">
        <meta content=" dr=1;" datatype="xsd:string" id="meta6026" property="format" xsi:type="nex:LiteralMeta"/>
      </edge>
      <edge about="#edge6037" id="edge6037" length="1.0" source="node6031" target="node6033">
        <meta content=" dr=1;" datatype="xsd:string" id="meta6038" property="format" xsi:type="nex:LiteralMeta"/>
      </edge>
      <edge about="#edge6039" id="edge6039" length="1.0" source="node6031" target="node6035">
        <meta content=" dr=1;" datatype="xsd:string" id="meta6040" property="format" xsi:type="nex:LiteralMeta"/>
      </edge>
      <edge about="#edge6041" id="edge6041" length="1.0" source="node6027" target="node6029">
        <meta content=" dr=1;" datatype="xsd:string" id="meta6042" property="format" xsi:type="nex:LiteralMeta"/>
      </edge>
      <edge about="#edge6043" id="edge6043" label="76" length="1.0" source="node6027" target="node6031">
        <meta content=" dr=1;" datatype="xsd:string" id="meta6044" property="format" xsi:type="nex:LiteralMeta"/>
      </edge>
      <edge about="#edge6045" id="edge6045" label="22" length="1.0" source="node6007" target="node6009">
        <meta content=" dr=1;" datatype="xsd:string" id="meta6046" property="format" xsi:type="nex:LiteralMeta"/>
      </edge>
      <edge about="#edge6047" id="edge6047" label="58" length="1.0" source="node6007" target="node6027">
        <meta content=" dr=1;" datatype="xsd:string" id="meta6048" property="format" xsi:type="nex:LiteralMeta"/>
      </edge>
      <edge about="#edge6055" id="edge6055" length="1.0" source="node6049" target="node6051">
        <meta content=" dr=1;" datatype="xsd:string" id="meta6056" property="format" xsi:type="nex:LiteralMeta"/>
      </edge>
      <edge about="#edge6057" id="edge6057" length="1.0" source="node6049" target="node6053">
        <meta content=" dr=1;" datatype="xsd:string" id="meta6058" property="format" xsi:type="nex:LiteralMeta"/>
      </edge>
      <edge about="#edge6059" id="edge6059" label="9" length="1.0" source="node6005" target="node6007">
        <meta content=" dr=1;" datatype="xsd:string" id="meta6060" property="format" xsi:type="nex:LiteralMeta"/>
      </edge>
      <edge about="#edge6061" id="edge6061" label="60" length="1.0" source="node6005" target="node6049">
        <meta content=" dr=1;" datatype="xsd:string" id="meta6062" property="format" xsi:type="nex:LiteralMeta"/>
      </edge>
      <edge about="#edge6063" id="edge6063" length="1.0" source="node6001" target="node6003">
        <meta content=" dr=1;" datatype="xsd:string" id="meta6064" property="format" xsi:type="nex:LiteralMeta"/>
      </edge>
      <edge about="#edge6065" id="edge6065" label="28" length="1.0" source="node6001" target="node6005">
        <meta content=" dr=1;" datatype="xsd:string" id="meta6066" property="format" xsi:type="nex:LiteralMeta"/>
      </edge>
      <edge about="#edge6067" id="edge6067" length="1.0" source="node5997" target="node5999">
        <meta content=" dr=1;" datatype="xsd:string" id="meta6068" property="format" xsi:type="nex:LiteralMeta"/>
      </edge>
      <edge about="#edge6069" id="edge6069" label="41" length="1.0" source="node5997" target="node6001">
        <meta content=" dr=1;" datatype="xsd:string" id="meta6070" property="format" xsi:type="nex:LiteralMeta"/>
      </edge>
      <edge about="#edge6077" id="edge6077" length="1.0" source="node6071" target="node6073">
        <meta content=" dr=1;" datatype="xsd:string" id="meta6078" property="format" xsi:type="nex:LiteralMeta"/>
      </edge>
      <edge about="#edge6079" id="edge6079" length="1.0" source="node6071" target="node6075">
        <meta content=" dr=1;" datatype="xsd:string" id="meta6080" property="format" xsi:type="nex:LiteralMeta"/>
      </edge>
      <edge about="#edge6081" id="edge6081" label="23" length="1.0" source="node5995" target="node5997">
        <meta content=" dr=1;" datatype="xsd:string" id="meta6082" property="format" xsi:type="nex:LiteralMeta"/>
      </edge>
      <edge about="#edge6083" id="edge6083" label="13" length="1.0" source="node5995" target="node6071">
        <meta content=" dr=1;" datatype="xsd:string" id="meta6084" property="format" xsi:type="nex:LiteralMeta"/>
      </edge>
      <edge about="#edge6107" id="edge6107" length="1.0" source="node6101" target="node6103">
        <meta content=" dr=1;" datatype="xsd:string" id="meta6108" property="format" xsi:type="nex:LiteralMeta"/>
      </edge>
      <edge about="#edge6109" id="edge6109" length="1.0" source="node6101" target="node6105">
        <meta content=" dr=1;" datatype="xsd:string" id="meta6110" property="format" xsi:type="nex:LiteralMeta"/>
      </edge>
      <edge about="#edge6111" id="edge6111" length="1.0" source="node6097" target="node6099">
        <meta content=" dr=1;" datatype="xsd:string" id="meta6112" property="format" xsi:type="nex:LiteralMeta"/>
      </edge>
      <edge about="#edge6113" id="edge6113" label="23" length="1.0" source="node6097" target="node6101">
        <meta content=" dr=1;" datatype="xsd:string" id="meta6114" property="format" xsi:type="nex:LiteralMeta"/>
      </edge>
      <edge about="#edge6115" id="edge6115" length="1.0" source="node6093" target="node6095">
        <meta content=" dr=1;" datatype="xsd:string" id="meta6116" property="format" xsi:type="nex:LiteralMeta"/>
      </edge>
      <edge about="#edge6117" id="edge6117" label="19" length="1.0" source="node6093" target="node6097">
        <meta content=" dr=1;" datatype="xsd:string" id="meta6118" property="format" xsi:type="nex:LiteralMeta"/>
      </edge>
      <edge about="#edge6129" id="edge6129" length="1.0" source="node6123" target="node6125">
        <meta content=" dr=1;" datatype="xsd:string" id="meta6130" property="format" xsi:type="nex:LiteralMeta"/>
      </edge>
      <edge about="#edge6131" id="edge6131" length="1.0" source="node6123" target="node6127">
        <meta content=" dr=1;" datatype="xsd:string" id="meta6132" property="format" xsi:type="nex:LiteralMeta"/>
      </edge>
      <edge about="#edge6133" id="edge6133" length="1.0" source="node6119" target="node6121">
        <meta content=" dr=1;" datatype="xsd:string" id="meta6134" property="format" xsi:type="nex:LiteralMeta"/>
      </edge>
      <edge about="#edge6135" id="edge6135" label="32" length="1.0" source="node6119" target="node6123">
        <meta content=" dr=1;" datatype="xsd:string" id="meta6136" property="format" xsi:type="nex:LiteralMeta"/>
      </edge>
      <edge about="#edge6137" id="edge6137" label="58" length="1.0" source="node6091" target="node6093">
        <meta content=" dr=1;" datatype="xsd:string" id="meta6138" property="format" xsi:type="nex:LiteralMeta"/>
      </edge>
      <edge about="#edge6139" id="edge6139" label="54" length="1.0" source="node6091" target="node6119">
        <meta content=" dr=1;" datatype="xsd:string" id="meta6140" property="format" xsi:type="nex:LiteralMeta"/>
      </edge>
      <edge about="#edge6141" id="edge6141" length="1.0" source="node6087" target="node6089">
        <meta content=" dr=1;" datatype="xsd:string" id="meta6142" property="format" xsi:type="nex:LiteralMeta"/>
      </edge>
      <edge about="#edge6143" id="edge6143" label="34" length="1.0" source="node6087" target="node6091">
        <meta content=" dr=1;" datatype="xsd:string" id="meta6144" property="format" xsi:type="nex:LiteralMeta"/>
      </edge>
      <edge about="#edge6155" id="edge6155" length="1.0" source="node6149" target="node6151">
        <meta content=" dr=1;" datatype="xsd:string" id="meta6156" property="format" xsi:type="nex:LiteralMeta"/>
      </edge>
      <edge about="#edge6157" id="edge6157" length="1.0" source="node6149" target="node6153">
        <meta content=" dr=1;" datatype="xsd:string" id="meta6158" property="format" xsi:type="nex:LiteralMeta"/>
      </edge>
      <edge about="#edge6159" id="edge6159" length="1.0" source="node6145" target="node6147">
        <meta content=" dr=1;" datatype="xsd:string" id="meta6160" property="format" xsi:type="nex:LiteralMeta"/>
      </edge>
      <edge about="#edge6161" id="edge6161" label="52" length="1.0" source="node6145" target="node6149">
        <meta content=" dr=1;" datatype="xsd:string" id="meta6162" property="format" xsi:type="nex:LiteralMeta"/>
      </edge>
      <edge about="#edge6163" id="edge6163" label="24" length="1.0" source="node6085" target="node6087">
        <meta content=" dr=1;" datatype="xsd:string" id="meta6164" property="format" xsi:type="nex:LiteralMeta"/>
      </edge>
      <edge about="#edge6165" id="edge6165" label="33" length="1.0" source="node6085" target="node6145">
        <meta content=" dr=1;" datatype="xsd:string" id="meta6166" property="format" xsi:type="nex:LiteralMeta"/>
      </edge>
      <edge about="#edge6167" id="edge6167" label="4" length="1.0" source="node5993" target="node5995">
        <meta content=" dr=1;" datatype="xsd:string" id="meta6168" property="format" xsi:type="nex:LiteralMeta"/>
      </edge>
      <edge about="#edge6169" id="edge6169" label="8" length="1.0" source="node5993" target="node6085">
        <meta content=" dr=1;" datatype="xsd:string" id="meta6170" property="format" xsi:type="nex:LiteralMeta"/>
      </edge>
      <edge about="#edge6177" id="edge6177" length="1.0" source="node6171" target="node6173">
        <meta content=" dr=1;" datatype="xsd:string" id="meta6178" property="format" xsi:type="nex:LiteralMeta"/>
      </edge>
      <edge about="#edge6179" id="edge6179" length="1.0" source="node6171" target="node6175">
        <meta content=" dr=1;" datatype="xsd:string" id="meta6180" property="format" xsi:type="nex:LiteralMeta"/>
      </edge>
      <edge about="#edge6181" id="edge6181" label="8" length="1.0" source="node5991" target="node5993">
        <meta content=" dr=1;" datatype="xsd:string" id="meta6182" property="format" xsi:type="nex:LiteralMeta"/>
      </edge>
      <edge about="#edge6183" id="edge6183" label="28" length="1.0" source="node5991" target="node6171">
        <meta content=" dr=1;" datatype="xsd:string" id="meta6184" property="format" xsi:type="nex:LiteralMeta"/>
      </edge>
      <edge about="#edge6225" id="edge6225" length="1.0" source="node6219" target="node6221">
        <meta content=" dr=1;" datatype="xsd:string" id="meta6226" property="format" xsi:type="nex:LiteralMeta"/>
      </edge>
      <edge about="#edge6227" id="edge6227" length="1.0" source="node6219" target="node6223">
        <meta content=" dr=1;" datatype="xsd:string" id="meta6228" property="format" xsi:type="nex:LiteralMeta"/>
      </edge>
      <edge about="#edge6229" id="edge6229" length="1.0" source="node6215" target="node6217">
        <meta content=" dr=1;" datatype="xsd:string" id="meta6230" property="format" xsi:type="nex:LiteralMeta"/>
      </edge>
      <edge about="#edge6231" id="edge6231" label="92" length="1.0" source="node6215" target="node6219">
        <meta content=" dr=1;" datatype="xsd:string" id="meta6232" property="format" xsi:type="nex:LiteralMeta"/>
      </edge>
      <edge about="#edge6233" id="edge6233" length="1.0" source="node6211" target="node6213">
        <meta content=" dr=1;" datatype="xsd:string" id="meta6234" property="format" xsi:type="nex:LiteralMeta"/>
      </edge>
      <edge about="#edge6235" id="edge6235" label="55" length="1.0" source="node6211" target="node6215">
        <meta content=" dr=1;" datatype="xsd:string" id="meta6236" property="format" xsi:type="nex:LiteralMeta"/>
      </edge>
      <edge about="#edge6237" id="edge6237" length="1.0" source="node6207" target="node6209">
        <meta content=" dr=1;" datatype="xsd:string" id="meta6238" property="format" xsi:type="nex:LiteralMeta"/>
      </edge>
      <edge about="#edge6239" id="edge6239" label="24" length="1.0" source="node6207" target="node6211">
        <meta content=" dr=1;" datatype="xsd:string" id="meta6240" property="format" xsi:type="nex:LiteralMeta"/>
      </edge>
      <edge about="#edge6241" id="edge6241" length="1.0" source="node6203" target="node6205">
        <meta content=" dr=1;" datatype="xsd:string" id="meta6242" property="format" xsi:type="nex:LiteralMeta"/>
      </edge>
      <edge about="#edge6243" id="edge6243" label="37" length="1.0" source="node6203" target="node6207">
        <meta content=" dr=1;" datatype="xsd:string" id="meta6244" property="format" xsi:type="nex:LiteralMeta"/>
      </edge>
      <edge about="#edge6245" id="edge6245" length="1.0" source="node6199" target="node6201">
        <meta content=" dr=1;" datatype="xsd:string" id="meta6246" property="format" xsi:type="nex:LiteralMeta"/>
      </edge>
      <edge about="#edge6247" id="edge6247" label="69" length="1.0" source="node6199" target="node6203">
        <meta content=" dr=1;" datatype="xsd:string" id="meta6248" property="format" xsi:type="nex:LiteralMeta"/>
      </edge>
      <edge about="#edge6249" id="edge6249" length="1.0" source="node6195" target="node6197">
        <meta content=" dr=1;" datatype="xsd:string" id="meta6250" property="format" xsi:type="nex:LiteralMeta"/>
      </edge>
      <edge about="#edge6251" id="edge6251" label="28" length="1.0" source="node6195" target="node6199">
        <meta content=" dr=1;" datatype="xsd:string" id="meta6252" property="format" xsi:type="nex:LiteralMeta"/>
      </edge>
      <edge about="#edge6263" id="edge6263" length="1.0" source="node6257" target="node6259">
        <meta content=" dr=1;" datatype="xsd:string" id="meta6264" property="format" xsi:type="nex:LiteralMeta"/>
      </edge>
      <edge about="#edge6265" id="edge6265" length="1.0" source="node6257" target="node6261">
        <meta content=" dr=1;" datatype="xsd:string" id="meta6266" property="format" xsi:type="nex:LiteralMeta"/>
      </edge>
      <edge about="#edge6267" id="edge6267" length="1.0" source="node6253" target="node6255">
        <meta content=" dr=1;" datatype="xsd:string" id="meta6268" property="format" xsi:type="nex:LiteralMeta"/>
      </edge>
      <edge about="#edge6269" id="edge6269" label="26" length="1.0" source="node6253" target="node6257">
        <meta content=" dr=1;" datatype="xsd:string" id="meta6270" property="format" xsi:type="nex:LiteralMeta"/>
      </edge>
      <edge about="#edge6271" id="edge6271" label="20" length="1.0" source="node6193" target="node6195">
        <meta content=" dr=1;" datatype="xsd:string" id="meta6272" property="format" xsi:type="nex:LiteralMeta"/>
      </edge>
      <edge about="#edge6273" id="edge6273" label="18" length="1.0" source="node6193" target="node6253">
        <meta content=" dr=1;" datatype="xsd:string" id="meta6274" property="format" xsi:type="nex:LiteralMeta"/>
      </edge>
      <edge about="#edge6275" id="edge6275" length="1.0" source="node6189" target="node6191">
        <meta content=" dr=1;" datatype="xsd:string" id="meta6276" property="format" xsi:type="nex:LiteralMeta"/>
      </edge>
      <edge about="#edge6277" id="edge6277" label="12" length="1.0" source="node6189" target="node6193">
        <meta content=" dr=1;" datatype="xsd:string" id="meta6278" property="format" xsi:type="nex:LiteralMeta"/>
      </edge>
      <edge about="#edge6279" id="edge6279" length="1.0" source="node6185" target="node6187">
        <meta content=" dr=1;" datatype="xsd:string" id="meta6280" property="format" xsi:type="nex:LiteralMeta"/>
      </edge>
      <edge about="#edge6281" id="edge6281" label="21" length="1.0" source="node6185" target="node6189">
        <meta content=" dr=1;" datatype="xsd:string" id="meta6282" property="format" xsi:type="nex:LiteralMeta"/>
      </edge>
      <edge about="#edge6283" id="edge6283" label="14" length="1.0" source="node5989" target="node5991">
        <meta content=" dr=1;" datatype="xsd:string" id="meta6284" property="format" xsi:type="nex:LiteralMeta"/>
      </edge>
      <edge about="#edge6285" id="edge6285" label="42" length="1.0" source="node5989" target="node6185">
        <meta content=" dr=1;" datatype="xsd:string" id="meta6286" property="format" xsi:type="nex:LiteralMeta"/>
      </edge>
      <edge about="#edge6327" id="edge6327" length="1.0" source="node6321" target="node6323">
        <meta content=" fg=0 102 255 dr=1;" datatype="xsd:string" id="meta6328" property="format" xsi:type="nex:LiteralMeta"/>
      </edge>
      <edge about="#edge6329" id="edge6329" length="1.0" source="node6321" target="node6325">
        <meta content=" fg=0 102 255 dr=1;" datatype="xsd:string" id="meta6330" property="format" xsi:type="nex:LiteralMeta"/>
      </edge>
      <edge about="#edge6331" id="edge6331" length="1.0" source="node6317" target="node6319">
        <meta content=" fg=0 102 255 dr=1;" datatype="xsd:string" id="meta6332" property="format" xsi:type="nex:LiteralMeta"/>
      </edge>
      <edge about="#edge6333" id="edge6333" label="18" length="1.0" source="node6317" target="node6321">
        <meta content=" fg=0 102 255 dr=1;" datatype="xsd:string" id="meta6334" property="format" xsi:type="nex:LiteralMeta"/>
      </edge>
      <edge about="#edge6335" id="edge6335" length="1.0" source="node6313" target="node6315">
        <meta content=" fg=0 102 255 dr=1;" datatype="xsd:string" id="meta6336" property="format" xsi:type="nex:LiteralMeta"/>
      </edge>
      <edge about="#edge6337" id="edge6337" label="15" length="1.0" source="node6313" target="node6317">
        <meta content=" fg=0 102 255 dr=1;" datatype="xsd:string" id="meta6338" property="format" xsi:type="nex:LiteralMeta"/>
      </edge>
      <edge about="#edge6345" id="edge6345" length="1.0" source="node6339" target="node6341">
        <meta content=" fg=0 102 255 dr=1;" datatype="xsd:string" id="meta6346" property="format" xsi:type="nex:LiteralMeta"/>
      </edge>
      <edge about="#edge6347" id="edge6347" length="1.0" source="node6339" target="node6343">
        <meta content=" fg=0 102 255 dr=1;" datatype="xsd:string" id="meta6348" property="format" xsi:type="nex:LiteralMeta"/>
      </edge>
      <edge about="#edge6349" id="edge6349" label="21" length="1.0" source="node6311" target="node6313">
        <meta content=" fg=0 102 255 dr=1;" datatype="xsd:string" id="meta6350" property="format" xsi:type="nex:LiteralMeta"/>
      </edge>
      <edge about="#edge6351" id="edge6351" label="31" length="1.0" source="node6311" target="node6339">
        <meta content=" fg=0 102 255 dr=1;" datatype="xsd:string" id="meta6352" property="format" xsi:type="nex:LiteralMeta"/>
      </edge>
      <edge about="#edge6353" id="edge6353" length="1.0" source="node6307" target="node6309">
        <meta content=" fg=0 102 255 dr=1;" datatype="xsd:string" id="meta6354" property="format" xsi:type="nex:LiteralMeta"/>
      </edge>
      <edge about="#edge6355" id="edge6355" label="38" length="1.0" source="node6307" target="node6311">
        <meta content=" fg=0 102 255 dr=1;" datatype="xsd:string" id="meta6356" property="format" xsi:type="nex:LiteralMeta"/>
      </edge>
      <edge about="#edge6357" id="edge6357" length="1.0" source="node6303" target="node6305">
        <meta content=" fg=0 102 255 dr=1;" datatype="xsd:string" id="meta6358" property="format" xsi:type="nex:LiteralMeta"/>
      </edge>
      <edge about="#edge6359" id="edge6359" label="34" length="1.0" source="node6303" target="node6307">
        <meta content=" fg=0 102 255 dr=1;" datatype="xsd:string" id="meta6360" property="format" xsi:type="nex:LiteralMeta"/>
      </edge>
      <edge about="#edge6361" id="edge6361" length="1.0" source="node6299" target="node6301">
        <meta content=" fg=0 102 255 dr=1;" datatype="xsd:string" id="meta6362" property="format" xsi:type="nex:LiteralMeta"/>
      </edge>
      <edge about="#edge6363" id="edge6363" label="45" length="1.0" source="node6299" target="node6303">
        <meta content=" fg=0 102 255 dr=1;" datatype="xsd:string" id="meta6364" property="format" xsi:type="nex:LiteralMeta"/>
      </edge>
      <edge about="#edge6371" id="edge6371" length="1.0" source="node6365" target="node6367">
        <meta content=" fg=0 102 255 dr=1;" datatype="xsd:string" id="meta6372" property="format" xsi:type="nex:LiteralMeta"/>
      </edge>
      <edge about="#edge6373" id="edge6373" length="1.0" source="node6365" target="node6369">
        <meta content=" fg=0 102 255 dr=1;" datatype="xsd:string" id="meta6374" property="format" xsi:type="nex:LiteralMeta"/>
      </edge>
      <edge about="#edge6375" id="edge6375" label="39" length="1.0" source="node6297" target="node6299">
        <meta content=" fg=0 102 255 dr=1;" datatype="xsd:string" id="meta6376" property="format" xsi:type="nex:LiteralMeta"/>
      </edge>
      <edge about="#edge6377" id="edge6377" label="54" length="1.0" source="node6297" target="node6365">
        <meta content=" fg=0 102 255 dr=1;" datatype="xsd:string" id="meta6378" property="format" xsi:type="nex:LiteralMeta"/>
      </edge>
      <edge about="#edge6387" id="edge6387" length="1.0" source="node6381" target="node6383">
        <meta content=" fg=0 102 255 dr=1;" datatype="xsd:string" id="meta6388" property="format" xsi:type="nex:LiteralMeta"/>
      </edge>
      <edge about="#edge6389" id="edge6389" length="1.0" source="node6381" target="node6385">
        <meta content=" fg=0 102 255 dr=1;" datatype="xsd:string" id="meta6390" property="format" xsi:type="nex:LiteralMeta"/>
      </edge>
      <edge about="#edge6397" id="edge6397" length="1.0" source="node6391" target="node6393">
        <meta content=" fg=0 102 255 dr=1;" datatype="xsd:string" id="meta6398" property="format" xsi:type="nex:LiteralMeta"/>
      </edge>
      <edge about="#edge6399" id="edge6399" length="1.0" source="node6391" target="node6395">
        <meta content=" fg=0 102 255 dr=1;" datatype="xsd:string" id="meta6400" property="format" xsi:type="nex:LiteralMeta"/>
      </edge>
      <edge about="#edge6401" id="edge6401" label="68" length="1.0" source="node6379" target="node6381">
        <meta content=" fg=0 102 255 dr=1;" datatype="xsd:string" id="meta6402" property="format" xsi:type="nex:LiteralMeta"/>
      </edge>
      <edge about="#edge6403" id="edge6403" label="100" length="1.0" source="node6379" target="node6391">
        <meta content=" fg=0 102 255 dr=1;" datatype="xsd:string" id="meta6404" property="format" xsi:type="nex:LiteralMeta"/>
      </edge>
      <edge about="#edge6405" id="edge6405" label="35" length="1.0" source="node6295" target="node6297">
        <meta content=" fg=0 102 255 dr=1;" datatype="xsd:string" id="meta6406" property="format" xsi:type="nex:LiteralMeta"/>
      </edge>
      <edge about="#edge6407" id="edge6407" label="29" length="1.0" source="node6295" target="node6379">
        <meta content=" fg=0 102 255 dr=1;" datatype="xsd:string" id="meta6408" property="format" xsi:type="nex:LiteralMeta"/>
      </edge>
      <edge about="#edge6423" id="edge6423" length="1.0" source="node6417" target="node6419">
        <meta content=" fg=0 102 255 dr=1;" datatype="xsd:string" id="meta6424" property="format" xsi:type="nex:LiteralMeta"/>
      </edge>
      <edge about="#edge6425" id="edge6425" length="1.0" source="node6417" target="node6421">
        <meta content=" fg=0 102 255 dr=1;" datatype="xsd:string" id="meta6426" property="format" xsi:type="nex:LiteralMeta"/>
      </edge>
      <edge about="#edge6427" id="edge6427" length="1.0" source="node6413" target="node6415">
        <meta content=" fg=0 102 255 dr=1;" datatype="xsd:string" id="meta6428" property="format" xsi:type="nex:LiteralMeta"/>
      </edge>
      <edge about="#edge6429" id="edge6429" label="50" length="1.0" source="node6413" target="node6417">
        <meta content=" fg=0 102 255 dr=1;" datatype="xsd:string" id="meta6430" property="format" xsi:type="nex:LiteralMeta"/>
      </edge>
      <edge about="#edge6441" id="edge6441" length="1.0" source="node6435" target="node6437">
        <meta content=" fg=0 102 255 dr=1;" datatype="xsd:string" id="meta6442" property="format" xsi:type="nex:LiteralMeta"/>
      </edge>
      <edge about="#edge6443" id="edge6443" length="1.0" source="node6435" target="node6439">
        <meta content=" fg=0 102 255 dr=1;" datatype="xsd:string" id="meta6444" property="format" xsi:type="nex:LiteralMeta"/>
      </edge>
      <edge about="#edge6445" id="edge6445" length="1.0" source="node6431" target="node6433">
        <meta content=" fg=0 102 255 dr=1;" datatype="xsd:string" id="meta6446" property="format" xsi:type="nex:LiteralMeta"/>
      </edge>
      <edge about="#edge6447" id="edge6447" label="95" length="1.0" source="node6431" target="node6435">
        <meta content=" fg=0 102 255 dr=1;" datatype="xsd:string" id="meta6448" property="format" xsi:type="nex:LiteralMeta"/>
      </edge>
      <edge about="#edge6449" id="edge6449" label="6" length="1.0" source="node6411" target="node6413">
        <meta content=" fg=0 102 255 dr=1;" datatype="xsd:string" id="meta6450" property="format" xsi:type="nex:LiteralMeta"/>
      </edge>
      <edge about="#edge6451" id="edge6451" label="57" length="1.0" source="node6411" target="node6431">
        <meta content=" fg=0 102 255 dr=1;" datatype="xsd:string" id="meta6452" property="format" xsi:type="nex:LiteralMeta"/>
      </edge>
      <edge about="#edge6459" id="edge6459" length="1.0" source="node6453" target="node6455">
        <meta content=" fg=0 102 255 dr=1;" datatype="xsd:string" id="meta6460" property="format" xsi:type="nex:LiteralMeta"/>
      </edge>
      <edge about="#edge6461" id="edge6461" length="1.0" source="node6453" target="node6457">
        <meta content=" fg=0 102 255 dr=1;" datatype="xsd:string" id="meta6462" property="format" xsi:type="nex:LiteralMeta"/>
      </edge>
      <edge about="#edge6463" id="edge6463" label="17" length="1.0" source="node6409" target="node6411">
        <meta content=" fg=0 102 255 dr=1;" datatype="xsd:string" id="meta6464" property="format" xsi:type="nex:LiteralMeta"/>
      </edge>
      <edge about="#edge6465" id="edge6465" label="24" length="1.0" source="node6409" target="node6453">
        <meta content=" fg=0 102 255 dr=1;" datatype="xsd:string" id="meta6466" property="format" xsi:type="nex:LiteralMeta"/>
      </edge>
      <edge about="#edge6467" id="edge6467" label="18" length="1.0" source="node6293" target="node6295">
        <meta content=" fg=0 102 255 dr=1;" datatype="xsd:string" id="meta6468" property="format" xsi:type="nex:LiteralMeta"/>
      </edge>
      <edge about="#edge6469" id="edge6469" label="21" length="1.0" source="node6293" target="node6409">
        <meta content=" fg=0 102 255 dr=1;" datatype="xsd:string" id="meta6470" property="format" xsi:type="nex:LiteralMeta"/>
      </edge>
      <edge about="#edge6471" id="edge6471" length="1.0" source="node6289" target="node6291">
        <meta content=" fg=0 102 255 dr=1;" datatype="xsd:string" id="meta6472" property="format" xsi:type="nex:LiteralMeta"/>
      </edge>
      <edge about="#edge6473" id="edge6473" label="25" length="1.0" source="node6289" target="node6293">
        <meta content=" fg=0 102 255 dr=1;" datatype="xsd:string" id="meta6474" property="format" xsi:type="nex:LiteralMeta"/>
      </edge>
      <edge about="#edge6491" id="edge6491" length="1.0" source="node6485" target="node6487">
        <meta content=" fg=0 102 255 dr=1;" datatype="xsd:string" id="meta6492" property="format" xsi:type="nex:LiteralMeta"/>
      </edge>
      <edge about="#edge6493" id="edge6493" length="1.0" source="node6485" target="node6489">
        <meta content=" fg=0 102 255 dr=1;" datatype="xsd:string" id="meta6494" property="format" xsi:type="nex:LiteralMeta"/>
      </edge>
      <edge about="#edge6501" id="edge6501" length="1.0" source="node6495" target="node6497">
        <meta content=" fg=0 102 255 dr=1;" datatype="xsd:string" id="meta6502" property="format" xsi:type="nex:LiteralMeta"/>
      </edge>
      <edge about="#edge6503" id="edge6503" length="1.0" source="node6495" target="node6499">
        <meta content=" fg=0 102 255 dr=1;" datatype="xsd:string" id="meta6504" property="format" xsi:type="nex:LiteralMeta"/>
      </edge>
      <edge about="#edge6505" id="edge6505" label="59" length="1.0" source="node6483" target="node6485">
        <meta content=" fg=0 102 255 dr=1;" datatype="xsd:string" id="meta6506" property="format" xsi:type="nex:LiteralMeta"/>
      </edge>
      <edge about="#edge6507" id="edge6507" label="100" length="1.0" source="node6483" target="node6495">
        <meta content=" fg=0 102 255 dr=1;" datatype="xsd:string" id="meta6508" property="format" xsi:type="nex:LiteralMeta"/>
      </edge>
      <edge about="#edge6509" id="edge6509" length="1.0" source="node6479" target="node6481">
        <meta content=" fg=0 102 255 dr=1;" datatype="xsd:string" id="meta6510" property="format" xsi:type="nex:LiteralMeta"/>
      </edge>
      <edge about="#edge6511" id="edge6511" label="94" length="1.0" source="node6479" target="node6483">
        <meta content=" fg=0 102 255 dr=1;" datatype="xsd:string" id="meta6512" property="format" xsi:type="nex:LiteralMeta"/>
      </edge>
      <edge about="#edge6519" id="edge6519" length="1.0" source="node6513" target="node6515">
        <meta content=" fg=0 102 255 dr=1;" datatype="xsd:string" id="meta6520" property="format" xsi:type="nex:LiteralMeta"/>
      </edge>
      <edge about="#edge6521" id="edge6521" length="1.0" source="node6513" target="node6517">
        <meta content=" fg=0 102 255 dr=1;" datatype="xsd:string" id="meta6522" property="format" xsi:type="nex:LiteralMeta"/>
      </edge>
      <edge about="#edge6523" id="edge6523" label="50" length="1.0" source="node6477" target="node6479">
        <meta content=" fg=0 102 255 dr=1;" datatype="xsd:string" id="meta6524" property="format" xsi:type="nex:LiteralMeta"/>
      </edge>
      <edge about="#edge6525" id="edge6525" label="23" length="1.0" source="node6477" target="node6513">
        <meta content=" fg=0 102 255 dr=1;" datatype="xsd:string" id="meta6526" property="format" xsi:type="nex:LiteralMeta"/>
      </edge>
      <edge about="#edge6533" id="edge6533" length="1.0" source="node6527" target="node6529">
        <meta content=" fg=0 102 255 dr=1;" datatype="xsd:string" id="meta6534" property="format" xsi:type="nex:LiteralMeta"/>
      </edge>
      <edge about="#edge6535" id="edge6535" length="1.0" source="node6527" target="node6531">
        <meta content=" fg=0 102 255 dr=1;" datatype="xsd:string" id="meta6536" property="format" xsi:type="nex:LiteralMeta"/>
      </edge>
      <edge about="#edge6537" id="edge6537" label="6" length="1.0" source="node6475" target="node6477">
        <meta content=" fg=0 102 255 dr=1;" datatype="xsd:string" id="meta6538" property="format" xsi:type="nex:LiteralMeta"/>
      </edge>
      <edge about="#edge6539" id="edge6539" label="14" length="1.0" source="node6475" target="node6527">
        <meta content=" fg=0 102 255 dr=1;" datatype="xsd:string" id="meta6540" property="format" xsi:type="nex:LiteralMeta"/>
      </edge>
      <edge about="#edge6541" id="edge6541" label="16" length="1.0" source="node6287" target="node6289">
        <meta content=" fg=0 102 255 dr=1;" datatype="xsd:string" id="meta6542" property="format" xsi:type="nex:LiteralMeta"/>
      </edge>
      <edge about="#edge6543" id="edge6543" label="6" length="1.0" source="node6287" target="node6475">
        <meta content=" fg=0 102 255 dr=1;" datatype="xsd:string" id="meta6544" property="format" xsi:type="nex:LiteralMeta"/>
      </edge>
      <edge about="#edge6545" id="edge6545" label="50" length="1.0" source="node5987" target="node5989">
        <meta content=" dr=1;" datatype="xsd:string" id="meta6546" property="format" xsi:type="nex:LiteralMeta"/>
      </edge>
      <edge about="#edge6547" id="edge6547" label="66" length="1.0" source="node5987" target="node6287">
        <meta content=" fg=0 102 255 dr=1;" datatype="xsd:string" id="meta6548" property="format" xsi:type="nex:LiteralMeta"/>
      </edge>
      <edge about="#edge6555" id="edge6555" length="1.0" source="node6549" target="node6551">
        <meta content=" fg=255 102 102 dr=1;" datatype="xsd:string" id="meta6556" property="format" xsi:type="nex:LiteralMeta"/>
      </edge>
      <edge about="#edge6557" id="edge6557" length="1.0" source="node6549" target="node6553">
        <meta content=" fg=255 102 102 dr=1;" datatype="xsd:string" id="meta6558" property="format" xsi:type="nex:LiteralMeta"/>
      </edge>
      <edge about="#edge6559" id="edge6559" label="57" length="1.0" source="node5985" target="node5987">
        <meta content=" fg=0 0 153 dr=1;" datatype="xsd:string" id="meta6560" property="format" xsi:type="nex:LiteralMeta"/>
      </edge>
      <edge about="#edge6561" id="edge6561" label="100" length="1.0" source="node5985" target="node6549">
        <meta content=" fg=255 102 102 dr=1;" datatype="xsd:string" id="meta6562" property="format" xsi:type="nex:LiteralMeta"/>
      </edge>
      <edge about="#edge6569" id="edge6569" length="1.0" source="node6563" target="node6565">
        <meta content=" fg=255 102 102 dr=1;" datatype="xsd:string" id="meta6570" property="format" xsi:type="nex:LiteralMeta"/>
      </edge>
      <edge about="#edge6571" id="edge6571" length="1.0" source="node6563" target="node6567">
        <meta content=" fg=255 102 102 dr=1;" datatype="xsd:string" id="meta6572" property="format" xsi:type="nex:LiteralMeta"/>
      </edge>
      <edge about="#edge6573" id="edge6573" label="33" length="1.0" source="node5983" target="node5985">
        <meta content=" fg=0 0 153 dr=1;" datatype="xsd:string" id="meta6574" property="format" xsi:type="nex:LiteralMeta"/>
      </edge>
      <edge about="#edge6575" id="edge6575" label="100" length="1.0" source="node5983" target="node6563">
        <meta content=" fg=255 102 102 dr=1;" datatype="xsd:string" id="meta6576" property="format" xsi:type="nex:LiteralMeta"/>
      </edge>
      <edge about="#edge6619" id="edge6619" length="1.0" source="node6613" target="node6615">
        <meta content=" fg=0 153 153 dr=1;" datatype="xsd:string" id="meta6620" property="format" xsi:type="nex:LiteralMeta"/>
      </edge>
      <edge about="#edge6621" id="edge6621" length="1.0" source="node6613" target="node6617">
        <meta content=" fg=0 153 153 dr=1;" datatype="xsd:string" id="meta6622" property="format" xsi:type="nex:LiteralMeta"/>
      </edge>
      <edge about="#edge6623" id="edge6623" length="1.0" source="node6609" target="node6611">
        <meta content=" fg=0 153 153 dr=1;" datatype="xsd:string" id="meta6624" property="format" xsi:type="nex:LiteralMeta"/>
      </edge>
      <edge about="#edge6625" id="edge6625" label="36" length="1.0" source="node6609" target="node6613">
        <meta content=" fg=0 153 153 dr=1;" datatype="xsd:string" id="meta6626" property="format" xsi:type="nex:LiteralMeta"/>
      </edge>
      <edge about="#edge6627" id="edge6627" length="1.0" source="node6605" target="node6607">
        <meta content=" fg=0 153 153 dr=1;" datatype="xsd:string" id="meta6628" property="format" xsi:type="nex:LiteralMeta"/>
      </edge>
      <edge about="#edge6629" id="edge6629" label="16" length="1.0" source="node6605" target="node6609">
        <meta content=" fg=0 153 153 dr=1;" datatype="xsd:string" id="meta6630" property="format" xsi:type="nex:LiteralMeta"/>
      </edge>
      <edge about="#edge6631" id="edge6631" length="1.0" source="node6601" target="node6603">
        <meta content=" fg=0 153 153 dr=1;" datatype="xsd:string" id="meta6632" property="format" xsi:type="nex:LiteralMeta"/>
      </edge>
      <edge about="#edge6633" id="edge6633" label="24" length="1.0" source="node6601" target="node6605">
        <meta content=" fg=0 153 153 dr=1;" datatype="xsd:string" id="meta6634" property="format" xsi:type="nex:LiteralMeta"/>
      </edge>
      <edge about="#edge6635" id="edge6635" length="1.0" source="node6597" target="node6599">
        <meta content=" fg=0 153 153 dr=1;" datatype="xsd:string" id="meta6636" property="format" xsi:type="nex:LiteralMeta"/>
      </edge>
      <edge about="#edge6637" id="edge6637" label="27" length="1.0" source="node6597" target="node6601">
        <meta content=" fg=0 153 153 dr=1;" datatype="xsd:string" id="meta6638" property="format" xsi:type="nex:LiteralMeta"/>
      </edge>
      <edge about="#edge6639" id="edge6639" length="1.0" source="node6593" target="node6595">
        <meta content=" fg=0 153 153 dr=1;" datatype="xsd:string" id="meta6640" property="format" xsi:type="nex:LiteralMeta"/>
      </edge>
      <edge about="#edge6641" id="edge6641" label="21" length="1.0" source="node6593" target="node6597">
        <meta content=" fg=0 153 153 dr=1;" datatype="xsd:string" id="meta6642" property="format" xsi:type="nex:LiteralMeta"/>
      </edge>
      <edge about="#edge6653" id="edge6653" length="1.0" source="node6647" target="node6649">
        <meta content=" fg=0 153 153 dr=1;" datatype="xsd:string" id="meta6654" property="format" xsi:type="nex:LiteralMeta"/>
      </edge>
      <edge about="#edge6655" id="edge6655" length="1.0" source="node6647" target="node6651">
        <meta content=" fg=0 153 153 dr=1;" datatype="xsd:string" id="meta6656" property="format" xsi:type="nex:LiteralMeta"/>
      </edge>
      <edge about="#edge6657" id="edge6657" length="1.0" source="node6643" target="node6645">
        <meta content=" fg=0 153 153 dr=1;" datatype="xsd:string" id="meta6658" property="format" xsi:type="nex:LiteralMeta"/>
      </edge>
      <edge about="#edge6659" id="edge6659" label="61" length="1.0" source="node6643" target="node6647">
        <meta content=" fg=0 153 153 dr=1;" datatype="xsd:string" id="meta6660" property="format" xsi:type="nex:LiteralMeta"/>
      </edge>
      <edge about="#edge6661" id="edge6661" label="37" length="1.0" source="node6591" target="node6593">
        <meta content=" fg=0 153 153 dr=1;" datatype="xsd:string" id="meta6662" property="format" xsi:type="nex:LiteralMeta"/>
      </edge>
      <edge about="#edge6663" id="edge6663" label="47" length="1.0" source="node6591" target="node6643">
        <meta content=" fg=0 153 153 dr=1;" datatype="xsd:string" id="meta6664" property="format" xsi:type="nex:LiteralMeta"/>
      </edge>
      <edge about="#edge6665" id="edge6665" length="1.0" source="node6587" target="node6589">
        <meta content=" fg=0 153 153 dr=1;" datatype="xsd:string" id="meta6666" property="format" xsi:type="nex:LiteralMeta"/>
      </edge>
      <edge about="#edge6667" id="edge6667" label="52" length="1.0" source="node6587" target="node6591">
        <meta content=" fg=0 153 153 dr=1;" datatype="xsd:string" id="meta6668" property="format" xsi:type="nex:LiteralMeta"/>
      </edge>
      <edge about="#edge6669" id="edge6669" length="1.0" source="node6583" target="node6585">
        <meta content=" fg=0 153 153 dr=1;" datatype="xsd:string" id="meta6670" property="format" xsi:type="nex:LiteralMeta"/>
      </edge>
      <edge about="#edge6671" id="edge6671" label="56" length="1.0" source="node6583" target="node6587">
        <meta content=" fg=0 153 153 dr=1;" datatype="xsd:string" id="meta6672" property="format" xsi:type="nex:LiteralMeta"/>
      </edge>
      <edge about="#edge6697" id="edge6697" length="1.0" source="node6691" target="node6693">
        <meta content=" fg=0 153 153 dr=1;" datatype="xsd:string" id="meta6698" property="format" xsi:type="nex:LiteralMeta"/>
      </edge>
      <edge about="#edge6699" id="edge6699" length="1.0" source="node6691" target="node6695">
        <meta content=" fg=0 153 153 dr=1;" datatype="xsd:string" id="meta6700" property="format" xsi:type="nex:LiteralMeta"/>
      </edge>
      <edge about="#edge6701" id="edge6701" length="1.0" source="node6687" target="node6689">
        <meta content=" fg=0 153 153 dr=1;" datatype="xsd:string" id="meta6702" property="format" xsi:type="nex:LiteralMeta"/>
      </edge>
      <edge about="#edge6703" id="edge6703" label="17" length="1.0" source="node6687" target="node6691">
        <meta content=" fg=0 153 153 dr=1;" datatype="xsd:string" id="meta6704" property="format" xsi:type="nex:LiteralMeta"/>
      </edge>
      <edge about="#edge6711" id="edge6711" length="1.0" source="node6705" target="node6707">
        <meta content=" fg=0 153 153 dr=1;" datatype="xsd:string" id="meta6712" property="format" xsi:type="nex:LiteralMeta"/>
      </edge>
      <edge about="#edge6713" id="edge6713" length="1.0" source="node6705" target="node6709">
        <meta content=" fg=0 153 153 dr=1;" datatype="xsd:string" id="meta6714" property="format" xsi:type="nex:LiteralMeta"/>
      </edge>
      <edge about="#edge6715" id="edge6715" label="23" length="1.0" source="node6685" target="node6687">
        <meta content=" fg=0 153 153 dr=1;" datatype="xsd:string" id="meta6716" property="format" xsi:type="nex:LiteralMeta"/>
      </edge>
      <edge about="#edge6717" id="edge6717" label="98" length="1.0" source="node6685" target="node6705">
        <meta content=" fg=0 153 153 dr=1;" datatype="xsd:string" id="meta6718" property="format" xsi:type="nex:LiteralMeta"/>
      </edge>
      <edge about="#edge6719" id="edge6719" length="1.0" source="node6681" target="node6683">
        <meta content=" fg=0 153 153 dr=1;" datatype="xsd:string" id="meta6720" property="format" xsi:type="nex:LiteralMeta"/>
      </edge>
      <edge about="#edge6721" id="edge6721" label="53" length="1.0" source="node6681" target="node6685">
        <meta content=" fg=0 153 153 dr=1;" datatype="xsd:string" id="meta6722" property="format" xsi:type="nex:LiteralMeta"/>
      </edge>
      <edge about="#edge6723" id="edge6723" length="1.0" source="node6677" target="node6679">
        <meta content=" fg=0 153 153 dr=1;" datatype="xsd:string" id="meta6724" property="format" xsi:type="nex:LiteralMeta"/>
      </edge>
      <edge about="#edge6725" id="edge6725" label="55" length="1.0" source="node6677" target="node6681">
        <meta content=" fg=0 153 153 dr=1;" datatype="xsd:string" id="meta6726" property="format" xsi:type="nex:LiteralMeta"/>
      </edge>
      <edge about="#edge6727" id="edge6727" length="1.0" source="node6673" target="node6675">
        <meta content=" fg=0 153 153 dr=1;" datatype="xsd:string" id="meta6728" property="format" xsi:type="nex:LiteralMeta"/>
      </edge>
      <edge about="#edge6729" id="edge6729" label="90" length="1.0" source="node6673" target="node6677">
        <meta content=" fg=0 153 153 dr=1;" datatype="xsd:string" id="meta6730" property="format" xsi:type="nex:LiteralMeta"/>
      </edge>
      <edge about="#edge6731" id="edge6731" label="21" length="1.0" source="node6581" target="node6583">
        <meta content=" fg=0 153 153 dr=1;" datatype="xsd:string" id="meta6732" property="format" xsi:type="nex:LiteralMeta"/>
      </edge>
      <edge about="#edge6733" id="edge6733" label="24" length="1.0" source="node6581" target="node6673">
        <meta content=" fg=0 153 153 dr=1;" datatype="xsd:string" id="meta6734" property="format" xsi:type="nex:LiteralMeta"/>
      </edge>
      <edge about="#edge6771" id="edge6771" length="1.0" source="node6765" target="node6767">
        <meta content=" fg=0 153 153 dr=1;" datatype="xsd:string" id="meta6772" property="format" xsi:type="nex:LiteralMeta"/>
      </edge>
      <edge about="#edge6773" id="edge6773" length="1.0" source="node6765" target="node6769">
        <meta content=" fg=0 153 153 dr=1;" datatype="xsd:string" id="meta6774" property="format" xsi:type="nex:LiteralMeta"/>
      </edge>
      <edge about="#edge6781" id="edge6781" length="1.0" source="node6775" target="node6777">
        <meta content=" fg=0 153 153 dr=1;" datatype="xsd:string" id="meta6782" property="format" xsi:type="nex:LiteralMeta"/>
      </edge>
      <edge about="#edge6783" id="edge6783" length="1.0" source="node6775" target="node6779">
        <meta content=" fg=0 153 153 dr=1;" datatype="xsd:string" id="meta6784" property="format" xsi:type="nex:LiteralMeta"/>
      </edge>
      <edge about="#edge6785" id="edge6785" label="47" length="1.0" source="node6763" target="node6765">
        <meta content=" fg=0 153 153 dr=1;" datatype="xsd:string" id="meta6786" property="format" xsi:type="nex:LiteralMeta"/>
      </edge>
      <edge about="#edge6787" id="edge6787" label="72" length="1.0" source="node6763" target="node6775">
        <meta content=" fg=0 153 153 dr=1;" datatype="xsd:string" id="meta6788" property="format" xsi:type="nex:LiteralMeta"/>
      </edge>
      <edge about="#edge6789" id="edge6789" length="1.0" source="node6759" target="node6761">
        <meta content=" fg=0 153 153 dr=1;" datatype="xsd:string" id="meta6790" property="format" xsi:type="nex:LiteralMeta"/>
      </edge>
      <edge about="#edge6791" id="edge6791" label="36" length="1.0" source="node6759" target="node6763">
        <meta content=" fg=0 153 153 dr=1;" datatype="xsd:string" id="meta6792" property="format" xsi:type="nex:LiteralMeta"/>
      </edge>
      <edge about="#edge6793" id="edge6793" length="1.0" source="node6755" target="node6757">
        <meta content=" fg=0 153 153 dr=1;" datatype="xsd:string" id="meta6794" property="format" xsi:type="nex:LiteralMeta"/>
      </edge>
      <edge about="#edge6795" id="edge6795" label="50" length="1.0" source="node6755" target="node6759">
        <meta content=" fg=0 153 153 dr=1;" datatype="xsd:string" id="meta6796" property="format" xsi:type="nex:LiteralMeta"/>
      </edge>
      <edge about="#edge6811" id="edge6811" length="1.0" source="node6805" target="node6807">
        <meta content=" fg=0 153 153 dr=1;" datatype="xsd:string" id="meta6812" property="format" xsi:type="nex:LiteralMeta"/>
      </edge>
      <edge about="#edge6813" id="edge6813" length="1.0" source="node6805" target="node6809">
        <meta content=" fg=0 153 153 dr=1;" datatype="xsd:string" id="meta6814" property="format" xsi:type="nex:LiteralMeta"/>
      </edge>
      <edge about="#edge6815" id="edge6815" length="1.0" source="node6801" target="node6803">
        <meta content=" fg=0 153 153 dr=1;" datatype="xsd:string" id="meta6816" property="format" xsi:type="nex:LiteralMeta"/>
      </edge>
      <edge about="#edge6817" id="edge6817" label="91" length="1.0" source="node6801" target="node6805">
        <meta content=" fg=0 153 153 dr=1;" datatype="xsd:string" id="meta6818" property="format" xsi:type="nex:LiteralMeta"/>
      </edge>
      <edge about="#edge6819" id="edge6819" length="1.0" source="node6797" target="node6799">
        <meta content=" fg=0 153 153 dr=1;" datatype="xsd:string" id="meta6820" property="format" xsi:type="nex:LiteralMeta"/>
      </edge>
      <edge about="#edge6821" id="edge6821" label="98" length="1.0" source="node6797" target="node6801">
        <meta content=" fg=0 153 153 dr=1;" datatype="xsd:string" id="meta6822" property="format" xsi:type="nex:LiteralMeta"/>
      </edge>
      <edge about="#edge6823" id="edge6823" label="85" length="1.0" source="node6753" target="node6755">
        <meta content=" fg=0 153 153 dr=1;" datatype="xsd:string" id="meta6824" property="format" xsi:type="nex:LiteralMeta"/>
      </edge>
      <edge about="#edge6825" id="edge6825" label="56" length="1.0" source="node6753" target="node6797">
        <meta content=" fg=0 153 153 dr=1;" datatype="xsd:string" id="meta6826" property="format" xsi:type="nex:LiteralMeta"/>
      </edge>
      <edge about="#edge6827" id="edge6827" length="1.0" source="node6749" target="node6751">
        <meta content=" fg=0 153 153 dr=1;" datatype="xsd:string" id="meta6828" property="format" xsi:type="nex:LiteralMeta"/>
      </edge>
      <edge about="#edge6829" id="edge6829" label="49" length="1.0" source="node6749" target="node6753">
        <meta content=" fg=0 153 153 dr=1;" datatype="xsd:string" id="meta6830" property="format" xsi:type="nex:LiteralMeta"/>
      </edge>
      <edge about="#edge6831" id="edge6831" length="1.0" source="node6745" target="node6747">
        <meta content=" fg=0 153 153 dr=1;" datatype="xsd:string" id="meta6832" property="format" xsi:type="nex:LiteralMeta"/>
      </edge>
      <edge about="#edge6833" id="edge6833" label="62" length="1.0" source="node6745" target="node6749">
        <meta content=" fg=0 153 153 dr=1;" datatype="xsd:string" id="meta6834" property="format" xsi:type="nex:LiteralMeta"/>
      </edge>
      <edge about="#edge6835" id="edge6835" length="1.0" source="node6741" target="node6743">
        <meta content=" fg=0 153 153 dr=1;" datatype="xsd:string" id="meta6836" property="format" xsi:type="nex:LiteralMeta"/>
      </edge>
      <edge about="#edge6837" id="edge6837" label="61" length="1.0" source="node6741" target="node6745">
        <meta content=" fg=0 153 153 dr=1;" datatype="xsd:string" id="meta6838" property="format" xsi:type="nex:LiteralMeta"/>
      </edge>
      <edge about="#edge6839" id="edge6839" length="1.0" source="node6737" target="node6739">
        <meta content=" fg=0 153 153 dr=1;" datatype="xsd:string" id="meta6840" property="format" xsi:type="nex:LiteralMeta"/>
      </edge>
      <edge about="#edge6841" id="edge6841" label="38" length="1.0" source="node6737" target="node6741">
        <meta content=" fg=0 153 153 dr=1;" datatype="xsd:string" id="meta6842" property="format" xsi:type="nex:LiteralMeta"/>
      </edge>
      <edge about="#edge6849" id="edge6849" length="1.0" source="node6843" target="node6845">
        <meta content=" fg=0 153 153 dr=1;" datatype="xsd:string" id="meta6850" property="format" xsi:type="nex:LiteralMeta"/>
      </edge>
      <edge about="#edge6851" id="edge6851" length="1.0" source="node6843" target="node6847">
        <meta content=" fg=0 153 153 dr=1;" datatype="xsd:string" id="meta6852" property="format" xsi:type="nex:LiteralMeta"/>
      </edge>
      <edge about="#edge6853" id="edge6853" label="27" length="1.0" source="node6735" target="node6737">
        <meta content=" fg=0 153 153 dr=1;" datatype="xsd:string" id="meta6854" property="format" xsi:type="nex:LiteralMeta"/>
      </edge>
      <edge about="#edge6855" id="edge6855" label="98" length="1.0" source="node6735" target="node6843">
        <meta content=" fg=0 153 153 dr=1;" datatype="xsd:string" id="meta6856" property="format" xsi:type="nex:LiteralMeta"/>
      </edge>
      <edge about="#edge6857" id="edge6857" label="59" length="1.0" source="node6579" target="node6581">
        <meta content=" fg=0 153 153 dr=1;" datatype="xsd:string" id="meta6858" property="format" xsi:type="nex:LiteralMeta"/>
      </edge>
      <edge about="#edge6859" id="edge6859" label="23" length="1.0" source="node6579" target="node6735">
        <meta content=" fg=0 153 153 dr=1;" datatype="xsd:string" id="meta6860" property="format" xsi:type="nex:LiteralMeta"/>
      </edge>
      <edge about="#edge6871" id="edge6871" length="1.0" source="node6865" target="node6867">
        <meta content=" fg=255 102 102 dr=1;" datatype="xsd:string" id="meta6872" property="format" xsi:type="nex:LiteralMeta"/>
      </edge>
      <edge about="#edge6873" id="edge6873" length="1.0" source="node6865" target="node6869">
        <meta content=" fg=255 102 102 dr=1;" datatype="xsd:string" id="meta6874" property="format" xsi:type="nex:LiteralMeta"/>
      </edge>
      <edge about="#edge6875" id="edge6875" length="1.0" source="node6861" target="node6863">
        <meta content=" fg=255 102 102 dr=1;" datatype="xsd:string" id="meta6876" property="format" xsi:type="nex:LiteralMeta"/>
      </edge>
      <edge about="#edge6877" id="edge6877" label="85" length="1.0" source="node6861" target="node6865">
        <meta content=" fg=255 102 102 dr=1;" datatype="xsd:string" id="meta6878" property="format" xsi:type="nex:LiteralMeta"/>
      </edge>
      <edge about="#edge6879" id="edge6879" label="92" length="1.0" source="node6577" target="node6579">
        <meta content=" fg=0 153 153 dr=1;" datatype="xsd:string" id="meta6880" property="format" xsi:type="nex:LiteralMeta"/>
      </edge>
      <edge about="#edge6881" id="edge6881" label="37" length="1.0" source="node6577" target="node6861">
        <meta content=" fg=255 102 102 dr=1;" datatype="xsd:string" id="meta6882" property="format" xsi:type="nex:LiteralMeta"/>
      </edge>
      <edge about="#edge6883" id="edge6883" label="36" length="1.0" source="node5981" target="node5983">
        <meta content=" fg=0 0 153 dr=1;" datatype="xsd:string" id="meta6884" property="format" xsi:type="nex:LiteralMeta"/>
      </edge>
      <edge about="#edge6885" id="edge6885" label="18" length="1.0" source="node5981" target="node6577">
        <meta content=" fg=0 153 153 dr=1;" datatype="xsd:string" id="meta6886" property="format" xsi:type="nex:LiteralMeta"/>
      </edge>
      <edge about="#edge6923" id="edge6923" length="1.0" source="node6917" target="node6919">
        <meta content=" fg=51 204 255 dr=1;" datatype="xsd:string" id="meta6924" property="format" xsi:type="nex:LiteralMeta"/>
      </edge>
      <edge about="#edge6925" id="edge6925" length="1.0" source="node6917" target="node6921">
        <meta content=" fg=51 204 255 dr=1;" datatype="xsd:string" id="meta6926" property="format" xsi:type="nex:LiteralMeta"/>
      </edge>
      <edge about="#edge6927" id="edge6927" length="1.0" source="node6913" target="node6915">
        <meta content=" fg=51 204 255 dr=1;" datatype="xsd:string" id="meta6928" property="format" xsi:type="nex:LiteralMeta"/>
      </edge>
      <edge about="#edge6929" id="edge6929" label="43" length="1.0" source="node6913" target="node6917">
        <meta content=" fg=51 204 255 dr=1;" datatype="xsd:string" id="meta6930" property="format" xsi:type="nex:LiteralMeta"/>
      </edge>
      <edge about="#edge6937" id="edge6937" length="1.0" source="node6931" target="node6933">
        <meta content=" fg=51 204 255 dr=1;" datatype="xsd:string" id="meta6938" property="format" xsi:type="nex:LiteralMeta"/>
      </edge>
      <edge about="#edge6939" id="edge6939" length="1.0" source="node6931" target="node6935">
        <meta content=" fg=51 204 255 dr=1;" datatype="xsd:string" id="meta6940" property="format" xsi:type="nex:LiteralMeta"/>
      </edge>
      <edge about="#edge6941" id="edge6941" label="34" length="1.0" source="node6911" target="node6913">
        <meta content=" fg=51 204 255 dr=1;" datatype="xsd:string" id="meta6942" property="format" xsi:type="nex:LiteralMeta"/>
      </edge>
      <edge about="#edge6943" id="edge6943" label="49" length="1.0" source="node6911" target="node6931">
        <meta content=" fg=51 204 255 dr=1;" datatype="xsd:string" id="meta6944" property="format" xsi:type="nex:LiteralMeta"/>
      </edge>
      <edge about="#edge6945" id="edge6945" length="1.0" source="node6907" target="node6909">
        <meta content=" fg=51 204 255 dr=1;" datatype="xsd:string" id="meta6946" property="format" xsi:type="nex:LiteralMeta"/>
      </edge>
      <edge about="#edge6947" id="edge6947" label="18" length="1.0" source="node6907" target="node6911">
        <meta content=" fg=51 204 255 dr=1;" datatype="xsd:string" id="meta6948" property="format" xsi:type="nex:LiteralMeta"/>
      </edge>
      <edge about="#edge6955" id="edge6955" length="1.0" source="node6949" target="node6951">
        <meta content=" fg=51 204 255 dr=1;" datatype="xsd:string" id="meta6956" property="format" xsi:type="nex:LiteralMeta"/>
      </edge>
      <edge about="#edge6957" id="edge6957" length="1.0" source="node6949" target="node6953">
        <meta content=" fg=51 204 255 dr=1;" datatype="xsd:string" id="meta6958" property="format" xsi:type="nex:LiteralMeta"/>
      </edge>
      <edge about="#edge6959" id="edge6959" label="23" length="1.0" source="node6905" target="node6907">
        <meta content=" fg=51 204 255 dr=1;" datatype="xsd:string" id="meta6960" property="format" xsi:type="nex:LiteralMeta"/>
      </edge>
      <edge about="#edge6961" id="edge6961" label="21" length="1.0" source="node6905" target="node6949">
        <meta content=" fg=51 204 255 dr=1;" datatype="xsd:string" id="meta6962" property="format" xsi:type="nex:LiteralMeta"/>
      </edge>
      <edge about="#edge6969" id="edge6969" length="1.0" source="node6963" target="node6965">
        <meta content=" fg=51 204 255 dr=1;" datatype="xsd:string" id="meta6970" property="format" xsi:type="nex:LiteralMeta"/>
      </edge>
      <edge about="#edge6971" id="edge6971" length="1.0" source="node6963" target="node6967">
        <meta content=" fg=51 204 255 dr=1;" datatype="xsd:string" id="meta6972" property="format" xsi:type="nex:LiteralMeta"/>
      </edge>
      <edge about="#edge6973" id="edge6973" label="18" length="1.0" source="node6903" target="node6905">
        <meta content=" fg=51 204 255 dr=1;" datatype="xsd:string" id="meta6974" property="format" xsi:type="nex:LiteralMeta"/>
      </edge>
      <edge about="#edge6975" id="edge6975" label="78" length="1.0" source="node6903" target="node6963">
        <meta content=" fg=51 204 255 dr=1;" datatype="xsd:string" id="meta6976" property="format" xsi:type="nex:LiteralMeta"/>
      </edge>
      <edge about="#edge6997" id="edge6997" length="1.0" source="node6991" target="node6993">
        <meta content=" fg=51 204 255 dr=1;" datatype="xsd:string" id="meta6998" property="format" xsi:type="nex:LiteralMeta"/>
      </edge>
      <edge about="#edge6999" id="edge6999" length="1.0" source="node6991" target="node6995">
        <meta content=" fg=51 204 255 dr=1;" datatype="xsd:string" id="meta7000" property="format" xsi:type="nex:LiteralMeta"/>
      </edge>
      <edge about="#edge7001" id="edge7001" length="1.0" source="node6987" target="node6989">
        <meta content=" fg=51 204 255 dr=1;" datatype="xsd:string" id="meta7002" property="format" xsi:type="nex:LiteralMeta"/>
      </edge>
      <edge about="#edge7003" id="edge7003" label="98" length="1.0" source="node6987" target="node6991">
        <meta content=" fg=51 204 255 dr=1;" datatype="xsd:string" id="meta7004" property="format" xsi:type="nex:LiteralMeta"/>
      </edge>
      <edge about="#edge7011" id="edge7011" length="1.0" source="node7005" target="node7007">
        <meta content=" fg=51 204 255 dr=1;" datatype="xsd:string" id="meta7012" property="format" xsi:type="nex:LiteralMeta"/>
      </edge>
      <edge about="#edge7013" id="edge7013" length="1.0" source="node7005" target="node7009">
        <meta content=" fg=51 204 255 dr=1;" datatype="xsd:string" id="meta7014" property="format" xsi:type="nex:LiteralMeta"/>
      </edge>
      <edge about="#edge7015" id="edge7015" label="39" length="1.0" source="node6985" target="node6987">
        <meta content=" fg=51 204 255 dr=1;" datatype="xsd:string" id="meta7016" property="format" xsi:type="nex:LiteralMeta"/>
      </edge>
      <edge about="#edge7017" id="edge7017" label="41" length="1.0" source="node6985" target="node7005">
        <meta content=" fg=51 204 255 dr=1;" datatype="xsd:string" id="meta7018" property="format" xsi:type="nex:LiteralMeta"/>
      </edge>
      <edge about="#edge7019" id="edge7019" length="1.0" source="node6981" target="node6983">
        <meta content=" fg=51 204 255 dr=1;" datatype="xsd:string" id="meta7020" property="format" xsi:type="nex:LiteralMeta"/>
      </edge>
      <edge about="#edge7021" id="edge7021" label="26" length="1.0" source="node6981" target="node6985">
        <meta content=" fg=51 204 255 dr=1;" datatype="xsd:string" id="meta7022" property="format" xsi:type="nex:LiteralMeta"/>
      </edge>
      <edge about="#edge7023" id="edge7023" length="1.0" source="node6977" target="node6979">
        <meta content=" fg=51 204 255 dr=1;" datatype="xsd:string" id="meta7024" property="format" xsi:type="nex:LiteralMeta"/>
      </edge>
      <edge about="#edge7025" id="edge7025" label="84" length="1.0" source="node6977" target="node6981">
        <meta content=" fg=51 204 255 dr=1;" datatype="xsd:string" id="meta7026" property="format" xsi:type="nex:LiteralMeta"/>
      </edge>
      <edge about="#edge7027" id="edge7027" label="36" length="1.0" source="node6901" target="node6903">
        <meta content=" fg=51 204 255 dr=1;" datatype="xsd:string" id="meta7028" property="format" xsi:type="nex:LiteralMeta"/>
      </edge>
      <edge about="#edge7029" id="edge7029" label="91" length="1.0" source="node6901" target="node6977">
        <meta content=" fg=51 204 255 dr=1;" datatype="xsd:string" id="meta7030" property="format" xsi:type="nex:LiteralMeta"/>
      </edge>
      <edge about="#edge7053" id="edge7053" length="1.0" source="node7047" target="node7049">
        <meta content=" fg=51 204 255 dr=1;" datatype="xsd:string" id="meta7054" property="format" xsi:type="nex:LiteralMeta"/>
      </edge>
      <edge about="#edge7055" id="edge7055" length="1.0" source="node7047" target="node7051">
        <meta content=" fg=51 204 255 dr=1;" datatype="xsd:string" id="meta7056" property="format" xsi:type="nex:LiteralMeta"/>
      </edge>
      <edge about="#edge7057" id="edge7057" length="1.0" source="node7043" target="node7045">
        <meta content=" fg=51 204 255 dr=1;" datatype="xsd:string" id="meta7058" property="format" xsi:type="nex:LiteralMeta"/>
      </edge>
      <edge about="#edge7059" id="edge7059" label="89" length="1.0" source="node7043" target="node7047">
        <meta content=" fg=51 204 255 dr=1;" datatype="xsd:string" id="meta7060" property="format" xsi:type="nex:LiteralMeta"/>
      </edge>
      <edge about="#edge7061" id="edge7061" length="1.0" source="node7039" target="node7041">
        <meta content=" fg=51 204 255 dr=1;" datatype="xsd:string" id="meta7062" property="format" xsi:type="nex:LiteralMeta"/>
      </edge>
      <edge about="#edge7063" id="edge7063" label="43" length="1.0" source="node7039" target="node7043">
        <meta content=" fg=51 204 255 dr=1;" datatype="xsd:string" id="meta7064" property="format" xsi:type="nex:LiteralMeta"/>
      </edge>
      <edge about="#edge7065" id="edge7065" length="1.0" source="node7035" target="node7037">
        <meta content=" fg=51 204 255 dr=1;" datatype="xsd:string" id="meta7066" property="format" xsi:type="nex:LiteralMeta"/>
      </edge>
      <edge about="#edge7067" id="edge7067" label="64" length="1.0" source="node7035" target="node7039">
        <meta content=" fg=51 204 255 dr=1;" datatype="xsd:string" id="meta7068" property="format" xsi:type="nex:LiteralMeta"/>
      </edge>
      <edge about="#edge7069" id="edge7069" length="1.0" source="node7031" target="node7033">
        <meta content=" fg=51 204 255 dr=1;" datatype="xsd:string" id="meta7070" property="format" xsi:type="nex:LiteralMeta"/>
      </edge>
      <edge about="#edge7071" id="edge7071" label="95" length="1.0" source="node7031" target="node7035">
        <meta content=" fg=51 204 255 dr=1;" datatype="xsd:string" id="meta7072" property="format" xsi:type="nex:LiteralMeta"/>
      </edge>
      <edge about="#edge7073" id="edge7073" label="68" length="1.0" source="node6899" target="node6901">
        <meta content=" fg=51 204 255 dr=1;" datatype="xsd:string" id="meta7074" property="format" xsi:type="nex:LiteralMeta"/>
      </edge>
      <edge about="#edge7075" id="edge7075" label="100" length="1.0" source="node6899" target="node7031">
        <meta content=" fg=51 204 255 dr=1;" datatype="xsd:string" id="meta7076" property="format" xsi:type="nex:LiteralMeta"/>
      </edge>
      <edge about="#edge7087" id="edge7087" length="1.0" source="node7081" target="node7083">
        <meta content=" fg=51 204 255 dr=1;" datatype="xsd:string" id="meta7088" property="format" xsi:type="nex:LiteralMeta"/>
      </edge>
      <edge about="#edge7089" id="edge7089" length="1.0" source="node7081" target="node7085">
        <meta content=" fg=51 204 255 dr=1;" datatype="xsd:string" id="meta7090" property="format" xsi:type="nex:LiteralMeta"/>
      </edge>
      <edge about="#edge7091" id="edge7091" length="1.0" source="node7077" target="node7079">
        <meta content=" fg=51 204 255 dr=1;" datatype="xsd:string" id="meta7092" property="format" xsi:type="nex:LiteralMeta"/>
      </edge>
      <edge about="#edge7093" id="edge7093" label="100" length="1.0" source="node7077" target="node7081">
        <meta content=" fg=51 204 255 dr=1;" datatype="xsd:string" id="meta7094" property="format" xsi:type="nex:LiteralMeta"/>
      </edge>
      <edge about="#edge7095" id="edge7095" label="37" length="1.0" source="node6897" target="node6899">
        <meta content=" fg=51 204 255 dr=1;" datatype="xsd:string" id="meta7096" property="format" xsi:type="nex:LiteralMeta"/>
      </edge>
      <edge about="#edge7097" id="edge7097" label="36" length="1.0" source="node6897" target="node7077">
        <meta content=" fg=51 204 255 dr=1;" datatype="xsd:string" id="meta7098" property="format" xsi:type="nex:LiteralMeta"/>
      </edge>
      <edge about="#edge7099" id="edge7099" length="1.0" source="node6893" target="node6895">
        <meta content=" fg=51 204 255 dr=1;" datatype="xsd:string" id="meta7100" property="format" xsi:type="nex:LiteralMeta"/>
      </edge>
      <edge about="#edge7101" id="edge7101" label="54" length="1.0" source="node6893" target="node6897">
        <meta content=" fg=51 204 255 dr=1;" datatype="xsd:string" id="meta7102" property="format" xsi:type="nex:LiteralMeta"/>
      </edge>
      <edge about="#edge7113" id="edge7113" length="1.0" source="node7107" target="node7109">
        <meta content=" fg=255 102 102 dr=1;" datatype="xsd:string" id="meta7114" property="format" xsi:type="nex:LiteralMeta"/>
      </edge>
      <edge about="#edge7115" id="edge7115" length="1.0" source="node7107" target="node7111">
        <meta content=" fg=255 102 102 dr=1;" datatype="xsd:string" id="meta7116" property="format" xsi:type="nex:LiteralMeta"/>
      </edge>
      <edge about="#edge7117" id="edge7117" length="1.0" source="node7103" target="node7105">
        <meta content=" fg=255 102 102 dr=1;" datatype="xsd:string" id="meta7118" property="format" xsi:type="nex:LiteralMeta"/>
      </edge>
      <edge about="#edge7119" id="edge7119" label="87" length="1.0" source="node7103" target="node7107">
        <meta content=" fg=255 102 102 dr=1;" datatype="xsd:string" id="meta7120" property="format" xsi:type="nex:LiteralMeta"/>
      </edge>
      <edge about="#edge7121" id="edge7121" label="74" length="1.0" source="node6891" target="node6893">
        <meta content=" fg=51 204 255 dr=1;" datatype="xsd:string" id="meta7122" property="format" xsi:type="nex:LiteralMeta"/>
      </edge>
      <edge about="#edge7123" id="edge7123" label="100" length="1.0" source="node6891" target="node7103">
        <meta content=" fg=255 102 102 dr=1;" datatype="xsd:string" id="meta7124" property="format" xsi:type="nex:LiteralMeta"/>
      </edge>
      <edge about="#edge7169" id="edge7169" length="1.0" source="node7163" target="node7165">
        <meta content=" fg=102 153 255 dr=1;" datatype="xsd:string" id="meta7170" property="format" xsi:type="nex:LiteralMeta"/>
      </edge>
      <edge about="#edge7171" id="edge7171" length="1.0" source="node7163" target="node7167">
        <meta content=" fg=102 153 255 dr=1;" datatype="xsd:string" id="meta7172" property="format" xsi:type="nex:LiteralMeta"/>
      </edge>
      <edge about="#edge7179" id="edge7179" length="1.0" source="node7173" target="node7175">
        <meta content=" fg=102 153 255 dr=1;" datatype="xsd:string" id="meta7180" property="format" xsi:type="nex:LiteralMeta"/>
      </edge>
      <edge about="#edge7181" id="edge7181" length="1.0" source="node7173" target="node7177">
        <meta content=" fg=102 153 255 dr=1;" datatype="xsd:string" id="meta7182" property="format" xsi:type="nex:LiteralMeta"/>
      </edge>
      <edge about="#edge7183" id="edge7183" label="36" length="1.0" source="node7161" target="node7163">
        <meta content=" fg=102 153 255 dr=1;" datatype="xsd:string" id="meta7184" property="format" xsi:type="nex:LiteralMeta"/>
      </edge>
      <edge about="#edge7185" id="edge7185" label="40" length="1.0" source="node7161" target="node7173">
        <meta content=" fg=102 153 255 dr=1;" datatype="xsd:string" id="meta7186" property="format" xsi:type="nex:LiteralMeta"/>
      </edge>
      <edge about="#edge7187" id="edge7187" length="1.0" source="node7157" target="node7159">
        <meta content=" fg=102 153 255 dr=1;" datatype="xsd:string" id="meta7188" property="format" xsi:type="nex:LiteralMeta"/>
      </edge>
      <edge about="#edge7189" id="edge7189" label="26" length="1.0" source="node7157" target="node7161">
        <meta content=" fg=102 153 255 dr=1;" datatype="xsd:string" id="meta7190" property="format" xsi:type="nex:LiteralMeta"/>
      </edge>
      <edge about="#edge7191" id="edge7191" length="1.0" source="node7153" target="node7155">
        <meta content=" fg=102 153 255 dr=1;" datatype="xsd:string" id="meta7192" property="format" xsi:type="nex:LiteralMeta"/>
      </edge>
      <edge about="#edge7193" id="edge7193" label="23" length="1.0" source="node7153" target="node7157">
        <meta content=" fg=102 153 255 dr=1;" datatype="xsd:string" id="meta7194" property="format" xsi:type="nex:LiteralMeta"/>
      </edge>
      <edge about="#edge7195" id="edge7195" length="1.0" source="node7149" target="node7151">
        <meta content=" fg=102 153 255 dr=1;" datatype="xsd:string" id="meta7196" property="format" xsi:type="nex:LiteralMeta"/>
      </edge>
      <edge about="#edge7197" id="edge7197" label="48" length="1.0" source="node7149" target="node7153">
        <meta content=" fg=102 153 255 dr=1;" datatype="xsd:string" id="meta7198" property="format" xsi:type="nex:LiteralMeta"/>
      </edge>
      <edge about="#edge7199" id="edge7199" length="1.0" source="node7145" target="node7147">
        <meta content=" fg=102 153 255 dr=1;" datatype="xsd:string" id="meta7200" property="format" xsi:type="nex:LiteralMeta"/>
      </edge>
      <edge about="#edge7201" id="edge7201" label="45" length="1.0" source="node7145" target="node7149">
        <meta content=" fg=102 153 255 dr=1;" datatype="xsd:string" id="meta7202" property="format" xsi:type="nex:LiteralMeta"/>
      </edge>
      <edge about="#edge7203" id="edge7203" length="1.0" source="node7141" target="node7143">
        <meta content=" fg=102 153 255 dr=1;" datatype="xsd:string" id="meta7204" property="format" xsi:type="nex:LiteralMeta"/>
      </edge>
      <edge about="#edge7205" id="edge7205" label="98" length="1.0" source="node7141" target="node7145">
        <meta content=" fg=102 153 255 dr=1;" datatype="xsd:string" id="meta7206" property="format" xsi:type="nex:LiteralMeta"/>
      </edge>
      <edge about="#edge7213" id="edge7213" length="1.0" source="node7207" target="node7209">
        <meta content=" fg=102 153 255 dr=1;" datatype="xsd:string" id="meta7214" property="format" xsi:type="nex:LiteralMeta"/>
      </edge>
      <edge about="#edge7215" id="edge7215" length="1.0" source="node7207" target="node7211">
        <meta content=" fg=102 153 255 dr=1;" datatype="xsd:string" id="meta7216" property="format" xsi:type="nex:LiteralMeta"/>
      </edge>
      <edge about="#edge7217" id="edge7217" label="89" length="1.0" source="node7139" target="node7141">
        <meta content=" fg=102 153 255 dr=1;" datatype="xsd:string" id="meta7218" property="format" xsi:type="nex:LiteralMeta"/>
      </edge>
      <edge about="#edge7219" id="edge7219" label="95" length="1.0" source="node7139" target="node7207">
        <meta content=" fg=102 153 255 dr=1;" datatype="xsd:string" id="meta7220" property="format" xsi:type="nex:LiteralMeta"/>
      </edge>
      <edge about="#edge7221" id="edge7221" length="1.0" source="node7135" target="node7137">
        <meta content=" fg=102 153 255 dr=1;" datatype="xsd:string" id="meta7222" property="format" xsi:type="nex:LiteralMeta"/>
      </edge>
      <edge about="#edge7223" id="edge7223" label="62" length="1.0" source="node7135" target="node7139">
        <meta content=" fg=102 153 255 dr=1;" datatype="xsd:string" id="meta7224" property="format" xsi:type="nex:LiteralMeta"/>
      </edge>
      <edge about="#edge7249" id="edge7249" length="1.0" source="node7243" target="node7245">
        <meta content=" fg=102 153 255 dr=1;" datatype="xsd:string" id="meta7250" property="format" xsi:type="nex:LiteralMeta"/>
      </edge>
      <edge about="#edge7251" id="edge7251" length="1.0" source="node7243" target="node7247">
        <meta content=" fg=102 153 255 dr=1;" datatype="xsd:string" id="meta7252" property="format" xsi:type="nex:LiteralMeta"/>
      </edge>
      <edge about="#edge7253" id="edge7253" length="1.0" source="node7239" target="node7241">
        <meta content=" fg=102 153 255 dr=1;" datatype="xsd:string" id="meta7254" property="format" xsi:type="nex:LiteralMeta"/>
      </edge>
      <edge about="#edge7255" id="edge7255" label="54" length="1.0" source="node7239" target="node7243">
        <meta content=" fg=102 153 255 dr=1;" datatype="xsd:string" id="meta7256" property="format" xsi:type="nex:LiteralMeta"/>
      </edge>
      <edge about="#edge7267" id="edge7267" length="1.0" source="node7261" target="node7263">
        <meta content=" fg=102 153 255 dr=1;" datatype="xsd:string" id="meta7268" property="format" xsi:type="nex:LiteralMeta"/>
      </edge>
      <edge about="#edge7269" id="edge7269" length="1.0" source="node7261" target="node7265">
        <meta content=" fg=102 153 255 dr=1;" datatype="xsd:string" id="meta7270" property="format" xsi:type="nex:LiteralMeta"/>
      </edge>
      <edge about="#edge7271" id="edge7271" length="1.0" source="node7257" target="node7259">
        <meta content=" fg=102 153 255 dr=1;" datatype="xsd:string" id="meta7272" property="format" xsi:type="nex:LiteralMeta"/>
      </edge>
      <edge about="#edge7273" id="edge7273" label="98" length="1.0" source="node7257" target="node7261">
        <meta content=" fg=102 153 255 dr=1;" datatype="xsd:string" id="meta7274" property="format" xsi:type="nex:LiteralMeta"/>
      </edge>
      <edge about="#edge7275" id="edge7275" label="26" length="1.0" source="node7237" target="node7239">
        <meta content=" fg=102 153 255 dr=1;" datatype="xsd:string" id="meta7276" property="format" xsi:type="nex:LiteralMeta"/>
      </edge>
      <edge about="#edge7277" id="edge7277" label="29" length="1.0" source="node7237" target="node7257">
        <meta content=" fg=102 153 255 dr=1;" datatype="xsd:string" id="meta7278" property="format" xsi:type="nex:LiteralMeta"/>
      </edge>
      <edge about="#edge7279" id="edge7279" length="1.0" source="node7233" target="node7235">
        <meta content=" fg=102 153 255 dr=1;" datatype="xsd:string" id="meta7280" property="format" xsi:type="nex:LiteralMeta"/>
      </edge>
      <edge about="#edge7281" id="edge7281" label="17" length="1.0" source="node7233" target="node7237">
        <meta content=" fg=102 153 255 dr=1;" datatype="xsd:string" id="meta7282" property="format" xsi:type="nex:LiteralMeta"/>
      </edge>
      <edge about="#edge7283" id="edge7283" length="1.0" source="node7229" target="node7231">
        <meta content=" fg=102 153 255 dr=1;" datatype="xsd:string" id="meta7284" property="format" xsi:type="nex:LiteralMeta"/>
      </edge>
      <edge about="#edge7285" id="edge7285" label="71" length="1.0" source="node7229" target="node7233">
        <meta content=" fg=102 153 255 dr=1;" datatype="xsd:string" id="meta7286" property="format" xsi:type="nex:LiteralMeta"/>
      </edge>
      <edge about="#edge7287" id="edge7287" length="1.0" source="node7225" target="node7227">
        <meta content=" fg=102 153 255 dr=1;" datatype="xsd:string" id="meta7288" property="format" xsi:type="nex:LiteralMeta"/>
      </edge>
      <edge about="#edge7289" id="edge7289" label="83" length="1.0" source="node7225" target="node7229">
        <meta content=" fg=102 153 255 dr=1;" datatype="xsd:string" id="meta7290" property="format" xsi:type="nex:LiteralMeta"/>
      </edge>
      <edge about="#edge7291" id="edge7291" label="45" length="1.0" source="node7133" target="node7135">
        <meta content=" fg=102 153 255 dr=1;" datatype="xsd:string" id="meta7292" property="format" xsi:type="nex:LiteralMeta"/>
      </edge>
      <edge about="#edge7293" id="edge7293" label="54" length="1.0" source="node7133" target="node7225">
        <meta content=" fg=102 153 255 dr=1;" datatype="xsd:string" id="meta7294" property="format" xsi:type="nex:LiteralMeta"/>
      </edge>
      <edge about="#edge7295" id="edge7295" length="1.0" source="node7129" target="node7131">
        <meta content=" fg=102 153 255 dr=1;" datatype="xsd:string" id="meta7296" property="format" xsi:type="nex:LiteralMeta"/>
      </edge>
      <edge about="#edge7297" id="edge7297" label="44" length="1.0" source="node7129" target="node7133">
        <meta content=" fg=102 153 255 dr=1;" datatype="xsd:string" id="meta7298" property="format" xsi:type="nex:LiteralMeta"/>
      </edge>
      <edge about="#edge7299" id="edge7299" length="1.0" source="node7125" target="node7127">
        <meta content=" fg=102 153 255 dr=1;" datatype="xsd:string" id="meta7300" property="format" xsi:type="nex:LiteralMeta"/>
      </edge>
      <edge about="#edge7301" id="edge7301" label="81" length="1.0" source="node7125" target="node7129">
        <meta content=" fg=102 153 255 dr=1;" datatype="xsd:string" id="meta7302" property="format" xsi:type="nex:LiteralMeta"/>
      </edge>
      <edge about="#edge7303" id="edge7303" label="41" length="1.0" source="node6889" target="node6891">
        <meta content=" fg=51 204 255 dr=1;" datatype="xsd:string" id="meta7304" property="format" xsi:type="nex:LiteralMeta"/>
      </edge>
      <edge about="#edge7305" id="edge7305" label="81" length="1.0" source="node6889" target="node7125">
        <meta content=" fg=102 153 255 dr=1;" datatype="xsd:string" id="meta7306" property="format" xsi:type="nex:LiteralMeta"/>
      </edge>
      <edge about="#edge7339" id="edge7339" length="1.0" source="node7333" target="node7335">
        <meta content=" fg=51 153 255 dr=1;" datatype="xsd:string" id="meta7340" property="format" xsi:type="nex:LiteralMeta"/>
      </edge>
      <edge about="#edge7341" id="edge7341" length="1.0" source="node7333" target="node7337">
        <meta content=" fg=51 153 255 dr=1;" datatype="xsd:string" id="meta7342" property="format" xsi:type="nex:LiteralMeta"/>
      </edge>
      <edge about="#edge7343" id="edge7343" length="1.0" source="node7329" target="node7331">
        <meta content=" fg=51 153 255 dr=1;" datatype="xsd:string" id="meta7344" property="format" xsi:type="nex:LiteralMeta"/>
      </edge>
      <edge about="#edge7345" id="edge7345" label="36" length="1.0" source="node7329" target="node7333">
        <meta content=" fg=51 153 255 dr=1;" datatype="xsd:string" id="meta7346" property="format" xsi:type="nex:LiteralMeta"/>
      </edge>
      <edge about="#edge7347" id="edge7347" length="1.0" source="node7325" target="node7327">
        <meta content=" fg=51 153 255 dr=1;" datatype="xsd:string" id="meta7348" property="format" xsi:type="nex:LiteralMeta"/>
      </edge>
      <edge about="#edge7349" id="edge7349" label="21" length="1.0" source="node7325" target="node7329">
        <meta content=" fg=51 153 255 dr=1;" datatype="xsd:string" id="meta7350" property="format" xsi:type="nex:LiteralMeta"/>
      </edge>
      <edge about="#edge7351" id="edge7351" length="1.0" source="node7321" target="node7323">
        <meta content=" fg=51 153 255 dr=1;" datatype="xsd:string" id="meta7352" property="format" xsi:type="nex:LiteralMeta"/>
      </edge>
      <edge about="#edge7353" id="edge7353" label="43" length="1.0" source="node7321" target="node7325">
        <meta content=" fg=51 153 255 dr=1;" datatype="xsd:string" id="meta7354" property="format" xsi:type="nex:LiteralMeta"/>
      </edge>
      <edge about="#edge7361" id="edge7361" length="1.0" source="node7355" target="node7357">
        <meta content=" fg=51 153 255 dr=1;" datatype="xsd:string" id="meta7362" property="format" xsi:type="nex:LiteralMeta"/>
      </edge>
      <edge about="#edge7363" id="edge7363" length="1.0" source="node7355" target="node7359">
        <meta content=" fg=51 153 255 dr=1;" datatype="xsd:string" id="meta7364" property="format" xsi:type="nex:LiteralMeta"/>
      </edge>
      <edge about="#edge7365" id="edge7365" label="22" length="1.0" source="node7319" target="node7321">
        <meta content=" fg=51 153 255 dr=1;" datatype="xsd:string" id="meta7366" property="format" xsi:type="nex:LiteralMeta"/>
      </edge>
      <edge about="#edge7367" id="edge7367" label="54" length="1.0" source="node7319" target="node7355">
        <meta content=" fg=51 153 255 dr=1;" datatype="xsd:string" id="meta7368" property="format" xsi:type="nex:LiteralMeta"/>
      </edge>
      <edge about="#edge7379" id="edge7379" length="1.0" source="node7373" target="node7375">
        <meta content=" fg=51 153 255 dr=1;" datatype="xsd:string" id="meta7380" property="format" xsi:type="nex:LiteralMeta"/>
      </edge>
      <edge about="#edge7381" id="edge7381" length="1.0" source="node7373" target="node7377">
        <meta content=" fg=51 153 255 dr=1;" datatype="xsd:string" id="meta7382" property="format" xsi:type="nex:LiteralMeta"/>
      </edge>
      <edge about="#edge7383" id="edge7383" length="1.0" source="node7369" target="node7371">
        <meta content=" fg=51 153 255 dr=1;" datatype="xsd:string" id="meta7384" property="format" xsi:type="nex:LiteralMeta"/>
      </edge>
      <edge about="#edge7385" id="edge7385" label="72" length="1.0" source="node7369" target="node7373">
        <meta content=" fg=51 153 255 dr=1;" datatype="xsd:string" id="meta7386" property="format" xsi:type="nex:LiteralMeta"/>
      </edge>
      <edge about="#edge7387" id="edge7387" label="50" length="1.0" source="node7317" target="node7319">
        <meta content=" fg=51 153 255 dr=1;" datatype="xsd:string" id="meta7388" property="format" xsi:type="nex:LiteralMeta"/>
      </edge>
      <edge about="#edge7389" id="edge7389" label="34" length="1.0" source="node7317" target="node7369">
        <meta content=" fg=51 153 255 dr=1;" datatype="xsd:string" id="meta7390" property="format" xsi:type="nex:LiteralMeta"/>
      </edge>
      <edge about="#edge7401" id="edge7401" length="1.0" source="node7395" target="node7397">
        <meta content=" fg=51 153 255 dr=1;" datatype="xsd:string" id="meta7402" property="format" xsi:type="nex:LiteralMeta"/>
      </edge>
      <edge about="#edge7403" id="edge7403" length="1.0" source="node7395" target="node7399">
        <meta content=" fg=51 153 255 dr=1;" datatype="xsd:string" id="meta7404" property="format" xsi:type="nex:LiteralMeta"/>
      </edge>
      <edge about="#edge7405" id="edge7405" length="1.0" source="node7391" target="node7393">
        <meta content=" fg=51 153 255 dr=1;" datatype="xsd:string" id="meta7406" property="format" xsi:type="nex:LiteralMeta"/>
      </edge>
      <edge about="#edge7407" id="edge7407" label="90" length="1.0" source="node7391" target="node7395">
        <meta content=" fg=51 153 255 dr=1;" datatype="xsd:string" id="meta7408" property="format" xsi:type="nex:LiteralMeta"/>
      </edge>
      <edge about="#edge7409" id="edge7409" label="14" length="1.0" source="node7315" target="node7317">
        <meta content=" fg=51 153 255 dr=1;" datatype="xsd:string" id="meta7410" property="format" xsi:type="nex:LiteralMeta"/>
      </edge>
      <edge about="#edge7411" id="edge7411" label="21" length="1.0" source="node7315" target="node7391">
        <meta content=" fg=51 153 255 dr=1;" datatype="xsd:string" id="meta7412" property="format" xsi:type="nex:LiteralMeta"/>
      </edge>
      <edge about="#edge7441" id="edge7441" length="1.0" source="node7435" target="node7437">
        <meta content=" fg=51 153 255 dr=1;" datatype="xsd:string" id="meta7442" property="format" xsi:type="nex:LiteralMeta"/>
      </edge>
      <edge about="#edge7443" id="edge7443" length="1.0" source="node7435" target="node7439">
        <meta content=" fg=51 153 255 dr=1;" datatype="xsd:string" id="meta7444" property="format" xsi:type="nex:LiteralMeta"/>
      </edge>
      <edge about="#edge7445" id="edge7445" length="1.0" source="node7431" target="node7433">
        <meta content=" fg=51 153 255 dr=1;" datatype="xsd:string" id="meta7446" property="format" xsi:type="nex:LiteralMeta"/>
      </edge>
      <edge about="#edge7447" id="edge7447" label="98" length="1.0" source="node7431" target="node7435">
        <meta content=" fg=51 153 255 dr=1;" datatype="xsd:string" id="meta7448" property="format" xsi:type="nex:LiteralMeta"/>
      </edge>
      <edge about="#edge7455" id="edge7455" length="1.0" source="node7449" target="node7451">
        <meta content=" fg=51 153 255 dr=1;" datatype="xsd:string" id="meta7456" property="format" xsi:type="nex:LiteralMeta"/>
      </edge>
      <edge about="#edge7457" id="edge7457" length="1.0" source="node7449" target="node7453">
        <meta content=" fg=51 153 255 dr=1;" datatype="xsd:string" id="meta7458" property="format" xsi:type="nex:LiteralMeta"/>
      </edge>
      <edge about="#edge7459" id="edge7459" label="59" length="1.0" source="node7429" target="node7431">
        <meta content=" fg=51 153 255 dr=1;" datatype="xsd:string" id="meta7460" property="format" xsi:type="nex:LiteralMeta"/>
      </edge>
      <edge about="#edge7461" id="edge7461" label="63" length="1.0" source="node7429" target="node7449">
        <meta content=" fg=51 153 255 dr=1;" datatype="xsd:string" id="meta7462" property="format" xsi:type="nex:LiteralMeta"/>
      </edge>
      <edge about="#edge7463" id="edge7463" length="1.0" source="node7425" target="node7427">
        <meta content=" fg=51 153 255 dr=1;" datatype="xsd:string" id="meta7464" property="format" xsi:type="nex:LiteralMeta"/>
      </edge>
      <edge about="#edge7465" id="edge7465" label="50" length="1.0" source="node7425" target="node7429">
        <meta content=" fg=51 153 255 dr=1;" datatype="xsd:string" id="meta7466" property="format" xsi:type="nex:LiteralMeta"/>
      </edge>
      <edge about="#edge7467" id="edge7467" length="1.0" source="node7421" target="node7423">
        <meta content=" fg=51 153 255 dr=1;" datatype="xsd:string" id="meta7468" property="format" xsi:type="nex:LiteralMeta"/>
      </edge>
      <edge about="#edge7469" id="edge7469" label="63" length="1.0" source="node7421" target="node7425">
        <meta content=" fg=51 153 255 dr=1;" datatype="xsd:string" id="meta7470" property="format" xsi:type="nex:LiteralMeta"/>
      </edge>
      <edge about="#edge7471" id="edge7471" length="1.0" source="node7417" target="node7419">
        <meta content=" fg=51 153 255 dr=1;" datatype="xsd:string" id="meta7472" property="format" xsi:type="nex:LiteralMeta"/>
      </edge>
      <edge about="#edge7473" id="edge7473" label="60" length="1.0" source="node7417" target="node7421">
        <meta content=" fg=51 153 255 dr=1;" datatype="xsd:string" id="meta7474" property="format" xsi:type="nex:LiteralMeta"/>
      </edge>
      <edge about="#edge7475" id="edge7475" length="1.0" source="node7413" target="node7415">
        <meta content=" fg=51 153 255 dr=1;" datatype="xsd:string" id="meta7476" property="format" xsi:type="nex:LiteralMeta"/>
      </edge>
      <edge about="#edge7477" id="edge7477" label="41" length="1.0" source="node7413" target="node7417">
        <meta content=" fg=51 153 255 dr=1;" datatype="xsd:string" id="meta7478" property="format" xsi:type="nex:LiteralMeta"/>
      </edge>
      <edge about="#edge7479" id="edge7479" label="21" length="1.0" source="node7313" target="node7315">
        <meta content=" fg=51 153 255 dr=1;" datatype="xsd:string" id="meta7480" property="format" xsi:type="nex:LiteralMeta"/>
      </edge>
      <edge about="#edge7481" id="edge7481" label="32" length="1.0" source="node7313" target="node7413">
        <meta content=" fg=51 153 255 dr=1;" datatype="xsd:string" id="meta7482" property="format" xsi:type="nex:LiteralMeta"/>
      </edge>
      <edge about="#edge7507" id="edge7507" length="1.0" source="node7493" target="node7495">
        <meta content=" fg=51 153 255 dr=1;" datatype="xsd:string" id="meta7508" property="format" xsi:type="nex:LiteralMeta"/>
      </edge>
      <edge about="#edge7509" id="edge7509" length="1.0" source="node7493" target="node7497">
        <meta content=" fg=51 153 255 dr=1;" datatype="xsd:string" id="meta7510" property="format" xsi:type="nex:LiteralMeta"/>
      </edge>
      <edge about="#edge7511" id="edge7511" length="1.0" source="node7489" target="node7491">
        <meta content=" fg=51 153 255 dr=1;" datatype="xsd:string" id="meta7512" property="format" xsi:type="nex:LiteralMeta"/>
      </edge>
      <edge about="#edge7513" id="edge7513" label="62" length="1.0" source="node7489" target="node7493">
        <meta content=" fg=51 153 255 dr=1;" datatype="xsd:string" id="meta7514" property="format" xsi:type="nex:LiteralMeta"/>
      </edge>
      <edge about="#edge7521" id="edge7521" length="1.0" source="node7515" target="node7517">
        <meta content=" fg=51 153 255 dr=1;" datatype="xsd:string" id="meta7522" property="format" xsi:type="nex:LiteralMeta"/>
      </edge>
      <edge about="#edge7523" id="edge7523" length="1.0" source="node7515" target="node7519">
        <meta content=" fg=51 153 255 dr=1;" datatype="xsd:string" id="meta7524" property="format" xsi:type="nex:LiteralMeta"/>
      </edge>
      <edge about="#edge7525" id="edge7525" label="14" length="1.0" source="node7487" target="node7489">
        <meta content=" fg=51 153 255 dr=1;" datatype="xsd:string" id="meta7526" property="format" xsi:type="nex:LiteralMeta"/>
      </edge>
      <edge about="#edge7527" id="edge7527" label="17" length="1.0" source="node7487" target="node7515">
        <meta content=" fg=51 153 255 dr=1;" datatype="xsd:string" id="meta7528" property="format" xsi:type="nex:LiteralMeta"/>
      </edge>
      <edge about="#edge7535" id="edge7535" length="1.0" source="node7529" target="node7531">
        <meta content=" fg=51 153 255 dr=1;" datatype="xsd:string" id="meta7536" property="format" xsi:type="nex:LiteralMeta"/>
      </edge>
      <edge about="#edge7537" id="edge7537" length="1.0" source="node7529" target="node7533">
        <meta content=" fg=51 153 255 dr=1;" datatype="xsd:string" id="meta7538" property="format" xsi:type="nex:LiteralMeta"/>
      </edge>
      <edge about="#edge7539" id="edge7539" label="28" length="1.0" source="node7485" target="node7487">
        <meta content=" fg=51 153 255 dr=1;" datatype="xsd:string" id="meta7540" property="format" xsi:type="nex:LiteralMeta"/>
      </edge>
      <edge about="#edge7541" id="edge7541" label="37" length="1.0" source="node7485" target="node7529">
        <meta content=" fg=51 153 255 dr=1;" datatype="xsd:string" id="meta7542" property="format" xsi:type="nex:LiteralMeta"/>
      </edge>
      <edge about="#edge7549" id="edge7549" length="1.0" source="node7543" target="node7545">
        <meta content=" fg=51 153 255 dr=1;" datatype="xsd:string" id="meta7550" property="format" xsi:type="nex:LiteralMeta"/>
      </edge>
      <edge about="#edge7551" id="edge7551" length="1.0" source="node7543" target="node7547">
        <meta content=" fg=51 153 255 dr=1;" datatype="xsd:string" id="meta7552" property="format" xsi:type="nex:LiteralMeta"/>
      </edge>
      <edge about="#edge7553" id="edge7553" label="36" length="1.0" source="node7483" target="node7485">
        <meta content=" fg=51 153 255 dr=1;" datatype="xsd:string" id="meta7554" property="format" xsi:type="nex:LiteralMeta"/>
      </edge>
      <edge about="#edge7555" id="edge7555" label="42" length="1.0" source="node7483" target="node7543">
        <meta content=" fg=51 153 255 dr=1;" datatype="xsd:string" id="meta7556" property="format" xsi:type="nex:LiteralMeta"/>
      </edge>
      <edge about="#edge7557" id="edge7557" label="47" length="1.0" source="node7311" target="node7313">
        <meta content=" fg=51 153 255 dr=1;" datatype="xsd:string" id="meta7558" property="format" xsi:type="nex:LiteralMeta"/>
      </edge>
      <edge about="#edge7559" id="edge7559" label="58" length="1.0" source="node7311" target="node7483">
        <meta content=" fg=51 153 255 dr=1;" datatype="xsd:string" id="meta7560" property="format" xsi:type="nex:LiteralMeta"/>
      </edge>
      <edge about="#edge7561" id="edge7561" length="1.0" source="node7307" target="node7309">
        <meta content=" fg=255 102 102 dr=1;" datatype="xsd:string" id="meta7562" property="format" xsi:type="nex:LiteralMeta"/>
      </edge>
      <edge about="#edge7563" id="edge7563" label="100" length="1.0" source="node7307" target="node7311">
        <meta content=" fg=51 153 255 dr=1;" datatype="xsd:string" id="meta7564" property="format" xsi:type="nex:LiteralMeta"/>
      </edge>
      <edge about="#edge7565" id="edge7565" label="55" length="1.0" source="node6887" target="node6889">
        <meta content=" fg=51 153 255 dr=1;" datatype="xsd:string" id="meta7566" property="format" xsi:type="nex:LiteralMeta"/>
      </edge>
      <edge about="#edge7567" id="edge7567" label="49" length="1.0" source="node6887" target="node7307">
        <meta content=" fg=51 153 255 dr=1;" datatype="xsd:string" id="meta7568" property="format" xsi:type="nex:LiteralMeta"/>
      </edge>
      <edge about="#edge7569" id="edge7569" label="28" length="1.0" source="node5979" target="node5981">
        <meta content=" fg=0 0 153 dr=1;" datatype="xsd:string" id="meta7570" property="format" xsi:type="nex:LiteralMeta"/>
      </edge>
      <edge about="#edge7571" id="edge7571" label="94" length="1.0" source="node5979" target="node6887">
        <meta content=" fg=51 153 255 dr=1;" datatype="xsd:string" id="meta7572" property="format" xsi:type="nex:LiteralMeta"/>
      </edge>
      <edge about="#edge7617" id="edge7617" length="1.0" source="node7611" target="node7613">
        <meta content=" fg=51 255 204 dr=1;" datatype="xsd:string" id="meta7618" property="format" xsi:type="nex:LiteralMeta"/>
      </edge>
      <edge about="#edge7619" id="edge7619" length="1.0" source="node7611" target="node7615">
        <meta content=" fg=51 255 204 dr=1;" datatype="xsd:string" id="meta7620" property="format" xsi:type="nex:LiteralMeta"/>
      </edge>
      <edge about="#edge7621" id="edge7621" length="1.0" source="node7607" target="node7609">
        <meta content=" fg=51 255 204 dr=1;" datatype="xsd:string" id="meta7622" property="format" xsi:type="nex:LiteralMeta"/>
      </edge>
      <edge about="#edge7623" id="edge7623" label="80" length="1.0" source="node7607" target="node7611">
        <meta content=" fg=51 255 204 dr=1;" datatype="xsd:string" id="meta7624" property="format" xsi:type="nex:LiteralMeta"/>
      </edge>
      <edge about="#edge7635" id="edge7635" length="1.0" source="node7629" target="node7631">
        <meta content=" fg=51 255 204 dr=1;" datatype="xsd:string" id="meta7636" property="format" xsi:type="nex:LiteralMeta"/>
      </edge>
      <edge about="#edge7637" id="edge7637" length="1.0" source="node7629" target="node7633">
        <meta content=" fg=51 255 204 dr=1;" datatype="xsd:string" id="meta7638" property="format" xsi:type="nex:LiteralMeta"/>
      </edge>
      <edge about="#edge7639" id="edge7639" length="1.0" source="node7625" target="node7627">
        <meta content=" fg=51 255 204 dr=1;" datatype="xsd:string" id="meta7640" property="format" xsi:type="nex:LiteralMeta"/>
      </edge>
      <edge about="#edge7641" id="edge7641" label="99" length="1.0" source="node7625" target="node7629">
        <meta content=" fg=51 255 204 dr=1;" datatype="xsd:string" id="meta7642" property="format" xsi:type="nex:LiteralMeta"/>
      </edge>
      <edge about="#edge7643" id="edge7643" label="15" length="1.0" source="node7605" target="node7607">
        <meta content=" fg=51 255 204 dr=1;" datatype="xsd:string" id="meta7644" property="format" xsi:type="nex:LiteralMeta"/>
      </edge>
      <edge about="#edge7645" id="edge7645" label="53" length="1.0" source="node7605" target="node7625">
        <meta content=" fg=51 255 204 dr=1;" datatype="xsd:string" id="meta7646" property="format" xsi:type="nex:LiteralMeta"/>
      </edge>
      <edge about="#edge7647" id="edge7647" length="1.0" source="node7601" target="node7603">
        <meta content=" fg=51 255 204 dr=1;" datatype="xsd:string" id="meta7648" property="format" xsi:type="nex:LiteralMeta"/>
      </edge>
      <edge about="#edge7649" id="edge7649" label="43" length="1.0" source="node7601" target="node7605">
        <meta content=" fg=51 255 204 dr=1;" datatype="xsd:string" id="meta7650" property="format" xsi:type="nex:LiteralMeta"/>
      </edge>
      <edge about="#edge7657" id="edge7657" length="1.0" source="node7651" target="node7653">
        <meta content=" fg=51 255 204 dr=1;" datatype="xsd:string" id="meta7658" property="format" xsi:type="nex:LiteralMeta"/>
      </edge>
      <edge about="#edge7659" id="edge7659" length="1.0" source="node7651" target="node7655">
        <meta content=" fg=51 255 204 dr=1;" datatype="xsd:string" id="meta7660" property="format" xsi:type="nex:LiteralMeta"/>
      </edge>
      <edge about="#edge7661" id="edge7661" label="79" length="1.0" source="node7599" target="node7601">
        <meta content=" fg=51 255 204 dr=1;" datatype="xsd:string" id="meta7662" property="format" xsi:type="nex:LiteralMeta"/>
      </edge>
      <edge about="#edge7663" id="edge7663" label="41" length="1.0" source="node7599" target="node7651">
        <meta content=" fg=51 255 204 dr=1;" datatype="xsd:string" id="meta7664" property="format" xsi:type="nex:LiteralMeta"/>
      </edge>
      <edge about="#edge7689" id="edge7689" length="1.0" source="node7683" target="node7685">
        <meta content=" fg=51 255 204 dr=1;" datatype="xsd:string" id="meta7690" property="format" xsi:type="nex:LiteralMeta"/>
      </edge>
      <edge about="#edge7691" id="edge7691" length="1.0" source="node7683" target="node7687">
        <meta content=" fg=51 255 204 dr=1;" datatype="xsd:string" id="meta7692" property="format" xsi:type="nex:LiteralMeta"/>
      </edge>
      <edge about="#edge7693" id="edge7693" length="1.0" source="node7679" target="node7681">
        <meta content=" fg=51 255 204 dr=1;" datatype="xsd:string" id="meta7694" property="format" xsi:type="nex:LiteralMeta"/>
      </edge>
      <edge about="#edge7695" id="edge7695" label="10" length="1.0" source="node7679" target="node7683">
        <meta content=" fg=51 255 204 dr=1;" datatype="xsd:string" id="meta7696" property="format" xsi:type="nex:LiteralMeta"/>
      </edge>
      <edge about="#edge7697" id="edge7697" length="1.0" source="node7675" target="node7677">
        <meta content=" fg=51 255 204 dr=1;" datatype="xsd:string" id="meta7698" property="format" xsi:type="nex:LiteralMeta"/>
      </edge>
      <edge about="#edge7699" id="edge7699" label="8" length="1.0" source="node7675" target="node7679">
        <meta content=" fg=51 255 204 dr=1;" datatype="xsd:string" id="meta7700" property="format" xsi:type="nex:LiteralMeta"/>
      </edge>
      <edge about="#edge7701" id="edge7701" length="1.0" source="node7671" target="node7673">
        <meta content=" fg=51 255 204 dr=1;" datatype="xsd:string" id="meta7702" property="format" xsi:type="nex:LiteralMeta"/>
      </edge>
      <edge about="#edge7703" id="edge7703" label="9" length="1.0" source="node7671" target="node7675">
        <meta content=" fg=51 255 204 dr=1;" datatype="xsd:string" id="meta7704" property="format" xsi:type="nex:LiteralMeta"/>
      </edge>
      <edge about="#edge7705" id="edge7705" length="1.0" source="node7667" target="node7669">
        <meta content=" fg=51 255 204 dr=1;" datatype="xsd:string" id="meta7706" property="format" xsi:type="nex:LiteralMeta"/>
      </edge>
      <edge about="#edge7707" id="edge7707" label="52" length="1.0" source="node7667" target="node7671">
        <meta content=" fg=51 255 204 dr=1;" datatype="xsd:string" id="meta7708" property="format" xsi:type="nex:LiteralMeta"/>
      </edge>
      <edge about="#edge7715" id="edge7715" length="1.0" source="node7709" target="node7711">
        <meta content=" fg=51 255 204 dr=1;" datatype="xsd:string" id="meta7716" property="format" xsi:type="nex:LiteralMeta"/>
      </edge>
      <edge about="#edge7717" id="edge7717" length="1.0" source="node7709" target="node7713">
        <meta content=" fg=51 255 204 dr=1;" datatype="xsd:string" id="meta7718" property="format" xsi:type="nex:LiteralMeta"/>
      </edge>
      <edge about="#edge7719" id="edge7719" label="39" length="1.0" source="node7665" target="node7667">
        <meta content=" fg=51 255 204 dr=1;" datatype="xsd:string" id="meta7720" property="format" xsi:type="nex:LiteralMeta"/>
      </edge>
      <edge about="#edge7721" id="edge7721" label="75" length="1.0" source="node7665" target="node7709">
        <meta content=" fg=51 255 204 dr=1;" datatype="xsd:string" id="meta7722" property="format" xsi:type="nex:LiteralMeta"/>
      </edge>
      <edge about="#edge7723" id="edge7723" label="23" length="1.0" source="node7597" target="node7599">
        <meta content=" fg=51 255 204 dr=1;" datatype="xsd:string" id="meta7724" property="format" xsi:type="nex:LiteralMeta"/>
      </edge>
      <edge about="#edge7725" id="edge7725" label="21" length="1.0" source="node7597" target="node7665">
        <meta content=" fg=51 255 204 dr=1;" datatype="xsd:string" id="meta7726" property="format" xsi:type="nex:LiteralMeta"/>
      </edge>
      <edge about="#edge7751" id="edge7751" length="1.0" source="node7745" target="node7747">
        <meta content=" fg=51 255 204 dr=1;" datatype="xsd:string" id="meta7752" property="format" xsi:type="nex:LiteralMeta"/>
      </edge>
      <edge about="#edge7753" id="edge7753" length="1.0" source="node7745" target="node7749">
        <meta content=" fg=51 255 204 dr=1;" datatype="xsd:string" id="meta7754" property="format" xsi:type="nex:LiteralMeta"/>
      </edge>
      <edge about="#edge7755" id="edge7755" length="1.0" source="node7741" target="node7743">
        <meta content=" fg=51 255 204 dr=1;" datatype="xsd:string" id="meta7756" property="format" xsi:type="nex:LiteralMeta"/>
      </edge>
      <edge about="#edge7757" id="edge7757" label="99" length="1.0" source="node7741" target="node7745">
        <meta content=" fg=51 255 204 dr=1;" datatype="xsd:string" id="meta7758" property="format" xsi:type="nex:LiteralMeta"/>
      </edge>
      <edge about="#edge7765" id="edge7765" length="1.0" source="node7759" target="node7761">
        <meta content=" fg=51 255 204 dr=1;" datatype="xsd:string" id="meta7766" property="format" xsi:type="nex:LiteralMeta"/>
      </edge>
      <edge about="#edge7767" id="edge7767" length="1.0" source="node7759" target="node7763">
        <meta content=" fg=51 255 204 dr=1;" datatype="xsd:string" id="meta7768" property="format" xsi:type="nex:LiteralMeta"/>
      </edge>
      <edge about="#edge7769" id="edge7769" label="54" length="1.0" source="node7739" target="node7741">
        <meta content=" fg=51 255 204 dr=1;" datatype="xsd:string" id="meta7770" property="format" xsi:type="nex:LiteralMeta"/>
      </edge>
      <edge about="#edge7771" id="edge7771" label="47" length="1.0" source="node7739" target="node7759">
        <meta content=" fg=51 255 204 dr=1;" datatype="xsd:string" id="meta7772" property="format" xsi:type="nex:LiteralMeta"/>
      </edge>
      <edge about="#edge7773" id="edge7773" length="1.0" source="node7735" target="node7737">
        <meta content=" fg=51 255 204 dr=1;" datatype="xsd:string" id="meta7774" property="format" xsi:type="nex:LiteralMeta"/>
      </edge>
      <edge about="#edge7775" id="edge7775" label="95" length="1.0" source="node7735" target="node7739">
        <meta content=" fg=51 255 204 dr=1;" datatype="xsd:string" id="meta7776" property="format" xsi:type="nex:LiteralMeta"/>
      </edge>
      <edge about="#edge7791" id="edge7791" length="1.0" source="node7785" target="node7787">
        <meta content=" fg=51 255 204 dr=1;" datatype="xsd:string" id="meta7792" property="format" xsi:type="nex:LiteralMeta"/>
      </edge>
      <edge about="#edge7793" id="edge7793" length="1.0" source="node7785" target="node7789">
        <meta content=" fg=51 255 204 dr=1;" datatype="xsd:string" id="meta7794" property="format" xsi:type="nex:LiteralMeta"/>
      </edge>
      <edge about="#edge7795" id="edge7795" length="1.0" source="node7781" target="node7783">
        <meta content=" fg=51 255 204 dr=1;" datatype="xsd:string" id="meta7796" property="format" xsi:type="nex:LiteralMeta"/>
      </edge>
      <edge about="#edge7797" id="edge7797" label="61" length="1.0" source="node7781" target="node7785">
        <meta content=" fg=51 255 204 dr=1;" datatype="xsd:string" id="meta7798" property="format" xsi:type="nex:LiteralMeta"/>
      </edge>
      <edge about="#edge7799" id="edge7799" length="1.0" source="node7777" target="node7779">
        <meta content=" fg=51 255 204 dr=1;" datatype="xsd:string" id="meta7800" property="format" xsi:type="nex:LiteralMeta"/>
      </edge>
      <edge about="#edge7801" id="edge7801" label="66" length="1.0" source="node7777" target="node7781">
        <meta content=" fg=51 255 204 dr=1;" datatype="xsd:string" id="meta7802" property="format" xsi:type="nex:LiteralMeta"/>
      </edge>
      <edge about="#edge7803" id="edge7803" label="72" length="1.0" source="node7733" target="node7735">
        <meta content=" fg=51 255 204 dr=1;" datatype="xsd:string" id="meta7804" property="format" xsi:type="nex:LiteralMeta"/>
      </edge>
      <edge about="#edge7805" id="edge7805" label="52" length="1.0" source="node7733" target="node7777">
        <meta content=" fg=51 255 204 dr=1;" datatype="xsd:string" id="meta7806" property="format" xsi:type="nex:LiteralMeta"/>
      </edge>
      <edge about="#edge7807" id="edge7807" length="1.0" source="node7729" target="node7731">
        <meta content=" fg=51 255 204 dr=1;" datatype="xsd:string" id="meta7808" property="format" xsi:type="nex:LiteralMeta"/>
      </edge>
      <edge about="#edge7809" id="edge7809" label="62" length="1.0" source="node7729" target="node7733">
        <meta content=" fg=51 255 204 dr=1;" datatype="xsd:string" id="meta7810" property="format" xsi:type="nex:LiteralMeta"/>
      </edge>
      <edge about="#edge7817" id="edge7817" length="1.0" source="node7811" target="node7813">
        <meta content=" fg=51 255 204 dr=1;" datatype="xsd:string" id="meta7818" property="format" xsi:type="nex:LiteralMeta"/>
      </edge>
      <edge about="#edge7819" id="edge7819" length="1.0" source="node7811" target="node7815">
        <meta content=" fg=51 255 204 dr=1;" datatype="xsd:string" id="meta7820" property="format" xsi:type="nex:LiteralMeta"/>
      </edge>
      <edge about="#edge7821" id="edge7821" label="30" length="1.0" source="node7727" target="node7729">
        <meta content=" fg=51 255 204 dr=1;" datatype="xsd:string" id="meta7822" property="format" xsi:type="nex:LiteralMeta"/>
      </edge>
      <edge about="#edge7823" id="edge7823" label="54" length="1.0" source="node7727" target="node7811">
        <meta content=" fg=51 255 204 dr=1;" datatype="xsd:string" id="meta7824" property="format" xsi:type="nex:LiteralMeta"/>
      </edge>
      <edge about="#edge7825" id="edge7825" label="9" length="1.0" source="node7595" target="node7597">
        <meta content=" fg=51 255 204 dr=1;" datatype="xsd:string" id="meta7826" property="format" xsi:type="nex:LiteralMeta"/>
      </edge>
      <edge about="#edge7827" id="edge7827" label="7" length="1.0" source="node7595" target="node7727">
        <meta content=" fg=51 255 204 dr=1;" datatype="xsd:string" id="meta7828" property="format" xsi:type="nex:LiteralMeta"/>
      </edge>
      <edge about="#edge7839" id="edge7839" length="1.0" source="node7833" target="node7835">
        <meta content=" fg=51 255 204 dr=1;" datatype="xsd:string" id="meta7840" property="format" xsi:type="nex:LiteralMeta"/>
      </edge>
      <edge about="#edge7841" id="edge7841" length="1.0" source="node7833" target="node7837">
        <meta content=" fg=51 255 204 dr=1;" datatype="xsd:string" id="meta7842" property="format" xsi:type="nex:LiteralMeta"/>
      </edge>
      <edge about="#edge7843" id="edge7843" length="1.0" source="node7829" target="node7831">
        <meta content=" fg=51 255 204 dr=1;" datatype="xsd:string" id="meta7844" property="format" xsi:type="nex:LiteralMeta"/>
      </edge>
      <edge about="#edge7845" id="edge7845" label="24" length="1.0" source="node7829" target="node7833">
        <meta content=" fg=51 255 204 dr=1;" datatype="xsd:string" id="meta7846" property="format" xsi:type="nex:LiteralMeta"/>
      </edge>
      <edge about="#edge7847" id="edge7847" label="6" length="1.0" source="node7593" target="node7595">
        <meta content=" fg=51 255 204 dr=1;" datatype="xsd:string" id="meta7848" property="format" xsi:type="nex:LiteralMeta"/>
      </edge>
      <edge about="#edge7849" id="edge7849" label="13" length="1.0" source="node7593" target="node7829">
        <meta content=" fg=51 255 204 dr=1;" datatype="xsd:string" id="meta7850" property="format" xsi:type="nex:LiteralMeta"/>
      </edge>
      <edge about="#edge7851" id="edge7851" length="1.0" source="node7589" target="node7591">
        <meta content=" fg=51 255 204 dr=1;" datatype="xsd:string" id="meta7852" property="format" xsi:type="nex:LiteralMeta"/>
      </edge>
      <edge about="#edge7853" id="edge7853" label="8" length="1.0" source="node7589" target="node7593">
        <meta content=" fg=51 255 204 dr=1;" datatype="xsd:string" id="meta7854" property="format" xsi:type="nex:LiteralMeta"/>
      </edge>
      <edge about="#edge7863" id="edge7863" length="1.0" source="node7857" target="node7859">
        <meta content=" fg=255 102 102 dr=1;" datatype="xsd:string" id="meta7864" property="format" xsi:type="nex:LiteralMeta"/>
      </edge>
      <edge about="#edge7865" id="edge7865" length="1.0" source="node7857" target="node7861">
        <meta content=" fg=255 102 102 dr=1;" datatype="xsd:string" id="meta7866" property="format" xsi:type="nex:LiteralMeta"/>
      </edge>
      <edge about="#edge7873" id="edge7873" length="1.0" source="node7867" target="node7869">
        <meta content=" fg=255 102 102 dr=1;" datatype="xsd:string" id="meta7874" property="format" xsi:type="nex:LiteralMeta"/>
      </edge>
      <edge about="#edge7875" id="edge7875" length="1.0" source="node7867" target="node7871">
        <meta content=" fg=255 102 102 dr=1;" datatype="xsd:string" id="meta7876" property="format" xsi:type="nex:LiteralMeta"/>
      </edge>
      <edge about="#edge7877" id="edge7877" label="94" length="1.0" source="node7855" target="node7857">
        <meta content=" fg=255 102 102 dr=1;" datatype="xsd:string" id="meta7878" property="format" xsi:type="nex:LiteralMeta"/>
      </edge>
      <edge about="#edge7879" id="edge7879" label="100" length="1.0" source="node7855" target="node7867">
        <meta content=" fg=255 102 102 dr=1;" datatype="xsd:string" id="meta7880" property="format" xsi:type="nex:LiteralMeta"/>
      </edge>
      <edge about="#edge7881" id="edge7881" label="30" length="1.0" source="node7587" target="node7589">
        <meta content=" fg=51 255 204 dr=1;" datatype="xsd:string" id="meta7882" property="format" xsi:type="nex:LiteralMeta"/>
      </edge>
      <edge about="#edge7883" id="edge7883" label="70" length="1.0" source="node7587" target="node7855">
        <meta content=" fg=255 102 102 dr=1;" datatype="xsd:string" id="meta7884" property="format" xsi:type="nex:LiteralMeta"/>
      </edge>
      <edge about="#edge7915" id="edge7915" length="1.0" source="node7909" target="node7911">
        <meta content=" fg=51 255 204 dr=1;" datatype="xsd:string" id="meta7916" property="format" xsi:type="nex:LiteralMeta"/>
      </edge>
      <edge about="#edge7917" id="edge7917" length="1.0" source="node7909" target="node7913">
        <meta content=" fg=51 255 204 dr=1;" datatype="xsd:string" id="meta7918" property="format" xsi:type="nex:LiteralMeta"/>
      </edge>
      <edge about="#edge7919" id="edge7919" length="1.0" source="node7905" target="node7907">
        <meta content=" fg=51 255 204 dr=1;" datatype="xsd:string" id="meta7920" property="format" xsi:type="nex:LiteralMeta"/>
      </edge>
      <edge about="#edge7921" id="edge7921" label="23" length="1.0" source="node7905" target="node7909">
        <meta content=" fg=51 255 204 dr=1;" datatype="xsd:string" id="meta7922" property="format" xsi:type="nex:LiteralMeta"/>
      </edge>
      <edge about="#edge7929" id="edge7929" length="1.0" source="node7923" target="node7925">
        <meta content=" fg=51 255 204 dr=1;" datatype="xsd:string" id="meta7930" property="format" xsi:type="nex:LiteralMeta"/>
      </edge>
      <edge about="#edge7931" id="edge7931" length="1.0" source="node7923" target="node7927">
        <meta content=" fg=51 255 204 dr=1;" datatype="xsd:string" id="meta7932" property="format" xsi:type="nex:LiteralMeta"/>
      </edge>
      <edge about="#edge7933" id="edge7933" label="44" length="1.0" source="node7903" target="node7905">
        <meta content=" fg=51 255 204 dr=1;" datatype="xsd:string" id="meta7934" property="format" xsi:type="nex:LiteralMeta"/>
      </edge>
      <edge about="#edge7935" id="edge7935" label="49" length="1.0" source="node7903" target="node7923">
        <meta content=" fg=51 255 204 dr=1;" datatype="xsd:string" id="meta7936" property="format" xsi:type="nex:LiteralMeta"/>
      </edge>
      <edge about="#edge7937" id="edge7937" length="1.0" source="node7899" target="node7901">
        <meta content=" fg=51 255 204 dr=1;" datatype="xsd:string" id="meta7938" property="format" xsi:type="nex:LiteralMeta"/>
      </edge>
      <edge about="#edge7939" id="edge7939" label="18" length="1.0" source="node7899" target="node7903">
        <meta content=" fg=51 255 204 dr=1;" datatype="xsd:string" id="meta7940" property="format" xsi:type="nex:LiteralMeta"/>
      </edge>
      <edge about="#edge7951" id="edge7951" length="1.0" source="node7945" target="node7947">
        <meta content=" fg=51 255 204 dr=1;" datatype="xsd:string" id="meta7952" property="format" xsi:type="nex:LiteralMeta"/>
      </edge>
      <edge about="#edge7953" id="edge7953" length="1.0" source="node7945" target="node7949">
        <meta content=" fg=51 255 204 dr=1;" datatype="xsd:string" id="meta7954" property="format" xsi:type="nex:LiteralMeta"/>
      </edge>
      <edge about="#edge7955" id="edge7955" length="1.0" source="node7941" target="node7943">
        <meta content=" fg=51 255 204 dr=1;" datatype="xsd:string" id="meta7956" property="format" xsi:type="nex:LiteralMeta"/>
      </edge>
      <edge about="#edge7957" id="edge7957" label="48" length="1.0" source="node7941" target="node7945">
        <meta content=" fg=51 255 204 dr=1;" datatype="xsd:string" id="meta7958" property="format" xsi:type="nex:LiteralMeta"/>
      </edge>
      <edge about="#edge7959" id="edge7959" label="12" length="1.0" source="node7897" target="node7899">
        <meta content=" fg=51 255 204 dr=1;" datatype="xsd:string" id="meta7960" property="format" xsi:type="nex:LiteralMeta"/>
      </edge>
      <edge about="#edge7961" id="edge7961" label="23" length="1.0" source="node7897" target="node7941">
        <meta content=" fg=51 255 204 dr=1;" datatype="xsd:string" id="meta7962" property="format" xsi:type="nex:LiteralMeta"/>
      </edge>
      <edge about="#edge7987" id="edge7987" length="1.0" source="node7981" target="node7983">
        <meta content=" fg=51 255 204 dr=1;" datatype="xsd:string" id="meta7988" property="format" xsi:type="nex:LiteralMeta"/>
      </edge>
      <edge about="#edge7989" id="edge7989" length="1.0" source="node7981" target="node7985">
        <meta content=" fg=51 255 204 dr=1;" datatype="xsd:string" id="meta7990" property="format" xsi:type="nex:LiteralMeta"/>
      </edge>
      <edge about="#edge7991" id="edge7991" length="1.0" source="node7977" target="node7979">
        <meta content=" fg=51 255 204 dr=1;" datatype="xsd:string" id="meta7992" property="format" xsi:type="nex:LiteralMeta"/>
      </edge>
      <edge about="#edge7993" id="edge7993" label="99" length="1.0" source="node7977" target="node7981">
        <meta content=" fg=51 255 204 dr=1;" datatype="xsd:string" id="meta7994" property="format" xsi:type="nex:LiteralMeta"/>
      </edge>
      <edge about="#edge8001" id="edge8001" length="1.0" source="node7995" target="node7997">
        <meta content=" fg=51 255 204 dr=1;" datatype="xsd:string" id="meta8002" property="format" xsi:type="nex:LiteralMeta"/>
      </edge>
      <edge about="#edge8003" id="edge8003" length="1.0" source="node7995" target="node7999">
        <meta content=" fg=51 255 204 dr=1;" datatype="xsd:string" id="meta8004" property="format" xsi:type="nex:LiteralMeta"/>
      </edge>
      <edge about="#edge8005" id="edge8005" label="52" length="1.0" source="node7975" target="node7977">
        <meta content=" fg=51 255 204 dr=1;" datatype="xsd:string" id="meta8006" property="format" xsi:type="nex:LiteralMeta"/>
      </edge>
      <edge about="#edge8007" id="edge8007" label="67" length="1.0" source="node7975" target="node7995">
        <meta content=" fg=51 255 204 dr=1;" datatype="xsd:string" id="meta8008" property="format" xsi:type="nex:LiteralMeta"/>
      </edge>
      <edge about="#edge8009" id="edge8009" length="1.0" source="node7971" target="node7973">
        <meta content=" fg=51 255 204 dr=1;" datatype="xsd:string" id="meta8010" property="format" xsi:type="nex:LiteralMeta"/>
      </edge>
      <edge about="#edge8011" id="edge8011" label="31" length="1.0" source="node7971" target="node7975">
        <meta content=" fg=51 255 204 dr=1;" datatype="xsd:string" id="meta8012" property="format" xsi:type="nex:LiteralMeta"/>
      </edge>
      <edge about="#edge8013" id="edge8013" length="1.0" source="node7967" target="node7969">
        <meta content=" fg=51 255 204 dr=1;" datatype="xsd:string" id="meta8014" property="format" xsi:type="nex:LiteralMeta"/>
      </edge>
      <edge about="#edge8015" id="edge8015" label="77" length="1.0" source="node7967" target="node7971">
        <meta content=" fg=51 255 204 dr=1;" datatype="xsd:string" id="meta8016" property="format" xsi:type="nex:LiteralMeta"/>
      </edge>
      <edge about="#edge8017" id="edge8017" length="1.0" source="node7963" target="node7965">
        <meta content=" fg=51 255 204 dr=1;" datatype="xsd:string" id="meta8018" property="format" xsi:type="nex:LiteralMeta"/>
      </edge>
      <edge about="#edge8019" id="edge8019" label="88" length="1.0" source="node7963" target="node7967">
        <meta content=" fg=51 255 204 dr=1;" datatype="xsd:string" id="meta8020" property="format" xsi:type="nex:LiteralMeta"/>
      </edge>
      <edge about="#edge8021" id="edge8021" label="1" length="1.0" source="node7895" target="node7897">
        <meta content=" fg=51 255 204 dr=1;" datatype="xsd:string" id="meta8022" property="format" xsi:type="nex:LiteralMeta"/>
      </edge>
      <edge about="#edge8023" id="edge8023" label="29" length="1.0" source="node7895" target="node7963">
        <meta content=" fg=51 255 204 dr=1;" datatype="xsd:string" id="meta8024" property="format" xsi:type="nex:LiteralMeta"/>
      </edge>
      <edge about="#edge8025" id="edge8025" length="1.0" source="node7891" target="node7893">
        <meta content=" fg=51 255 204 dr=1;" datatype="xsd:string" id="meta8026" property="format" xsi:type="nex:LiteralMeta"/>
      </edge>
      <edge about="#edge8027" id="edge8027" label="2" length="1.0" source="node7891" target="node7895">
        <meta content=" fg=51 255 204 dr=1;" datatype="xsd:string" id="meta8028" property="format" xsi:type="nex:LiteralMeta"/>
      </edge>
      <edge about="#edge8041" id="edge8041" length="1.0" source="node8035" target="node8037">
        <meta content=" fg=51 255 204 dr=1;" datatype="xsd:string" id="meta8042" property="format" xsi:type="nex:LiteralMeta"/>
      </edge>
      <edge about="#edge8043" id="edge8043" length="1.0" source="node8035" target="node8039">
        <meta content=" fg=51 255 204 dr=1;" datatype="xsd:string" id="meta8044" property="format" xsi:type="nex:LiteralMeta"/>
      </edge>
      <edge about="#edge8045" id="edge8045" length="1.0" source="node8031" target="node8033">
        <meta content=" fg=51 255 204 dr=1;" datatype="xsd:string" id="meta8046" property="format" xsi:type="nex:LiteralMeta"/>
      </edge>
      <edge about="#edge8047" id="edge8047" label="89" length="1.0" source="node8031" target="node8035">
        <meta content=" fg=51 255 204 dr=1;" datatype="xsd:string" id="meta8048" property="format" xsi:type="nex:LiteralMeta"/>
      </edge>
      <edge about="#edge8055" id="edge8055" length="1.0" source="node8049" target="node8051">
        <meta content=" fg=51 255 204 dr=1;" datatype="xsd:string" id="meta8056" property="format" xsi:type="nex:LiteralMeta"/>
      </edge>
      <edge about="#edge8057" id="edge8057" length="1.0" source="node8049" target="node8053">
        <meta content=" fg=51 255 204 dr=1;" datatype="xsd:string" id="meta8058" property="format" xsi:type="nex:LiteralMeta"/>
      </edge>
      <edge about="#edge8059" id="edge8059" label="20" length="1.0" source="node8029" target="node8031">
        <meta content=" fg=51 255 204 dr=1;" datatype="xsd:string" id="meta8060" property="format" xsi:type="nex:LiteralMeta"/>
      </edge>
      <edge about="#edge8061" id="edge8061" label="74" length="1.0" source="node8029" target="node8049">
        <meta content=" fg=51 255 204 dr=1;" datatype="xsd:string" id="meta8062" property="format" xsi:type="nex:LiteralMeta"/>
      </edge>
      <edge about="#edge8063" id="edge8063" label="1" length="1.0" source="node7889" target="node7891">
        <meta content=" fg=51 255 204 dr=1;" datatype="xsd:string" id="meta8064" property="format" xsi:type="nex:LiteralMeta"/>
      </edge>
      <edge about="#edge8065" id="edge8065" label="3" length="1.0" source="node7889" target="node8029">
        <meta content=" fg=51 255 204 dr=1;" datatype="xsd:string" id="meta8066" property="format" xsi:type="nex:LiteralMeta"/>
      </edge>
      <edge about="#edge8077" id="edge8077" length="1.0" source="node8071" target="node8073">
        <meta content=" fg=51 255 204 dr=1;" datatype="xsd:string" id="meta8078" property="format" xsi:type="nex:LiteralMeta"/>
      </edge>
      <edge about="#edge8079" id="edge8079" length="1.0" source="node8071" target="node8075">
        <meta content=" fg=51 255 204 dr=1;" datatype="xsd:string" id="meta8080" property="format" xsi:type="nex:LiteralMeta"/>
      </edge>
      <edge about="#edge8081" id="edge8081" length="1.0" source="node8067" target="node8069">
        <meta content=" fg=51 255 204 dr=1;" datatype="xsd:string" id="meta8082" property="format" xsi:type="nex:LiteralMeta"/>
      </edge>
      <edge about="#edge8083" id="edge8083" label="28" length="1.0" source="node8067" target="node8071">
        <meta content=" fg=51 255 204 dr=1;" datatype="xsd:string" id="meta8084" property="format" xsi:type="nex:LiteralMeta"/>
      </edge>
      <edge about="#edge8085" id="edge8085" label="3" length="1.0" source="node7887" target="node7889">
        <meta content=" fg=51 255 204 dr=1;" datatype="xsd:string" id="meta8086" property="format" xsi:type="nex:LiteralMeta"/>
      </edge>
      <edge about="#edge8087" id="edge8087" label="13" length="1.0" source="node7887" target="node8067">
        <meta content=" fg=51 255 204 dr=1;" datatype="xsd:string" id="meta8088" property="format" xsi:type="nex:LiteralMeta"/>
      </edge>
      <edge about="#edge8103" id="edge8103" length="1.0" source="node8097" target="node8099">
        <meta content=" fg=51 255 204 dr=1;" datatype="xsd:string" id="meta8104" property="format" xsi:type="nex:LiteralMeta"/>
      </edge>
      <edge about="#edge8105" id="edge8105" length="1.0" source="node8097" target="node8101">
        <meta content=" fg=51 255 204 dr=1;" datatype="xsd:string" id="meta8106" property="format" xsi:type="nex:LiteralMeta"/>
      </edge>
      <edge about="#edge8107" id="edge8107" length="1.0" source="node8093" target="node8095">
        <meta content=" fg=51 255 204 dr=1;" datatype="xsd:string" id="meta8108" property="format" xsi:type="nex:LiteralMeta"/>
      </edge>
      <edge about="#edge8109" id="edge8109" label="97" length="1.0" source="node8093" target="node8097">
        <meta content=" fg=51 255 204 dr=1;" datatype="xsd:string" id="meta8110" property="format" xsi:type="nex:LiteralMeta"/>
      </edge>
      <edge about="#edge8111" id="edge8111" length="1.0" source="node8089" target="node8091">
        <meta content=" fg=51 255 204 dr=1;" datatype="xsd:string" id="meta8112" property="format" xsi:type="nex:LiteralMeta"/>
      </edge>
      <edge about="#edge8113" id="edge8113" label="90" length="1.0" source="node8089" target="node8093">
        <meta content=" fg=51 255 204 dr=1;" datatype="xsd:string" id="meta8114" property="format" xsi:type="nex:LiteralMeta"/>
      </edge>
      <edge about="#edge8115" id="edge8115" label="13" length="1.0" source="node7885" target="node7887">
        <meta content=" fg=51 255 204 dr=1;" datatype="xsd:string" id="meta8116" property="format" xsi:type="nex:LiteralMeta"/>
      </edge>
      <edge about="#edge8117" id="edge8117" label="20" length="1.0" source="node7885" target="node8089">
        <meta content=" fg=51 255 204 dr=1;" datatype="xsd:string" id="meta8118" property="format" xsi:type="nex:LiteralMeta"/>
      </edge>
      <edge about="#edge8119" id="edge8119" label="39" length="1.0" source="node7585" target="node7587">
        <meta content=" fg=51 255 204 dr=1;" datatype="xsd:string" id="meta8120" property="format" xsi:type="nex:LiteralMeta"/>
      </edge>
      <edge about="#edge8121" id="edge8121" label="48" length="1.0" source="node7585" target="node7885">
        <meta content=" fg=51 255 204 dr=1;" datatype="xsd:string" id="meta8122" property="format" xsi:type="nex:LiteralMeta"/>
      </edge>
      <edge about="#edge8129" id="edge8129" length="1.0" source="node8123" target="node8125">
        <meta content=" fg=51 255 204 dr=1;" datatype="xsd:string" id="meta8130" property="format" xsi:type="nex:LiteralMeta"/>
      </edge>
      <edge about="#edge8131" id="edge8131" length="1.0" source="node8123" target="node8127">
        <meta content=" fg=51 255 204 dr=1;" datatype="xsd:string" id="meta8132" property="format" xsi:type="nex:LiteralMeta"/>
      </edge>
      <edge about="#edge8133" id="edge8133" label="76" length="1.0" source="node7583" target="node7585">
        <meta content=" fg=51 255 204 dr=1;" datatype="xsd:string" id="meta8134" property="format" xsi:type="nex:LiteralMeta"/>
      </edge>
      <edge about="#edge8135" id="edge8135" label="99" length="1.0" source="node7583" target="node8123">
        <meta content=" fg=51 255 204 dr=1;" datatype="xsd:string" id="meta8136" property="format" xsi:type="nex:LiteralMeta"/>
      </edge>
      <edge about="#edge8147" id="edge8147" length="1.0" source="node8141" target="node8143">
        <meta content=" fg=51 255 204 dr=1;" datatype="xsd:string" id="meta8148" property="format" xsi:type="nex:LiteralMeta"/>
      </edge>
      <edge about="#edge8149" id="edge8149" length="1.0" source="node8141" target="node8145">
        <meta content=" fg=51 255 204 dr=1;" datatype="xsd:string" id="meta8150" property="format" xsi:type="nex:LiteralMeta"/>
      </edge>
      <edge about="#edge8151" id="edge8151" length="1.0" source="node8137" target="node8139">
        <meta content=" fg=51 255 204 dr=1;" datatype="xsd:string" id="meta8152" property="format" xsi:type="nex:LiteralMeta"/>
      </edge>
      <edge about="#edge8153" id="edge8153" label="99" length="1.0" source="node8137" target="node8141">
        <meta content=" fg=51 255 204 dr=1;" datatype="xsd:string" id="meta8154" property="format" xsi:type="nex:LiteralMeta"/>
      </edge>
      <edge about="#edge8155" id="edge8155" label="43" length="1.0" source="node7581" target="node7583">
        <meta content=" fg=51 255 204 dr=1;" datatype="xsd:string" id="meta8156" property="format" xsi:type="nex:LiteralMeta"/>
      </edge>
      <edge about="#edge8157" id="edge8157" label="44" length="1.0" source="node7581" target="node8137">
        <meta content=" fg=51 255 204 dr=1;" datatype="xsd:string" id="meta8158" property="format" xsi:type="nex:LiteralMeta"/>
      </edge>
      <edge about="#edge8171" id="edge8171" length="1.0" source="node8165" target="node8167">
        <meta content=" fg=51 255 204 dr=1;" datatype="xsd:string" id="meta8172" property="format" xsi:type="nex:LiteralMeta"/>
      </edge>
      <edge about="#edge8173" id="edge8173" length="1.0" source="node8165" target="node8169">
        <meta content=" fg=51 255 204 dr=1;" datatype="xsd:string" id="meta8174" property="format" xsi:type="nex:LiteralMeta"/>
      </edge>
      <edge about="#edge8175" id="edge8175" length="1.0" source="node8161" target="node8163">
        <meta content=" fg=51 255 204 dr=1;" datatype="xsd:string" id="meta8176" property="format" xsi:type="nex:LiteralMeta"/>
      </edge>
      <edge about="#edge8177" id="edge8177" label="97" length="1.0" source="node8161" target="node8165">
        <meta content=" fg=51 255 204 dr=1;" datatype="xsd:string" id="meta8178" property="format" xsi:type="nex:LiteralMeta"/>
      </edge>
      <edge about="#edge8185" id="edge8185" length="1.0" source="node8179" target="node8181">
        <meta content=" fg=51 255 204 dr=1;" datatype="xsd:string" id="meta8186" property="format" xsi:type="nex:LiteralMeta"/>
      </edge>
      <edge about="#edge8187" id="edge8187" length="1.0" source="node8179" target="node8183">
        <meta content=" fg=51 255 204 dr=1;" datatype="xsd:string" id="meta8188" property="format" xsi:type="nex:LiteralMeta"/>
      </edge>
      <edge about="#edge8189" id="edge8189" label="52" length="1.0" source="node8159" target="node8161">
        <meta content=" fg=51 255 204 dr=1;" datatype="xsd:string" id="meta8190" property="format" xsi:type="nex:LiteralMeta"/>
      </edge>
      <edge about="#edge8191" id="edge8191" label="100" length="1.0" source="node8159" target="node8179">
        <meta content=" fg=51 255 204 dr=1;" datatype="xsd:string" id="meta8192" property="format" xsi:type="nex:LiteralMeta"/>
      </edge>
      <edge about="#edge8193" id="edge8193" label="43" length="1.0" source="node7579" target="node7581">
        <meta content=" fg=51 255 204 dr=1;" datatype="xsd:string" id="meta8194" property="format" xsi:type="nex:LiteralMeta"/>
      </edge>
      <edge about="#edge8195" id="edge8195" label="29" length="1.0" source="node7579" target="node8159">
        <meta content=" fg=51 255 204 dr=1;" datatype="xsd:string" id="meta8196" property="format" xsi:type="nex:LiteralMeta"/>
      </edge>
      <edge about="#edge8197" id="edge8197" length="1.0" source="node7575" target="node7577">
        <meta content=" fg=0 0 153 dr=1;" datatype="xsd:string" id="meta8198" property="format" xsi:type="nex:LiteralMeta"/>
      </edge>
      <edge about="#edge8199" id="edge8199" label="25" length="1.0" source="node7575" target="node7579">
        <meta content=" fg=51 255 204 dr=1;" datatype="xsd:string" id="meta8200" property="format" xsi:type="nex:LiteralMeta"/>
      </edge>
      <edge about="#edge8233" id="edge8233" length="1.0" source="node8227" target="node8229">
        <meta content=" fg=102 153 255 dr=1;" datatype="xsd:string" id="meta8234" property="format" xsi:type="nex:LiteralMeta"/>
      </edge>
      <edge about="#edge8235" id="edge8235" length="1.0" source="node8227" target="node8231">
        <meta content=" fg=102 153 255 dr=1;" datatype="xsd:string" id="meta8236" property="format" xsi:type="nex:LiteralMeta"/>
      </edge>
      <edge about="#edge8243" id="edge8243" length="1.0" source="node8237" target="node8239">
        <meta content=" fg=102 153 255 dr=1;" datatype="xsd:string" id="meta8244" property="format" xsi:type="nex:LiteralMeta"/>
      </edge>
      <edge about="#edge8245" id="edge8245" length="1.0" source="node8237" target="node8241">
        <meta content=" fg=102 153 255 dr=1;" datatype="xsd:string" id="meta8246" property="format" xsi:type="nex:LiteralMeta"/>
      </edge>
      <edge about="#edge8247" id="edge8247" label="5" length="1.0" source="node8225" target="node8227">
        <meta content=" fg=102 153 255 dr=1;" datatype="xsd:string" id="meta8248" property="format" xsi:type="nex:LiteralMeta"/>
      </edge>
      <edge about="#edge8249" id="edge8249" label="6" length="1.0" source="node8225" target="node8237">
        <meta content=" fg=102 153 255 dr=1;" datatype="xsd:string" id="meta8250" property="format" xsi:type="nex:LiteralMeta"/>
      </edge>
      <edge about="#edge8257" id="edge8257" length="1.0" source="node8251" target="node8253">
        <meta content=" fg=102 153 255 dr=1;" datatype="xsd:string" id="meta8258" property="format" xsi:type="nex:LiteralMeta"/>
      </edge>
      <edge about="#edge8259" id="edge8259" length="1.0" source="node8251" target="node8255">
        <meta content=" fg=102 153 255 dr=1;" datatype="xsd:string" id="meta8260" property="format" xsi:type="nex:LiteralMeta"/>
      </edge>
      <edge about="#edge8261" id="edge8261" label="1" length="1.0" source="node8223" target="node8225">
        <meta content=" fg=102 153 255 dr=1;" datatype="xsd:string" id="meta8262" property="format" xsi:type="nex:LiteralMeta"/>
      </edge>
      <edge about="#edge8263" id="edge8263" label="5" length="1.0" source="node8223" target="node8251">
        <meta content=" fg=102 153 255 dr=1;" datatype="xsd:string" id="meta8264" property="format" xsi:type="nex:LiteralMeta"/>
      </edge>
      <edge about="#edge8271" id="edge8271" length="1.0" source="node8265" target="node8267">
        <meta content=" fg=102 153 255 dr=1;" datatype="xsd:string" id="meta8272" property="format" xsi:type="nex:LiteralMeta"/>
      </edge>
      <edge about="#edge8273" id="edge8273" length="1.0" source="node8265" target="node8269">
        <meta content=" fg=102 153 255 dr=1;" datatype="xsd:string" id="meta8274" property="format" xsi:type="nex:LiteralMeta"/>
      </edge>
      <edge about="#edge8275" id="edge8275" label="0" length="1.0" source="node8221" target="node8223">
        <meta content=" fg=102 153 255 dr=1;" datatype="xsd:string" id="meta8276" property="format" xsi:type="nex:LiteralMeta"/>
      </edge>
      <edge about="#edge8277" id="edge8277" label="4" length="1.0" source="node8221" target="node8265">
        <meta content=" fg=102 153 255 dr=1;" datatype="xsd:string" id="meta8278" property="format" xsi:type="nex:LiteralMeta"/>
      </edge>
      <edge about="#edge8285" id="edge8285" length="1.0" source="node8279" target="node8281">
        <meta content=" fg=102 153 255 dr=1;" datatype="xsd:string" id="meta8286" property="format" xsi:type="nex:LiteralMeta"/>
      </edge>
      <edge about="#edge8287" id="edge8287" length="1.0" source="node8279" target="node8283">
        <meta content=" fg=102 153 255 dr=1;" datatype="xsd:string" id="meta8288" property="format" xsi:type="nex:LiteralMeta"/>
      </edge>
      <edge about="#edge8289" id="edge8289" label="0" length="1.0" source="node8219" target="node8221">
        <meta content=" fg=102 153 255 dr=1;" datatype="xsd:string" id="meta8290" property="format" xsi:type="nex:LiteralMeta"/>
      </edge>
      <edge about="#edge8291" id="edge8291" label="5" length="1.0" source="node8219" target="node8279">
        <meta content=" fg=102 153 255 dr=1;" datatype="xsd:string" id="meta8292" property="format" xsi:type="nex:LiteralMeta"/>
      </edge>
      <edge about="#edge8293" id="edge8293" length="1.0" source="node8215" target="node8217">
        <meta content=" fg=102 153 255 dr=1;" datatype="xsd:string" id="meta8294" property="format" xsi:type="nex:LiteralMeta"/>
      </edge>
      <edge about="#edge8295" id="edge8295" label="3" length="1.0" source="node8215" target="node8219">
        <meta content=" fg=102 153 255 dr=1;" datatype="xsd:string" id="meta8296" property="format" xsi:type="nex:LiteralMeta"/>
      </edge>
      <edge about="#edge8297" id="edge8297" length="1.0" source="node8211" target="node8213">
        <meta content=" fg=102 153 255 dr=1;" datatype="xsd:string" id="meta8298" property="format" xsi:type="nex:LiteralMeta"/>
      </edge>
      <edge about="#edge8299" id="edge8299" label="35" length="1.0" source="node8211" target="node8215">
        <meta content=" fg=102 153 255 dr=1;" datatype="xsd:string" id="meta8300" property="format" xsi:type="nex:LiteralMeta"/>
      </edge>
      <edge about="#edge8307" id="edge8307" length="1.0" source="node8301" target="node8303">
        <meta content=" fg=102 153 255 dr=1;" datatype="xsd:string" id="meta8308" property="format" xsi:type="nex:LiteralMeta"/>
      </edge>
      <edge about="#edge8309" id="edge8309" length="1.0" source="node8301" target="node8305">
        <meta content=" fg=102 153 255 dr=1;" datatype="xsd:string" id="meta8310" property="format" xsi:type="nex:LiteralMeta"/>
      </edge>
      <edge about="#edge8311" id="edge8311" label="25" length="1.0" source="node8209" target="node8211">
        <meta content=" fg=102 153 255 dr=1;" datatype="xsd:string" id="meta8312" property="format" xsi:type="nex:LiteralMeta"/>
      </edge>
      <edge about="#edge8313" id="edge8313" label="14" length="1.0" source="node8209" target="node8301">
        <meta content=" fg=102 153 255 dr=1;" datatype="xsd:string" id="meta8314" property="format" xsi:type="nex:LiteralMeta"/>
      </edge>
      <edge about="#edge8321" id="edge8321" length="1.0" source="node8315" target="node8317">
        <meta content=" fg=102 153 255 dr=1;" datatype="xsd:string" id="meta8322" property="format" xsi:type="nex:LiteralMeta"/>
      </edge>
      <edge about="#edge8323" id="edge8323" length="1.0" source="node8315" target="node8319">
        <meta content=" fg=102 153 255 dr=1;" datatype="xsd:string" id="meta8324" property="format" xsi:type="nex:LiteralMeta"/>
      </edge>
      <edge about="#edge8325" id="edge8325" label="21" length="1.0" source="node8207" target="node8209">
        <meta content=" fg=102 153 255 dr=1;" datatype="xsd:string" id="meta8326" property="format" xsi:type="nex:LiteralMeta"/>
      </edge>
      <edge about="#edge8327" id="edge8327" label="99" length="1.0" source="node8207" target="node8315">
        <meta content=" fg=102 153 255 dr=1;" datatype="xsd:string" id="meta8328" property="format" xsi:type="nex:LiteralMeta"/>
      </edge>
      <edge about="#edge8349" id="edge8349" length="1.0" source="node8343" target="node8345">
        <meta content=" fg=102 153 255 dr=1;" datatype="xsd:string" id="meta8350" property="format" xsi:type="nex:LiteralMeta"/>
      </edge>
      <edge about="#edge8351" id="edge8351" length="1.0" source="node8343" target="node8347">
        <meta content=" fg=102 153 255 dr=1;" datatype="xsd:string" id="meta8352" property="format" xsi:type="nex:LiteralMeta"/>
      </edge>
      <edge about="#edge8353" id="edge8353" length="1.0" source="node8339" target="node8341">
        <meta content=" fg=102 153 255 dr=1;" datatype="xsd:string" id="meta8354" property="format" xsi:type="nex:LiteralMeta"/>
      </edge>
      <edge about="#edge8355" id="edge8355" label="39" length="1.0" source="node8339" target="node8343">
        <meta content=" fg=102 153 255 dr=1;" datatype="xsd:string" id="meta8356" property="format" xsi:type="nex:LiteralMeta"/>
      </edge>
      <edge about="#edge8363" id="edge8363" length="1.0" source="node8357" target="node8359">
        <meta content=" fg=102 153 255 dr=1;" datatype="xsd:string" id="meta8364" property="format" xsi:type="nex:LiteralMeta"/>
      </edge>
      <edge about="#edge8365" id="edge8365" length="1.0" source="node8357" target="node8361">
        <meta content=" fg=102 153 255 dr=1;" datatype="xsd:string" id="meta8366" property="format" xsi:type="nex:LiteralMeta"/>
      </edge>
      <edge about="#edge8367" id="edge8367" label="13" length="1.0" source="node8337" target="node8339">
        <meta content=" fg=102 153 255 dr=1;" datatype="xsd:string" id="meta8368" property="format" xsi:type="nex:LiteralMeta"/>
      </edge>
      <edge about="#edge8369" id="edge8369" label="70" length="1.0" source="node8337" target="node8357">
        <meta content=" fg=102 153 255 dr=1;" datatype="xsd:string" id="meta8370" property="format" xsi:type="nex:LiteralMeta"/>
      </edge>
      <edge about="#edge8377" id="edge8377" length="1.0" source="node8371" target="node8373">
        <meta content=" fg=102 153 255 dr=1;" datatype="xsd:string" id="meta8378" property="format" xsi:type="nex:LiteralMeta"/>
      </edge>
      <edge about="#edge8379" id="edge8379" length="1.0" source="node8371" target="node8375">
        <meta content=" fg=102 153 255 dr=1;" datatype="xsd:string" id="meta8380" property="format" xsi:type="nex:LiteralMeta"/>
      </edge>
      <edge about="#edge8381" id="edge8381" label="27" length="1.0" source="node8335" target="node8337">
        <meta content=" fg=102 153 255 dr=1;" datatype="xsd:string" id="meta8382" property="format" xsi:type="nex:LiteralMeta"/>
      </edge>
      <edge about="#edge8383" id="edge8383" label="65" length="1.0" source="node8335" target="node8371">
        <meta content=" fg=102 153 255 dr=1;" datatype="xsd:string" id="meta8384" property="format" xsi:type="nex:LiteralMeta"/>
      </edge>
      <edge about="#edge8391" id="edge8391" length="1.0" source="node8385" target="node8387">
        <meta content=" fg=255 102 102 dr=1;" datatype="xsd:string" id="meta8392" property="format" xsi:type="nex:LiteralMeta"/>
      </edge>
      <edge about="#edge8393" id="edge8393" length="1.0" source="node8385" target="node8389">
        <meta content=" fg=255 102 102 dr=1;" datatype="xsd:string" id="meta8394" property="format" xsi:type="nex:LiteralMeta"/>
      </edge>
      <edge about="#edge8395" id="edge8395" label="49" length="1.0" source="node8333" target="node8335">
        <meta content=" fg=102 153 255 dr=1;" datatype="xsd:string" id="meta8396" property="format" xsi:type="nex:LiteralMeta"/>
      </edge>
      <edge about="#edge8397" id="edge8397" label="98" length="1.0" source="node8333" target="node8385">
        <meta content=" fg=255 102 102 dr=1;" datatype="xsd:string" id="meta8398" property="format" xsi:type="nex:LiteralMeta"/>
      </edge>
      <edge about="#edge8399" id="edge8399" length="1.0" source="node8329" target="node8331">
        <meta content=" fg=102 153 255 dr=1;" datatype="xsd:string" id="meta8400" property="format" xsi:type="nex:LiteralMeta"/>
      </edge>
      <edge about="#edge8401" id="edge8401" label="63" length="1.0" source="node8329" target="node8333">
        <meta content=" fg=102 153 255 dr=1;" datatype="xsd:string" id="meta8402" property="format" xsi:type="nex:LiteralMeta"/>
      </edge>
      <edge about="#edge8403" id="edge8403" label="23" length="1.0" source="node8205" target="node8207">
        <meta content=" fg=102 153 255 dr=1;" datatype="xsd:string" id="meta8404" property="format" xsi:type="nex:LiteralMeta"/>
      </edge>
      <edge about="#edge8405" id="edge8405" label="26" length="1.0" source="node8205" target="node8329">
        <meta content=" fg=102 153 255 dr=1;" datatype="xsd:string" id="meta8406" property="format" xsi:type="nex:LiteralMeta"/>
      </edge>
      <edge about="#edge8413" id="edge8413" length="1.0" source="node8407" target="node8409">
        <meta content=" fg=102 153 255 dr=1;" datatype="xsd:string" id="meta8414" property="format" xsi:type="nex:LiteralMeta"/>
      </edge>
      <edge about="#edge8415" id="edge8415" length="1.0" source="node8407" target="node8411">
        <meta content=" fg=102 153 255 dr=1;" datatype="xsd:string" id="meta8416" property="format" xsi:type="nex:LiteralMeta"/>
      </edge>
      <edge about="#edge8417" id="edge8417" label="24" length="1.0" source="node8203" target="node8205">
        <meta content=" fg=102 153 255 dr=1;" datatype="xsd:string" id="meta8418" property="format" xsi:type="nex:LiteralMeta"/>
      </edge>
      <edge about="#edge8419" id="edge8419" label="40" length="1.0" source="node8203" target="node8407">
        <meta content=" fg=102 153 255 dr=1;" datatype="xsd:string" id="meta8420" property="format" xsi:type="nex:LiteralMeta"/>
      </edge>
      <edge about="#edge8441" id="edge8441" length="1.0" source="node8435" target="node8437">
        <meta content=" fg=102 153 255 dr=1;" datatype="xsd:string" id="meta8442" property="format" xsi:type="nex:LiteralMeta"/>
      </edge>
      <edge about="#edge8443" id="edge8443" length="1.0" source="node8435" target="node8439">
        <meta content=" fg=102 153 255 dr=1;" datatype="xsd:string" id="meta8444" property="format" xsi:type="nex:LiteralMeta"/>
      </edge>
      <edge about="#edge8445" id="edge8445" length="1.0" source="node8431" target="node8433">
        <meta content=" fg=102 153 255 dr=1;" datatype="xsd:string" id="meta8446" property="format" xsi:type="nex:LiteralMeta"/>
      </edge>
      <edge about="#edge8447" id="edge8447" label="48" length="1.0" source="node8431" target="node8435">
        <meta content=" fg=102 153 255 dr=1;" datatype="xsd:string" id="meta8448" property="format" xsi:type="nex:LiteralMeta"/>
      </edge>
      <edge about="#edge8455" id="edge8455" length="1.0" source="node8449" target="node8451">
        <meta content=" fg=102 153 255 dr=1;" datatype="xsd:string" id="meta8456" property="format" xsi:type="nex:LiteralMeta"/>
      </edge>
      <edge about="#edge8457" id="edge8457" length="1.0" source="node8449" target="node8453">
        <meta content=" fg=102 153 255 dr=1;" datatype="xsd:string" id="meta8458" property="format" xsi:type="nex:LiteralMeta"/>
      </edge>
      <edge about="#edge8459" id="edge8459" label="50" length="1.0" source="node8429" target="node8431">
        <meta content=" fg=102 153 255 dr=1;" datatype="xsd:string" id="meta8460" property="format" xsi:type="nex:LiteralMeta"/>
      </edge>
      <edge about="#edge8461" id="edge8461" label="75" length="1.0" source="node8429" target="node8449">
        <meta content=" fg=102 153 255 dr=1;" datatype="xsd:string" id="meta8462" property="format" xsi:type="nex:LiteralMeta"/>
      </edge>
      <edge about="#edge8463" id="edge8463" length="1.0" source="node8425" target="node8427">
        <meta content=" fg=102 153 255 dr=1;" datatype="xsd:string" id="meta8464" property="format" xsi:type="nex:LiteralMeta"/>
      </edge>
      <edge about="#edge8465" id="edge8465" label="79" length="1.0" source="node8425" target="node8429">
        <meta content=" fg=102 153 255 dr=1;" datatype="xsd:string" id="meta8466" property="format" xsi:type="nex:LiteralMeta"/>
      </edge>
      <edge about="#edge8467" id="edge8467" length="1.0" source="node8421" target="node8423">
        <meta content=" fg=102 153 255 dr=1;" datatype="xsd:string" id="meta8468" property="format" xsi:type="nex:LiteralMeta"/>
      </edge>
      <edge about="#edge8469" id="edge8469" label="87" length="1.0" source="node8421" target="node8425">
        <meta content=" fg=102 153 255 dr=1;" datatype="xsd:string" id="meta8470" property="format" xsi:type="nex:LiteralMeta"/>
      </edge>
      <edge about="#edge8471" id="edge8471" label="35" length="1.0" source="node8201" target="node8203">
        <meta content=" fg=102 153 255 dr=1;" datatype="xsd:string" id="meta8472" property="format" xsi:type="nex:LiteralMeta"/>
      </edge>
      <edge about="#edge8473" id="edge8473" label="39" length="1.0" source="node8201" target="node8421">
        <meta content=" fg=102 153 255 dr=1;" datatype="xsd:string" id="meta8474" property="format" xsi:type="nex:LiteralMeta"/>
      </edge>
      <edge about="#edge8475" id="edge8475" label="36" length="1.0" source="node7573" target="node7575">
        <meta content=" fg=0 0 153 dr=1;" datatype="xsd:string" id="meta8476" property="format" xsi:type="nex:LiteralMeta"/>
      </edge>
      <edge about="#edge8477" id="edge8477" label="100" length="1.0" source="node7573" target="node8201">
        <meta content=" fg=102 153 255 dr=1;" datatype="xsd:string" id="meta8478" property="format" xsi:type="nex:LiteralMeta"/>
      </edge>
      <edge about="#edge8479" id="edge8479" label="39" length="1.0" source="node5977" target="node5979">
        <meta content=" fg=0 0 153 dr=1;" datatype="xsd:string" id="meta8480" property="format" xsi:type="nex:LiteralMeta"/>
      </edge>
      <edge about="#edge8481" id="edge8481" label="34" length="1.0" source="node5977" target="node7573">
        <meta content=" fg=0 0 153 dr=1;" datatype="xsd:string" id="meta8482" property="format" xsi:type="nex:LiteralMeta"/>
      </edge>
      <edge about="#edge8499" id="edge8499" length="1.0" source="node8493" target="node8495">
        <meta content=" fg=0 0 153 dr=1;" datatype="xsd:string" id="meta8500" property="format" xsi:type="nex:LiteralMeta"/>
      </edge>
      <edge about="#edge8501" id="edge8501" length="1.0" source="node8493" target="node8497">
        <meta content=" fg=0 0 153 dr=1;" datatype="xsd:string" id="meta8502" property="format" xsi:type="nex:LiteralMeta"/>
      </edge>
      <edge about="#edge8503" id="edge8503" length="1.0" source="node8489" target="node8491">
        <meta content=" fg=0 0 153 dr=1;" datatype="xsd:string" id="meta8504" property="format" xsi:type="nex:LiteralMeta"/>
      </edge>
      <edge about="#edge8505" id="edge8505" label="71" length="1.0" source="node8489" target="node8493">
        <meta content=" fg=0 0 153 dr=1;" datatype="xsd:string" id="meta8506" property="format" xsi:type="nex:LiteralMeta"/>
      </edge>
      <edge about="#edge8507" id="edge8507" length="1.0" source="node8485" target="node8487">
        <meta content=" fg=0 0 153 dr=1;" datatype="xsd:string" id="meta8508" property="format" xsi:type="nex:LiteralMeta"/>
      </edge>
      <edge about="#edge8509" id="edge8509" label="50" length="1.0" source="node8485" target="node8489">
        <meta content=" fg=0 0 153 dr=1;" datatype="xsd:string" id="meta8510" property="format" xsi:type="nex:LiteralMeta"/>
      </edge>
      <edge about="#edge8519" id="edge8519" length="1.0" source="node8513" target="node8515">
        <meta content=" fg=0 0 153 dr=1;" datatype="xsd:string" id="meta8520" property="format" xsi:type="nex:LiteralMeta"/>
      </edge>
      <edge about="#edge8521" id="edge8521" length="1.0" source="node8513" target="node8517">
        <meta content=" fg=0 0 153 dr=1;" datatype="xsd:string" id="meta8522" property="format" xsi:type="nex:LiteralMeta"/>
      </edge>
      <edge about="#edge8529" id="edge8529" length="1.0" source="node8523" target="node8525">
        <meta content=" fg=0 0 153 dr=1;" datatype="xsd:string" id="meta8530" property="format" xsi:type="nex:LiteralMeta"/>
      </edge>
      <edge about="#edge8531" id="edge8531" length="1.0" source="node8523" target="node8527">
        <meta content=" fg=0 0 153 dr=1;" datatype="xsd:string" id="meta8532" property="format" xsi:type="nex:LiteralMeta"/>
      </edge>
      <edge about="#edge8533" id="edge8533" label="98" length="1.0" source="node8511" target="node8513">
        <meta content=" fg=0 0 153 dr=1;" datatype="xsd:string" id="meta8534" property="format" xsi:type="nex:LiteralMeta"/>
      </edge>
      <edge about="#edge8535" id="edge8535" label="99" length="1.0" source="node8511" target="node8523">
        <meta content=" fg=0 0 153 dr=1;" datatype="xsd:string" id="meta8536" property="format" xsi:type="nex:LiteralMeta"/>
      </edge>
      <edge about="#edge8537" id="edge8537" label="17" length="1.0" source="node8483" target="node8485">
        <meta content=" fg=0 0 153 dr=1;" datatype="xsd:string" id="meta8538" property="format" xsi:type="nex:LiteralMeta"/>
      </edge>
      <edge about="#edge8539" id="edge8539" label="93" length="1.0" source="node8483" target="node8511">
        <meta content=" fg=0 0 153 dr=1;" datatype="xsd:string" id="meta8540" property="format" xsi:type="nex:LiteralMeta"/>
      </edge>
      <edge about="#edge8541" id="edge8541" label="10" length="1.0" source="node5975" target="node5977">
        <meta content=" fg=0 0 153 dr=1;" datatype="xsd:string" id="meta8542" property="format" xsi:type="nex:LiteralMeta"/>
      </edge>
      <edge about="#edge8543" id="edge8543" label="9" length="1.0" source="node5975" target="node8483">
        <meta content=" fg=0 0 153 dr=1;" datatype="xsd:string" id="meta8544" property="format" xsi:type="nex:LiteralMeta"/>
      </edge>
      <edge about="#edge8545" id="edge8545" length="1.0" source="node5971" target="node5973">
        <meta content=" fg=0 0 153 dr=1;" datatype="xsd:string" id="meta8546" property="format" xsi:type="nex:LiteralMeta"/>
      </edge>
      <edge about="#edge8547" id="edge8547" label="49" length="1.0" source="node5971" target="node5975">
        <meta content=" fg=0 0 153 dr=1;" datatype="xsd:string" id="meta8548" property="format" xsi:type="nex:LiteralMeta"/>
      </edge>
      <edge about="#edge8559" id="edge8559" length="1.0" source="node8553" target="node8555">
        <meta content=" fg=0 0 153 dr=1;" datatype="xsd:string" id="meta8560" property="format" xsi:type="nex:LiteralMeta"/>
      </edge>
      <edge about="#edge8561" id="edge8561" length="1.0" source="node8553" target="node8557">
        <meta content=" fg=0 0 153 dr=1;" datatype="xsd:string" id="meta8562" property="format" xsi:type="nex:LiteralMeta"/>
      </edge>
      <edge about="#edge8563" id="edge8563" length="1.0" source="node8549" target="node8551">
        <meta content=" fg=0 0 153 dr=1;" datatype="xsd:string" id="meta8564" property="format" xsi:type="nex:LiteralMeta"/>
      </edge>
      <edge about="#edge8565" id="edge8565" label="81" length="1.0" source="node8549" target="node8553">
        <meta content=" fg=0 0 153 dr=1;" datatype="xsd:string" id="meta8566" property="format" xsi:type="nex:LiteralMeta"/>
      </edge>
      <edge about="#edge8567" id="edge8567" label="35" length="1.0" source="node5969" target="node5971">
        <meta content=" fg=0 0 153 dr=1;" datatype="xsd:string" id="meta8568" property="format" xsi:type="nex:LiteralMeta"/>
      </edge>
      <edge about="#edge8569" id="edge8569" label="48" length="1.0" source="node5969" target="node8549">
        <meta content=" fg=0 0 153 dr=1;" datatype="xsd:string" id="meta8570" property="format" xsi:type="nex:LiteralMeta"/>
      </edge>
      <edge about="#edge8577" id="edge8577" length="1.0" source="node8571" target="node8573">
        <meta content=" fg=0 0 153 dr=1;" datatype="xsd:string" id="meta8578" property="format" xsi:type="nex:LiteralMeta"/>
      </edge>
      <edge about="#edge8579" id="edge8579" length="1.0" source="node8571" target="node8575">
        <meta content=" fg=0 0 153 dr=1;" datatype="xsd:string" id="meta8580" property="format" xsi:type="nex:LiteralMeta"/>
      </edge>
      <edge about="#edge8581" id="edge8581" label="41" length="1.0" source="node5967" target="node5969">
        <meta content=" fg=0 0 153 dr=1;" datatype="xsd:string" id="meta8582" property="format" xsi:type="nex:LiteralMeta"/>
      </edge>
      <edge about="#edge8583" id="edge8583" label="99" length="1.0" source="node5967" target="node8571">
        <meta content=" fg=0 0 153 dr=1;" datatype="xsd:string" id="meta8584" property="format" xsi:type="nex:LiteralMeta"/>
      </edge>
      <edge about="#edge8591" id="edge8591" length="1.0" source="node8585" target="node8587">
        <meta content=" fg=0 0 153 dr=1;" datatype="xsd:string" id="meta8592" property="format" xsi:type="nex:LiteralMeta"/>
      </edge>
      <edge about="#edge8593" id="edge8593" length="1.0" source="node8585" target="node8589">
        <meta content=" fg=0 0 153 dr=1;" datatype="xsd:string" id="meta8594" property="format" xsi:type="nex:LiteralMeta"/>
      </edge>
      <edge about="#edge8595" id="edge8595" label="89" length="1.0" source="node5965" target="node5967">
        <meta content=" fg=0 0 153 dr=1;" datatype="xsd:string" id="meta8596" property="format" xsi:type="nex:LiteralMeta"/>
      </edge>
      <edge about="#edge8597" id="edge8597" label="82" length="1.0" source="node5965" target="node8585">
        <meta content=" fg=0 0 153 dr=1;" datatype="xsd:string" id="meta8598" property="format" xsi:type="nex:LiteralMeta"/>
      </edge>
      <edge about="#edge8599" id="edge8599" length="1.0" source="node5959" target="node5961">
        <meta content=" fg=0 0 153 dr=1;" datatype="xsd:string" id="meta8600" property="format" xsi:type="nex:LiteralMeta"/>
      </edge>
      <edge about="#edge8601" id="edge8601" length="1.0" source="node5959" target="node5963">
        <meta content=" fg=0 0 153 dr=1;" datatype="xsd:string" id="meta8602" property="format" xsi:type="nex:LiteralMeta"/>
      </edge>
      <edge about="#edge8603" id="edge8603" label="83" length="1.0" source="node5959" target="node5965">
        <meta content=" fg=0 0 153 dr=1;" datatype="xsd:string" id="meta8604" property="format" xsi:type="nex:LiteralMeta"/>
      </edge>
    </tree>
  </trees>
</nex:nexml>
