# Supplementary material for: Tracing the evolution of the heterotrimeric G protein α subunit in Metazoa
Source: BMC Evol Biol. 2018 Apr 11;18:51. doi: 10.1186/s12862-018-1147-8 (PMC5896119; doi:10.1186/s12862-018-1147-8)
Supplement: Supplementary file 4 — Supplemental file 5. Maximum Likelihood Tree of duplications of exon4 in GNAQ and GNA11 and the homologous sequence of preGNAI, encoded by exon5, duplicated in Urochordata. Bootstrapped replicates were summarized into Extended Majority Rule Consensus Trees and reported with bootstrap (BS) values in Nexml format. (NEXML 74 kb) [file 12862_2018_1147_MOESM4_ESM.nexml]

<?xml version="1.0" encoding="UTF-8"?><nex:nexml xmlns:nex="http://www.nexml.org/2009" xmlns="http://www.nexml.org/2009" xmlns:rdf="http://www.w3.org/1999/02/22-rdf-syntax-ns#" xmlns:xsd="http://www.w3.org/2001/XMLSchema#" xmlns:xsi="http://www.w3.org/2001/XMLSchema-instance" generator="org.nexml.model.impl.DocumentImpl" version="0.9" xmlns:default_node_format="" xmlns:format="">
  <otus id="otus1"/>
  <trees id="trees2" otus="otus1">
    <tree about="#tree3" id="tree3" label="[1]Tree1" xmlns:collapsed="" xmlns:default_edge_format="" xmlns:drawer="" xmlns:embellished="" xmlns:radiallabels="" xmlns:root="" xmlns:sparselabels="" xmlns:toscale="" xmlns:trans="" xsi:type="nex:FloatTree">
      <meta content="angle:0.0 scaleX:23.569838 scaleY:23.569838 flipH:0 flipV:0 leftMargin:766 rightMargin:766 topMargin:361 bottomMargin:361;" datatype="xsd:string" id="meta675" property="trans" xsi:type="nex:LiteralMeta"/>
      <meta content="" datatype="xsd:string" id="meta674" property="collapsed" xsi:type="nex:LiteralMeta"/>
      <meta content="false" datatype="xsd:boolean" id="meta673" property="radiallabels" xsi:type="nex:LiteralMeta"/>
      <meta content="true" datatype="xsd:boolean" id="meta672" property="sparselabels" xsi:type="nex:LiteralMeta"/>
      <meta content="true" datatype="xsd:boolean" id="meta671" property="toscale" xsi:type="nex:LiteralMeta"/>
      <meta content="RadialPhylogram" datatype="xsd:string" id="meta670" property="drawer" xsi:type="nex:LiteralMeta"/>
      <meta content="true" datatype="xsd:boolean" id="meta669" property="embellished" xsi:type="nex:LiteralMeta"/>
      <meta content="node6" datatype="xsd:string" id="meta668" property="root" xsi:type="nex:LiteralMeta"/>
      <meta content=" fg=255 153 51 w=2 sh=1 dr=1 lc=0 0 0 lk=null lx=0 ly=0 ll=11 lv=1;" datatype="xsd:string" id="meta5" property="default_edge_format" xsi:type="nex:LiteralMeta"/>
      <meta content=" nh=2 nw=2 fg=0 0 0 bg=255 255 255 w=1 sh=0 fx=1 lc=0 0 0 lk=null ft='SansSerif-BOLD-14' lx=0 ly=0 ll=11 lv=1;" datatype="xsd:string" id="meta4" property="default_node_format" xsi:type="nex:LiteralMeta"/>
      <node about="#node6" id="node6">
        <meta content=" x=0.0 y=0.0;" datatype="xsd:string" id="meta7" property="format" xsi:type="nex:LiteralMeta"/>
      </node>
      <node about="#node8" id="node8" label="Qb_ex4_Fugu">
        <meta content=" x=-1.0 y=0.0 lx=-113 ly=-4 ll=9;" datatype="xsd:string" id="meta9" property="format" xsi:type="nex:LiteralMeta"/>
      </node>
      <node about="#node10" id="node10">
        <meta content=" x=0.9972038 y=-0.07473009;" datatype="xsd:string" id="meta11" property="format" xsi:type="nex:LiteralMeta"/>
      </node>
      <node about="#node12" id="node12" label="Qa_ex4_Stickleback">
        <meta content=" x=0.0 y=-0.14946018 lx=-53 ly=-10 ll=9;" datatype="xsd:string" id="meta13" property="format" xsi:type="nex:LiteralMeta"/>
      </node>
      <node about="#node14" id="node14">
        <meta content=" x=1.9965045 y=-0.11212129;" datatype="xsd:string" id="meta15" property="format" xsi:type="nex:LiteralMeta"/>
      </node>
      <node about="#node16" id="node16">
        <meta content=" x=2.2190254 y=-1.0870492;" datatype="xsd:string" id="meta17" property="format" xsi:type="nex:LiteralMeta"/>
      </node>
      <node about="#node18" id="node18">
        <meta content=" x=1.8536844 y=-2.0179229;" datatype="xsd:string" id="meta19" property="format" xsi:type="nex:LiteralMeta"/>
      </node>
      <node about="#node20" id="node20">
        <meta content=" x=1.2301946 y=-2.7997544;" datatype="xsd:string" id="meta21" property="format" xsi:type="nex:LiteralMeta"/>
      </node>
      <node about="#node22" id="node22">
        <meta content=" x=0.4722229 y=-3.4520419;" datatype="xsd:string" id="meta23" property="format" xsi:type="nex:LiteralMeta"/>
      </node>
      <node about="#node24" id="node24">
        <meta content=" fg=255 153 51 x=-0.39380252 y=-3.9520419;" datatype="xsd:string" id="meta25" property="format" xsi:type="nex:LiteralMeta"/>
      </node>
      <node about="#node26" id="node26">
        <meta content=" fg=255 153 51 x=-1.3376858 y=-4.282321;" datatype="xsd:string" id="meta27" property="format" xsi:type="nex:LiteralMeta"/>
      </node>
      <node about="#node28" id="node28" label="11.2_exon4_Gar">
        <meta content=" x=-2.3265166 y=-4.431363 lx=-28 ly=25 ll=9;" datatype="xsd:string" id="meta29" property="format" xsi:type="nex:LiteralMeta"/>
      </node>
      <node about="#node30" id="node30">
        <meta content=" fg=255 153 51 x=-2.2685597 y=-4.647662;" datatype="xsd:string" id="meta31" property="format" xsi:type="nex:LiteralMeta"/>
      </node>
      <node about="#node32" id="node32" label="11a.2_exon4_Zebrafish">
        <meta content=" x=-3.2434876 y=-4.870183 lx=-105 ly=20 ll=9;" datatype="xsd:string" id="meta33" property="format" xsi:type="nex:LiteralMeta"/>
      </node>
      <node about="#node34" id="node34">
        <meta content=" fg=255 153 51 x=-3.1851218 y=-5.047554;" datatype="xsd:string" id="meta35" property="format" xsi:type="nex:LiteralMeta"/>
      </node>
      <node about="#node36" id="node36" label="11a.2_exon4_Medaka">
        <meta content=" x=-4.1406946 y=-5.342309 lx=-119 ly=14 ll=9;" datatype="xsd:string" id="meta37" property="format" xsi:type="nex:LiteralMeta"/>
      </node>
      <node about="#node38" id="node38">
        <meta content=" fg=255 153 51 x=-4.0860906 y=-5.4814377;" datatype="xsd:string" id="meta39" property="format" xsi:type="nex:LiteralMeta"/>
      </node>
      <node about="#node40" id="node40" label="11b.2_exon4_Fugu">
        <meta content=" x=-5.0169644 y=-5.846779 lx=-112 ly=10 ll=9;" datatype="xsd:string" id="meta41" property="format" xsi:type="nex:LiteralMeta"/>
      </node>
      <node about="#node42" id="node42">
        <meta content=" fg=255 153 51 x=-4.9702063 y=-5.948706;" datatype="xsd:string" id="meta43" property="format" xsi:type="nex:LiteralMeta"/>
      </node>
      <node about="#node44" id="node44" label="11a.2_exon4_Cod">
        <meta content=" x=-5.871175 y=-6.3825903 lx=-108 ly=10 ll=9;" datatype="xsd:string" id="meta45" property="format" xsi:type="nex:LiteralMeta"/>
      </node>
      <node about="#node46" id="node46" label="11a.2_ex4_Stickleback">
        <meta content=" x=-5.8362317 y=-6.448706 lx=-154 ly=-5 ll=9;" datatype="xsd:string" id="meta47" property="format" xsi:type="nex:LiteralMeta"/>
      </node>
      <node about="#node68" id="node68">
        <meta content=" fg=255 153 51 x=-1.1268544 y=-4.6322145;" datatype="xsd:string" id="meta69" property="format" xsi:type="nex:LiteralMeta"/>
      </node>
      <node about="#node70" id="node70" label="11b.2_exon4_Zebrafish">
        <meta content=" fg=255 153 51 x=-1.9530932 y=-5.1955347 lx=-69 ly=-2 ll=9;" datatype="xsd:string" id="meta71" property="format" xsi:type="nex:LiteralMeta"/>
      </node>
      <node about="#node72" id="node72">
        <meta content=" fg=255 153 51 x=-1.8339611 y=-5.339321;" datatype="xsd:string" id="meta73" property="format" xsi:type="nex:LiteralMeta"/>
      </node>
      <node about="#node74" id="node74" label="11b.2_exon4_Cod">
        <meta content=" fg=255 153 51 x=-2.6157928 y=-5.962811 lx=-98 ly=-3 ll=9;" datatype="xsd:string" id="meta75" property="format" xsi:type="nex:LiteralMeta"/>
      </node>
      <node about="#node76" id="node76">
        <meta content=" fg=255 153 51 x=-2.514134 y=-6.0723734;" datatype="xsd:string" id="meta77" property="format" xsi:type="nex:LiteralMeta"/>
      </node>
      <node about="#node78" id="node78" label="11b.2_exon4_Medaka">
        <meta content=" x=-3.2471857 y=-6.752546 lx=-125 ly=-4 ll=9;" datatype="xsd:string" id="meta79" property="format" xsi:type="nex:LiteralMeta"/>
      </node>
      <node about="#node80" id="node80">
        <meta content=" fg=255 153 51 x=-3.1664214 y=-6.830345;" datatype="xsd:string" id="meta81" property="format" xsi:type="nex:LiteralMeta"/>
      </node>
      <node about="#node82" id="node82" label="11b.2_exon4_Stickleback">
        <meta content=" x=-3.846594 y=-7.563397 lx=-153 ly=-9 ll=9;" datatype="xsd:string" id="meta83" property="format" xsi:type="nex:LiteralMeta"/>
      </node>
      <node about="#node84" id="node84" label="11a.2_4_Fugu">
        <meta content=" x=-3.789911 y=-7.6121764 ll=2;" datatype="xsd:string" id="meta85" property="format" xsi:type="nex:LiteralMeta"/>
      </node>
      <node about="#node106" id="node106">
        <meta content=" fg=255 153 51 x=0.03833915 y=-4.3530107;" datatype="xsd:string" id="meta107" property="format" xsi:type="nex:LiteralMeta"/>
      </node>
      <node about="#node108" id="node108">
        <meta content=" fg=255 153 51 x=-0.46166086 y=-5.219036;" datatype="xsd:string" id="meta109" property="format" xsi:type="nex:LiteralMeta"/>
      </node>
      <node about="#node110" id="node110" label="Q_ex4_Ghostshark">
        <meta content=" fg=255 153 51 x=-1.0249809 y=-6.0452747 lx=-73 ly=-1 ll=9;" datatype="xsd:string" id="meta111" property="format" xsi:type="nex:LiteralMeta"/>
      </node>
      <node about="#node112" id="node112">
        <meta content=" fg=255 153 51 x=-0.9289295 y=-6.1031513;" datatype="xsd:string" id="meta113" property="format" xsi:type="nex:LiteralMeta"/>
      </node>
      <node about="#node114" id="node114" label="Q.2_exon4_Gar">
        <meta content=" x=-1.4289294 y=-6.969177 lx=-53 ly=-10 ll=9;" datatype="xsd:string" id="meta115" property="format" xsi:type="nex:LiteralMeta"/>
      </node>
      <node about="#node116" id="node116" label="Q.2_4_Coelacanth_i">
        <meta content=" x=-1.3628132 y=-7.0041203 ll=1;" datatype="xsd:string" id="meta117" property="format" xsi:type="nex:LiteralMeta"/>
      </node>
      <node about="#node126" id="node126">
        <meta content=" fg=255 153 51 x=-0.2919399 y=-5.296894;" datatype="xsd:string" id="meta127" property="format" xsi:type="nex:LiteralMeta"/>
      </node>
      <node about="#node128" id="node128" label="11.2_exon4_Coelacanth">
        <meta content=" x=-0.6572809 y=-6.227768 lx=-135 ly=-11 ll=9;" datatype="xsd:string" id="meta129" property="format" xsi:type="nex:LiteralMeta"/>
      </node>
      <node about="#node130" id="node130" label="11_4_Ghostshark">
        <meta content=" fg=255 153 51 x=-0.5866951 y=-6.2524667 lx=10 ly=6 ll=9;" datatype="xsd:string" id="meta131" property="format" xsi:type="nex:LiteralMeta"/>
      </node>
      <node about="#node144" id="node144">
        <meta content=" x=1.1554645 y=-3.7969582;" datatype="xsd:string" id="meta145" property="format" xsi:type="nex:LiteralMeta"/>
      </node>
      <node about="#node146" id="node146" label="Qa_ex4_Fugu">
        <meta content=" x=0.9329436 y=-4.7718863 ll=1;" datatype="xsd:string" id="meta147" property="format" xsi:type="nex:LiteralMeta"/>
      </node>
      <node about="#node148" id="node148">
        <meta content=" x=1.1180733 y=-4.796259;" datatype="xsd:string" id="meta149" property="format" xsi:type="nex:LiteralMeta"/>
      </node>
      <node about="#node150" id="node150">
        <meta content=" x=1.0061089 y=-5.7899714;" datatype="xsd:string" id="meta151" property="format" xsi:type="nex:LiteralMeta"/>
      </node>
      <node about="#node152" id="node152" label="Qa_ex4_Cod">
        <meta content=" x=0.8570666 y=-6.778802 lx=-76 ly=-6 ll=9;" datatype="xsd:string" id="meta153" property="format" xsi:type="nex:LiteralMeta"/>
      </node>
      <node about="#node154" id="node154" label="Qb_4_Stickleback_b">
        <meta content=" x=0.9313788 y=-6.787175 ll=1;" datatype="xsd:string" id="meta155" property="format" xsi:type="nex:LiteralMeta"/>
      </node>
      <node about="#node160" id="node160">
        <meta content=" x=1.1554645 y=-5.7955594;" datatype="xsd:string" id="meta161" property="format" xsi:type="nex:LiteralMeta"/>
      </node>
      <node about="#node162" id="node162" label="Qb_4_Medaka_b">
        <meta content=" x=1.1554645 y=-6.7955594 ll=1;" datatype="xsd:string" id="meta163" property="format" xsi:type="nex:LiteralMeta"/>
      </node>
      <node about="#node164" id="node164" label="Q_4_Zebrafish">
        <meta content=" x=1.2301946 y=-6.792763 ll=1;" datatype="xsd:string" id="meta165" property="format" xsi:type="nex:LiteralMeta"/>
      </node>
      <node about="#node182" id="node182">
        <meta content=" x=2.2535765 y=-2.9344852;" datatype="xsd:string" id="meta183" property="format" xsi:type="nex:LiteralMeta"/>
      </node>
      <node about="#node184" id="node184">
        <meta content=" x=2.5838554 y=-3.8783686;" datatype="xsd:string" id="meta185" property="format" xsi:type="nex:LiteralMeta"/>
      </node>
      <node about="#node186" id="node186">
        <meta content=" x=2.8426745 y=-4.8442945;" datatype="xsd:string" id="meta187" property="format" xsi:type="nex:LiteralMeta"/>
      </node>
      <node about="#node188" id="node188" label="Q_ex4_Skowalevskii">
        <meta content=" x=2.9917169 y=-5.833125 lx=-77 ly=-15 ll=9;" datatype="xsd:string" id="meta189" property="format" xsi:type="nex:LiteralMeta"/>
      </node>
      <node about="#node190" id="node190">
        <meta content=" x=3.1374297 y=-5.799867;" datatype="xsd:string" id="meta191" property="format" xsi:type="nex:LiteralMeta"/>
      </node>
      <node about="#node192" id="node192" label="Q_ex4_Pminiata">
        <meta content=" x=3.3599505 y=-6.774795 lx=-91 ly=-5 ll=9;" datatype="xsd:string" id="meta193" property="format" xsi:type="nex:LiteralMeta"/>
      </node>
      <node about="#node194" id="node194">
        <meta content=" x=3.4677088 y=-6.7437506;" datatype="xsd:string" id="meta195" property="format" xsi:type="nex:LiteralMeta"/>
      </node>
      <node about="#node196" id="node196" label="Qa_ex4_Bschlosseri">
        <meta content=" x=3.762464 y=-7.699323 lx=-124 ly=-9 ll=9;" datatype="xsd:string" id="meta197" property="format" xsi:type="nex:LiteralMeta"/>
      </node>
      <node about="#node198" id="node198" label="Q_ex4_Spurpuratus">
        <meta content=" x=3.8330498 y=-7.6746244 lx=17 ly=5 ll=9;" datatype="xsd:string" id="meta199" property="format" xsi:type="nex:LiteralMeta"/>
      </node>
      <node about="#node212" id="node212">
        <meta content=" x=3.051124 y=-4.762484;" datatype="xsd:string" id="meta213" property="format" xsi:type="nex:LiteralMeta"/>
      </node>
      <node about="#node214" id="node214" label="Q_ex4_Blancelet">
        <meta content=" x=3.4850078 y=-5.6634526 lx=4 ly=-5 ll=9;" datatype="xsd:string" id="meta215" property="format" xsi:type="nex:LiteralMeta"/>
      </node>
      <node about="#node216" id="node216" label="Q_ex4_Flancelet">
        <meta content=" x=3.551124 y=-5.6285095 lx=3 ly=10 ll=9;" datatype="xsd:string" id="meta217" property="format" xsi:type="nex:LiteralMeta"/>
      </node>
      <node about="#node226" id="node226">
        <meta content=" x=2.8473966 y=-3.739083;" datatype="xsd:string" id="meta227" property="format" xsi:type="nex:LiteralMeta"/>
      </node>
      <node about="#node228" id="node228" label="Q_ex4_Cintestinalis">
        <meta content=" x=3.4107168 y=-4.565322 lx=4 ly=-1 ll=9;" datatype="xsd:string" id="meta229" property="format" xsi:type="nex:LiteralMeta"/>
      </node>
      <node about="#node230" id="node230" label="Q_ex4_Csavingyi">
        <meta content=" x=3.4708865 y=-4.5209146 lx=-5 ly=17 ll=9;" datatype="xsd:string" id="meta231" property="format" xsi:type="nex:LiteralMeta"/>
      </node>
      <node about="#node244" id="node244">
        <meta content=" x=3.1849513 y=-1.3458682;" datatype="xsd:string" id="meta245" property="format" xsi:type="nex:LiteralMeta"/>
      </node>
      <node about="#node246" id="node246">
        <meta content=" fg=255 51 51 x=4.1015134 y=-1.7457603;" datatype="xsd:string" id="meta247" property="format" xsi:type="nex:LiteralMeta"/>
      </node>
      <node about="#node248" id="node248">
        <meta content=" fg=255 51 51 x=4.967539 y=-2.2457602;" datatype="xsd:string" id="meta249" property="format" xsi:type="nex:LiteralMeta"/>
      </node>
      <node about="#node250" id="node250" label="11a.1_exon4_Cod">
        <meta content=" x=5.6477118 y=-2.9788122 lx=-118 ly=-1 ll=9;" datatype="xsd:string" id="meta251" property="format" xsi:type="nex:LiteralMeta"/>
      </node>
      <node about="#node252" id="node252">
        <meta content=" fg=255 51 51 x=5.8516545 y=-2.713029;" datatype="xsd:string" id="meta253" property="format" xsi:type="nex:LiteralMeta"/>
      </node>
      <node about="#node254" id="node254">
        <meta content=" fg=255 51 51 x=6.677893 y=-3.276349;" datatype="xsd:string" id="meta255" property="format" xsi:type="nex:LiteralMeta"/>
      </node>
      <node about="#node256" id="node256" label="11.1_exon4_Gar">
        <meta content=" fg=255 51 51 x=7.410945 y=-3.9565217 lx=-63 ly=-1 ll=9;" datatype="xsd:string" id="meta257" property="format" xsi:type="nex:LiteralMeta"/>
      </node>
      <node about="#node258" id="node258">
        <meta content=" fg=255 51 51 x=7.524617 y=-3.808381;" datatype="xsd:string" id="meta259" property="format" xsi:type="nex:LiteralMeta"/>
      </node>
      <node about="#node260" id="node260">
        <meta content=" x=8.329215 y=-4.402201;" datatype="xsd:string" id="meta261" property="format" xsi:type="nex:LiteralMeta"/>
      </node>
      <node about="#node262" id="node262" label="11a.1_exon4_Zebrafish">
        <meta content=" fg=255 51 51 x=9.111047 y=-5.025691 lx=-37 ly=-26 ll=9;" datatype="xsd:string" id="meta263" property="format" xsi:type="nex:LiteralMeta"/>
      </node>
      <node about="#node264" id="node264" label="11b.1_exon4_Fugu">
        <meta content=" fg=255 51 51 x=9.155454 y=-4.9655213 ly=-12 ll=9;" datatype="xsd:string" id="meta265" property="format" xsi:type="nex:LiteralMeta"/>
      </node>
      <node about="#node270" id="node270">
        <meta content=" x=8.408732 y=-4.2756495;" datatype="xsd:string" id="meta271" property="format" xsi:type="nex:LiteralMeta"/>
      </node>
      <node about="#node272" id="node272" label="11a.1_exon4_Medaka">
        <meta content=" fg=255 51 51 x=9.274758 y=-4.7756495 lx=10 ly=-1 ll=9;" datatype="xsd:string" id="meta273" property="format" xsi:type="nex:LiteralMeta"/>
      </node>
      <node about="#node274" id="node274" label="11a.1_exon4_Stickleback">
        <meta content=" fg=255 51 51 x=9.309702 y=-4.709533 lx=5 ly=12 ll=9;" datatype="xsd:string" id="meta275" property="format" xsi:type="nex:LiteralMeta"/>
      </node>
      <node about="#node288" id="node288">
        <meta content=" fg=255 51 51 x=6.807227 y=-3.0077841;" datatype="xsd:string" id="meta289" property="format" xsi:type="nex:LiteralMeta"/>
      </node>
      <node about="#node290" id="node290" label="11b.1_exon4_Medaka">
        <meta content=" x=7.738101 y=-3.373125 lx=-72 ly=23 ll=9;" datatype="xsd:string" id="meta291" property="format" xsi:type="nex:LiteralMeta"/>
      </node>
      <node about="#node292" id="node292">
        <meta content=" fg=255 51 51 x=7.773153 y=-3.2666032;" datatype="xsd:string" id="meta293" property="format" xsi:type="nex:LiteralMeta"/>
      </node>
      <node about="#node294" id="node294" label="11b.1_exon4_Stickleback">
        <meta content=" x=8.728725 y=-3.5613582 lx=8 ly=-1 ll=9;" datatype="xsd:string" id="meta295" property="format" xsi:type="nex:LiteralMeta"/>
      </node>
      <node about="#node296" id="node296" label="11a.1_exon4_Fugu">
        <meta content=" x=8.748081 y=-3.489124 lx=13 ly=12 ll=9;" datatype="xsd:string" id="meta297" property="format" xsi:type="nex:LiteralMeta"/>
      </node>
      <node about="#node314" id="node314">
        <meta content=" fg=255 51 51 x=5.098717 y=-1.8204904;" datatype="xsd:string" id="meta315" property="format" xsi:type="nex:LiteralMeta"/>
      </node>
      <node about="#node316" id="node316" label="11.1_ex4_Coelacanth">
        <meta content=" x=6.0875483 y=-1.9695326 lx=-96 ly=-1 ll=9;" datatype="xsd:string" id="meta317" property="format" xsi:type="nex:LiteralMeta"/>
      </node>
      <node about="#node318" id="node318">
        <meta content=" fg=255 51 51 x=6.098018 y=-1.8578815;" datatype="xsd:string" id="meta319" property="format" xsi:type="nex:LiteralMeta"/>
      </node>
      <node about="#node320" id="node320" label="Q.1_exon4_Coelacanth">
        <meta content=" x=7.095222 y=-1.9326117 lx=11 ly=6 ll=9;" datatype="xsd:string" id="meta321" property="format" xsi:type="nex:LiteralMeta"/>
      </node>
      <node about="#node322" id="node322" label="Q.1_4_Gar_i">
        <meta content=" x=7.098018 y=-1.8578815 ll=7;" datatype="xsd:string" id="meta323" property="format" xsi:type="nex:LiteralMeta"/>
      </node>
      <node about="#node336" id="node336">
        <meta content=" x=4.1675177 y=-1.1599567;" datatype="xsd:string" id="meta337" property="format" xsi:type="nex:LiteralMeta"/>
      </node>
      <node about="#node338" id="node338">
        <meta content=" x=5.16123 y=-1.0479921;" datatype="xsd:string" id="meta339" property="format" xsi:type="nex:LiteralMeta"/>
      </node>
      <node about="#node340" id="node340" label="Q_ex4_MarineLamprey">
        <meta content=" x=6.158434 y=-0.9732621 lx=-12 ly=-5 ll=9;" datatype="xsd:string" id="meta341" property="format" xsi:type="nex:LiteralMeta"/>
      </node>
      <node about="#node342" id="node342" label="Q_ex4_JapaneseLamprey">
        <meta content=" x=6.1500607 y=-0.8989499 lx=9 ly=8 ll=9;" datatype="xsd:string" id="meta343" property="format" xsi:type="nex:LiteralMeta"/>
      </node>
      <node about="#node348" id="node348">
        <meta content=" x=5.1334434 y=-0.9011376;" datatype="xsd:string" id="meta349" property="format" xsi:type="nex:LiteralMeta"/>
      </node>
      <node about="#node350" id="node350" label="11_ex4_MarineLamprey">
        <meta content=" x=6.1083713 y=-0.67861664 lx=2 ly=18 ll=9;" datatype="xsd:string" id="meta351" property="format" xsi:type="nex:LiteralMeta"/>
      </node>
      <node about="#node352" id="node352" label="11_ex4_JapaneseLamprey">
        <meta content=" x=6.0890164 y=-0.6063824 lx=-27 ly=33 ll=9;" datatype="xsd:string" id="meta353" property="format" xsi:type="nex:LiteralMeta"/>
      </node>
      <node about="#node370" id="node370">
        <meta content=" x=1.9217744 y=0.8850825;" datatype="xsd:string" id="meta371" property="format" xsi:type="nex:LiteralMeta"/>
      </node>
      <node about="#node372" id="node372" label="Id_ex5_Skowalevski">
        <meta content=" x=2.8526483 y=1.2504236 lx=10 ly=10 ll=9;" datatype="xsd:string" id="meta373" property="format" xsi:type="nex:LiteralMeta"/>
      </node>
      <node about="#node374" id="node374">
        <meta content=" x=1.8098099 y=1.8787947;" datatype="xsd:string" id="meta375" property="format" xsi:type="nex:LiteralMeta"/>
      </node>
      <node about="#node376" id="node376" label="Ic_ex5_Skowalevski">
        <meta content=" x=2.7107787 y=2.3126786 lx=9 ly=10 ll=9;" datatype="xsd:string" id="meta377" property="format" xsi:type="nex:LiteralMeta"/>
      </node>
      <node about="#node378" id="node378">
        <meta content=" x=1.6607677 y=2.8676255;" datatype="xsd:string" id="meta379" property="format" xsi:type="nex:LiteralMeta"/>
      </node>
      <node about="#node380" id="node380">
        <meta content=" x=1.6233765 y=3.8669262;" datatype="xsd:string" id="meta381" property="format" xsi:type="nex:LiteralMeta"/>
      </node>
      <node about="#node382" id="node382">
        <meta content=" x=1.809288 y=4.8494925;" datatype="xsd:string" id="meta383" property="format" xsi:type="nex:LiteralMeta"/>
      </node>
      <node about="#node384" id="node384" label="Ia_ex5_Skowalevski">
        <meta content=" x=2.6753135 y=5.3494925 lx=2 ly=7 ll=9;" datatype="xsd:string" id="meta385" property="format" xsi:type="nex:LiteralMeta"/>
      </node>
      <node about="#node386" id="node386">
        <meta content=" x=1.9583304 y=5.8383236;" datatype="xsd:string" id="meta387" property="format" xsi:type="nex:LiteralMeta"/>
      </node>
      <node about="#node388" id="node388">
        <meta content=" x=2.1808512 y=6.8132515;" datatype="xsd:string" id="meta389" property="format" xsi:type="nex:LiteralMeta"/>
      </node>
      <node about="#node390" id="node390">
        <meta content=" x=2.4756064 y=7.768824;" datatype="xsd:string" id="meta391" property="format" xsi:type="nex:LiteralMeta"/>
      </node>
      <node about="#node392" id="node392">
        <meta content=" x=2.8409474 y=8.699698;" datatype="xsd:string" id="meta393" property="format" xsi:type="nex:LiteralMeta"/>
      </node>
      <node about="#node394" id="node394" label="Ib_ex5_Tetraodon">
        <meta content=" x=3.6671863 y=9.263018 lx=2 ly=6 ll=9;" datatype="xsd:string" id="meta395" property="format" xsi:type="nex:LiteralMeta"/>
      </node>
      <node about="#node396" id="node396">
        <meta content=" x=3.1712265 y=9.643581;" datatype="xsd:string" id="meta397" property="format" xsi:type="nex:LiteralMeta"/>
      </node>
      <node about="#node398" id="node398">
        <meta content=" x=3.6051102 y=10.54455;" datatype="xsd:string" id="meta399" property="format" xsi:type="nex:LiteralMeta"/>
      </node>
      <node about="#node400" id="node400">
        <meta content=" x=4.1684303 y=11.370789;" datatype="xsd:string" id="meta401" property="format" xsi:type="nex:LiteralMeta"/>
      </node>
      <node about="#node402" id="node402">
        <meta content=" x=4.79192 y=12.15262;" datatype="xsd:string" id="meta403" property="format" xsi:type="nex:LiteralMeta"/>
      </node>
      <node about="#node404" id="node404">
        <meta content=" x=5.499027 y=12.859727;" datatype="xsd:string" id="meta405" property="format" xsi:type="nex:LiteralMeta"/>
      </node>
      <node about="#node406" id="node406" label="Ia_ex5_Stickleback">
        <meta content=" x=6.2808585 y=13.483217 lx=-1 ly=-9 ll=9;" datatype="xsd:string" id="meta407" property="format" xsi:type="nex:LiteralMeta"/>
      </node>
      <node about="#node408" id="node408">
        <meta content=" x=6.1791997 y=13.592779;" datatype="xsd:string" id="meta409" property="format" xsi:type="nex:LiteralMeta"/>
      </node>
      <node about="#node410" id="node410" label="Ia_ex5_Tetraodon">
        <meta content=" x=6.9122515 y=14.272952 lx=5 ly=-2 ll=9;" datatype="xsd:string" id="meta411" property="format" xsi:type="nex:LiteralMeta"/>
      </node>
      <node about="#node412" id="node412">
        <meta content=" x=6.831487 y=14.350751;" datatype="xsd:string" id="meta413" property="format" xsi:type="nex:LiteralMeta"/>
      </node>
      <node about="#node414" id="node414" label="Ib_ex5_Zebrafish">
        <meta content=" x=7.5116596 y=15.083803 lx=5 ly=4 ll=9;" datatype="xsd:string" id="meta415" property="format" xsi:type="nex:LiteralMeta"/>
      </node>
      <node about="#node416" id="node416" label="Ib_ex5_Fugu">
        <meta content=" x=7.454977 y=15.132583 lx=-7 ly=21 ll=9;" datatype="xsd:string" id="meta417" property="format" xsi:type="nex:LiteralMeta"/>
      </node>
      <node about="#node430" id="node430">
        <meta content=" x=5.29192 y=13.018646;" datatype="xsd:string" id="meta431" property="format" xsi:type="nex:LiteralMeta"/>
      </node>
      <node about="#node432" id="node432" label="Ib_5_Medaka_b">
        <meta content=" x=5.8552403 y=13.844885 ll=6;" datatype="xsd:string" id="meta433" property="format" xsi:type="nex:LiteralMeta"/>
      </node>
      <node about="#node434" id="node434">
        <meta content=" x=5.7591887 y=13.902761;" datatype="xsd:string" id="meta435" property="format" xsi:type="nex:LiteralMeta"/>
      </node>
      <node about="#node436" id="node436" label="I_5_Ghostshark">
        <meta content=" x=6.2591887 y=14.768786 ll=6;" datatype="xsd:string" id="meta437" property="format" xsi:type="nex:LiteralMeta"/>
      </node>
      <node about="#node438" id="node438" label="I_5_Coelacanth">
        <meta content=" x=6.1930723 y=14.80373 ll=6;" datatype="xsd:string" id="meta439" property="format" xsi:type="nex:LiteralMeta"/>
      </node>
      <node about="#node452" id="node452">
        <meta content=" x=4.498709 y=12.314672;" datatype="xsd:string" id="meta453" property="format" xsi:type="nex:LiteralMeta"/>
      </node>
      <node about="#node454" id="node454" label="Ia_5_Zebrafish_a">
        <meta content=" x=4.8640504 y=13.245546 lx=13 ly=-50 ll=9;" datatype="xsd:string" id="meta455" property="format" xsi:type="nex:LiteralMeta"/>
      </node>
      <node about="#node456" id="node456" label="I_ex5_Gar">
        <meta content=" x=4.7934647 y=13.270246 lx=-33 ly=21 ll=9;" datatype="xsd:string" id="meta457" property="format" xsi:type="nex:LiteralMeta"/>
      </node>
      <node about="#node466" id="node466">
        <meta content=" x=3.7170749 y=11.538262;" datatype="xsd:string" id="meta467" property="format" xsi:type="nex:LiteralMeta"/>
      </node>
      <node about="#node468" id="node468" label="Ib_ex5_Cod">
        <meta content=" x=3.9395957 y=12.51319 lx=-48 ly=-8 ll=9;" datatype="xsd:string" id="meta469" property="format" xsi:type="nex:LiteralMeta"/>
      </node>
      <node about="#node470" id="node470">
        <meta content=" x=3.7918048 y=12.535466;" datatype="xsd:string" id="meta471" property="format" xsi:type="nex:LiteralMeta"/>
      </node>
      <node about="#node472" id="node472" label="Ia_5_Fugu_a">
        <meta content=" x=3.9408472 y=13.524297 ll=5;" datatype="xsd:string" id="meta473" property="format" xsi:type="nex:LiteralMeta"/>
      </node>
      <node about="#node474" id="node474">
        <meta content=" x=3.829196 y=13.534767;" datatype="xsd:string" id="meta475" property="format" xsi:type="nex:LiteralMeta"/>
      </node>
      <node about="#node476" id="node476" label="Ib_ex5_Stickleback">
        <meta content=" x=3.9039261 y=14.531971 lx=-112 ly=32 ll=9;" datatype="xsd:string" id="meta477" property="format" xsi:type="nex:LiteralMeta"/>
      </node>
      <node about="#node478" id="node478" label="Ia_ex5_Medaka">
        <meta content=" x=3.829196 y=14.534767 lx=-114 ly=13 ll=9;" datatype="xsd:string" id="meta479" property="format" xsi:type="nex:LiteralMeta"/>
      </node>
      <node about="#node496" id="node496">
        <meta content=" x=3.0221844 y=10.632412;" datatype="xsd:string" id="meta497" property="format" xsi:type="nex:LiteralMeta"/>
      </node>
      <node about="#node498" id="node498" label="Ia_ex5_Cod">
        <meta content=" x=2.9474542 y=11.629616 lx=-79 ll=9;" datatype="xsd:string" id="meta499" property="format" xsi:type="nex:LiteralMeta"/>
      </node>
      <node about="#node500" id="node500">
        <meta content=" x=2.8362727 y=11.614979;" datatype="xsd:string" id="meta501" property="format" xsi:type="nex:LiteralMeta"/>
      </node>
      <node about="#node502" id="node502" label="I_5_RiverLamprey">
        <meta content=" x=2.6872303 y=12.603809 lx=-109 ly=23 ll=9;" datatype="xsd:string" id="meta503" property="format" xsi:type="nex:LiteralMeta"/>
      </node>
      <node about="#node504" id="node504" label="I_ex5_JapaneseLamprey">
        <meta content=" x=2.6137516 y=12.589907 lx=-138 ly=18 ll=9;" datatype="xsd:string" id="meta505" property="format" xsi:type="nex:LiteralMeta"/>
      </node>
      <node about="#node522" id="node522">
        <meta content=" x=2.1453273 y=8.7127075;" datatype="xsd:string" id="meta523" property="format" xsi:type="nex:LiteralMeta"/>
      </node>
      <node about="#node524" id="node524" label="Ia.2_ex5_Odioica">
        <meta content=" fg=51 0 204 x=1.8505722 y=9.668281 lx=-72 ly=18 ll=9;" datatype="xsd:string" id="meta525" property="format" xsi:type="nex:LiteralMeta"/>
      </node>
      <node about="#node526" id="node526" label="Ib_5_Odioica_b">
        <meta content=" x=1.7799864 y=9.643581 ll=5;" datatype="xsd:string" id="meta527" property="format" xsi:type="nex:LiteralMeta"/>
      </node>
      <node about="#node536" id="node536">
        <meta content=" x=1.7135826 y=7.6973667;" datatype="xsd:string" id="meta537" property="format" xsi:type="nex:LiteralMeta"/>
      </node>
      <node about="#node538" id="node538" label="I_ex5_Flancelet">
        <meta content=" x=1.279699 y=8.598335 lx=-81 ly=13 ll=9;" datatype="xsd:string" id="meta539" property="format" xsi:type="nex:LiteralMeta"/>
      </node>
      <node about="#node540" id="node540" label="I_5_Blancelet">
        <meta content=" x=1.2135826 y=8.563393 ll=5;" datatype="xsd:string" id="meta541" property="format" xsi:type="nex:LiteralMeta"/>
      </node>
      <node about="#node550" id="node550">
        <meta content=" x=1.3645102 y=6.6429214;" datatype="xsd:string" id="meta551" property="format" xsi:type="nex:LiteralMeta"/>
      </node>
      <node about="#node552" id="node552" label="I_ex5_Pminiata">
        <meta content=" x=0.8011901 y=7.46916 lx=-65 ly=14 ll=9;" datatype="xsd:string" id="meta553" property="format" xsi:type="nex:LiteralMeta"/>
      </node>
      <node about="#node554" id="node554" label="I_5_Spurpuratus">
        <meta content=" x=0.7410204 y=7.4247527 lx=-117 ly=11 ll=9;" datatype="xsd:string" id="meta555" property="format" xsi:type="nex:LiteralMeta"/>
      </node>
      <node about="#node568" id="node568">
        <meta content=" x=0.8187787 y=4.4607463;" datatype="xsd:string" id="meta569" property="format" xsi:type="nex:LiteralMeta"/>
      </node>
      <node about="#node570" id="node570">
        <meta content=" x=0.060806967 y=5.113034;" datatype="xsd:string" id="meta571" property="format" xsi:type="nex:LiteralMeta"/>
      </node>
      <node about="#node572" id="node572" label="Ia.1_exon5_Odioica">
        <meta content=" x=-0.61936575 y=5.8460855 lx=-11 ly=14 ll=9;" datatype="xsd:string" id="meta573" property="format" xsi:type="nex:LiteralMeta"/>
      </node>
      <node about="#node574" id="node574">
        <meta content=" x=-0.7210245 y=5.7365236;" datatype="xsd:string" id="meta575" property="format" xsi:type="nex:LiteralMeta"/>
      </node>
      <node about="#node576" id="node576" label="Ia.1_exon5_Bschlosseri">
        <meta content=" x=-1.4540764 y=6.4166965 lx=-19 ly=18 ll=9;" datatype="xsd:string" id="meta577" property="format" xsi:type="nex:LiteralMeta"/>
      </node>
      <node about="#node578" id="node578">
        <meta content=" x=-1.5256222 y=6.3303437;" datatype="xsd:string" id="meta579" property="format" xsi:type="nex:LiteralMeta"/>
      </node>
      <node about="#node580" id="node580" label="I.1_exon5_Cintestinalis">
        <meta content=" fg=51 102 255 x=-2.3074539 y=6.9538336 lx=-156 ly=15 ll=9;" datatype="xsd:string" id="meta581" property="format" xsi:type="nex:LiteralMeta"/>
      </node>
      <node about="#node582" id="node582" label="I.1_5_Csavingyi_i">
        <meta content=" fg=51 102 255 x=-2.351861 y=6.893664 ll=5;" datatype="xsd:string" id="meta583" property="format" xsi:type="nex:LiteralMeta"/>
      </node>
      <node about="#node596" id="node596">
        <meta content=" x=-0.065336704 y=4.928015;" datatype="xsd:string" id="meta597" property="format" xsi:type="nex:LiteralMeta"/>
      </node>
      <node about="#node598" id="node598" label="Ic_5_Odioica_c">
        <meta content=" x=-0.9313621 y=5.428015 ll=5;" datatype="xsd:string" id="meta599" property="format" xsi:type="nex:LiteralMeta"/>
      </node>
      <node about="#node600" id="node600" label="Ib_5_Skowalevskii_b">
        <meta content=" x=-0.96630555 y=5.361899 ll=5;" datatype="xsd:string" id="meta601" property="format" xsi:type="nex:LiteralMeta"/>
      </node>
      <node about="#node614" id="node614">
        <meta content=" x=0.70519483 y=3.1623807;" datatype="xsd:string" id="meta615" property="format" xsi:type="nex:LiteralMeta"/>
      </node>
      <node about="#node616" id="node616" label="Ia.2_exon5_Bschlosseri">
        <meta content=" fg=51 0 204 x=-0.22567889 y=3.5277216 lx=-26 ly=15 ll=9;" datatype="xsd:string" id="meta617" property="format" xsi:type="nex:LiteralMeta"/>
      </node>
      <node about="#node618" id="node618">
        <meta content=" x=-0.26073095 y=3.4211998;" datatype="xsd:string" id="meta619" property="format" xsi:type="nex:LiteralMeta"/>
      </node>
      <node about="#node620" id="node620" label="I.2_exon5_Csavingyi">
        <meta content=" fg=51 0 204 x=-1.2163038 y=3.715955 lx=-146 ly=20 ll=9;" datatype="xsd:string" id="meta621" property="format" xsi:type="nex:LiteralMeta"/>
      </node>
      <node about="#node622" id="node622" label="I.2_exon5_Cintestinalis">
        <meta content=" fg=51 0 204 x=-1.2356589 y=3.6437206 lx=-167 ly=3 ll=9;" datatype="xsd:string" id="meta623" property="format" xsi:type="nex:LiteralMeta"/>
      </node>
      <node about="#node652" id="node652">
        <meta content=" x=-0.9937122 y=0.11196448;" datatype="xsd:string" id="meta653" property="format" xsi:type="nex:LiteralMeta"/>
      </node>
      <node about="#node654" id="node654" label="Qa_ex4_Medaka">
        <meta content=" x=-1.982543 y=0.26100674 lx=-103 ly=20 ll=9;" datatype="xsd:string" id="meta655" property="format" xsi:type="nex:LiteralMeta"/>
      </node>
      <node about="#node656" id="node656" label="Qb_ex4_Cod">
        <meta content=" x=-1.990916 y=0.18669456 lx=-107 ly=7 ll=9;" datatype="xsd:string" id="meta657" property="format" xsi:type="nex:LiteralMeta"/>
      </node>
      <edge about="#edge48" id="edge48" length="1.0" source="node42" target="node44">
        <meta content=" dr=1;" datatype="xsd:string" id="meta49" property="format" xsi:type="nex:LiteralMeta"/>
      </edge>
      <edge about="#edge50" id="edge50" length="1.0" source="node42" target="node46">
        <meta content=" dr=1;" datatype="xsd:string" id="meta51" property="format" xsi:type="nex:LiteralMeta"/>
      </edge>
      <edge about="#edge52" id="edge52" length="1.0" source="node38" target="node40">
        <meta content=" dr=1;" datatype="xsd:string" id="meta53" property="format" xsi:type="nex:LiteralMeta"/>
      </edge>
      <edge about="#edge54" id="edge54" label="28" length="1.0" source="node38" target="node42">
        <meta content=" dr=1;" datatype="xsd:string" id="meta55" property="format" xsi:type="nex:LiteralMeta"/>
      </edge>
      <edge about="#edge56" id="edge56" length="1.0" source="node34" target="node36">
        <meta content=" dr=1;" datatype="xsd:string" id="meta57" property="format" xsi:type="nex:LiteralMeta"/>
      </edge>
      <edge about="#edge58" id="edge58" label="24" length="1.0" source="node34" target="node38">
        <meta content=" dr=1;" datatype="xsd:string" id="meta59" property="format" xsi:type="nex:LiteralMeta"/>
      </edge>
      <edge about="#edge60" id="edge60" length="1.0" source="node30" target="node32">
        <meta content=" dr=1;" datatype="xsd:string" id="meta61" property="format" xsi:type="nex:LiteralMeta"/>
      </edge>
      <edge about="#edge62" id="edge62" label="15" length="1.0" source="node30" target="node34">
        <meta content=" dr=1;" datatype="xsd:string" id="meta63" property="format" xsi:type="nex:LiteralMeta"/>
      </edge>
      <edge about="#edge64" id="edge64" length="1.0" source="node26" target="node28">
        <meta content=" dr=1;" datatype="xsd:string" id="meta65" property="format" xsi:type="nex:LiteralMeta"/>
      </edge>
      <edge about="#edge66" id="edge66" label="24" length="1.0" source="node26" target="node30">
        <meta content=" dr=1;" datatype="xsd:string" id="meta67" property="format" xsi:type="nex:LiteralMeta"/>
      </edge>
      <edge about="#edge86" id="edge86" length="1.0" source="node80" target="node82">
        <meta content=" dr=1;" datatype="xsd:string" id="meta87" property="format" xsi:type="nex:LiteralMeta"/>
      </edge>
      <edge about="#edge88" id="edge88" length="1.0" source="node80" target="node84">
        <meta content=" dr=1;" datatype="xsd:string" id="meta89" property="format" xsi:type="nex:LiteralMeta"/>
      </edge>
      <edge about="#edge90" id="edge90" length="1.0" source="node76" target="node78">
        <meta content=" dr=1;" datatype="xsd:string" id="meta91" property="format" xsi:type="nex:LiteralMeta"/>
      </edge>
      <edge about="#edge92" id="edge92" label="30" length="1.0" source="node76" target="node80">
        <meta content=" dr=1;" datatype="xsd:string" id="meta93" property="format" xsi:type="nex:LiteralMeta"/>
      </edge>
      <edge about="#edge94" id="edge94" length="1.0" source="node72" target="node74">
        <meta content=" dr=1;" datatype="xsd:string" id="meta95" property="format" xsi:type="nex:LiteralMeta"/>
      </edge>
      <edge about="#edge96" id="edge96" label="56" length="1.0" source="node72" target="node76">
        <meta content=" dr=1;" datatype="xsd:string" id="meta97" property="format" xsi:type="nex:LiteralMeta"/>
      </edge>
      <edge about="#edge98" id="edge98" length="1.0" source="node68" target="node70">
        <meta content=" dr=1;" datatype="xsd:string" id="meta99" property="format" xsi:type="nex:LiteralMeta"/>
      </edge>
      <edge about="#edge100" id="edge100" label="51" length="1.0" source="node68" target="node72">
        <meta content=" dr=1;" datatype="xsd:string" id="meta101" property="format" xsi:type="nex:LiteralMeta"/>
      </edge>
      <edge about="#edge102" id="edge102" label="13" length="1.0" source="node24" target="node26">
        <meta content=" dr=1;" datatype="xsd:string" id="meta103" property="format" xsi:type="nex:LiteralMeta"/>
      </edge>
      <edge about="#edge104" id="edge104" label="11" length="1.0" source="node24" target="node68">
        <meta content=" dr=1;" datatype="xsd:string" id="meta105" property="format" xsi:type="nex:LiteralMeta"/>
      </edge>
      <edge about="#edge118" id="edge118" length="1.0" source="node112" target="node114">
        <meta content=" fg=255 204 204 dr=1;" datatype="xsd:string" id="meta119" property="format" xsi:type="nex:LiteralMeta"/>
      </edge>
      <edge about="#edge120" id="edge120" length="1.0" source="node112" target="node116">
        <meta content=" fg=255 204 204 dr=1;" datatype="xsd:string" id="meta121" property="format" xsi:type="nex:LiteralMeta"/>
      </edge>
      <edge about="#edge122" id="edge122" length="1.0" source="node108" target="node110">
        <meta content=" fg=0 0 0 dr=1;" datatype="xsd:string" id="meta123" property="format" xsi:type="nex:LiteralMeta"/>
      </edge>
      <edge about="#edge124" id="edge124" label="15" length="1.0" source="node108" target="node112">
        <meta content=" fg=255 204 204 dr=1;" datatype="xsd:string" id="meta125" property="format" xsi:type="nex:LiteralMeta"/>
      </edge>
      <edge about="#edge132" id="edge132" length="1.0" source="node126" target="node128">
        <meta content=" dr=1;" datatype="xsd:string" id="meta133" property="format" xsi:type="nex:LiteralMeta"/>
      </edge>
      <edge about="#edge134" id="edge134" length="1.0" source="node126" target="node130">
        <meta content=" fg=0 0 0 dr=1;" datatype="xsd:string" id="meta135" property="format" xsi:type="nex:LiteralMeta"/>
      </edge>
      <edge about="#edge136" id="edge136" label="13" length="1.0" source="node106" target="node108">
        <meta content=" fg=255 204 204 dr=1;" datatype="xsd:string" id="meta137" property="format" xsi:type="nex:LiteralMeta"/>
      </edge>
      <edge about="#edge138" id="edge138" label="9" length="1.0" source="node106" target="node126">
        <meta content=" dr=1;" datatype="xsd:string" id="meta139" property="format" xsi:type="nex:LiteralMeta"/>
      </edge>
      <edge about="#edge140" id="edge140" label="12" length="1.0" source="node22" target="node24">
        <meta content=" dr=1;" datatype="xsd:string" id="meta141" property="format" xsi:type="nex:LiteralMeta"/>
      </edge>
      <edge about="#edge142" id="edge142" label="14" length="1.0" source="node22" target="node106">
        <meta content=" dr=1;" datatype="xsd:string" id="meta143" property="format" xsi:type="nex:LiteralMeta"/>
      </edge>
      <edge about="#edge156" id="edge156" length="1.0" source="node150" target="node152">
        <meta content=" fg=0 0 0 dr=1;" datatype="xsd:string" id="meta157" property="format" xsi:type="nex:LiteralMeta"/>
      </edge>
      <edge about="#edge158" id="edge158" length="1.0" source="node150" target="node154">
        <meta content=" fg=0 0 0 dr=1;" datatype="xsd:string" id="meta159" property="format" xsi:type="nex:LiteralMeta"/>
      </edge>
      <edge about="#edge166" id="edge166" length="1.0" source="node160" target="node162">
        <meta content=" fg=0 0 0 dr=1;" datatype="xsd:string" id="meta167" property="format" xsi:type="nex:LiteralMeta"/>
      </edge>
      <edge about="#edge168" id="edge168" length="1.0" source="node160" target="node164">
        <meta content=" fg=0 0 0 dr=1;" datatype="xsd:string" id="meta169" property="format" xsi:type="nex:LiteralMeta"/>
      </edge>
      <edge about="#edge170" id="edge170" label="19" length="1.0" source="node148" target="node150">
        <meta content=" fg=0 0 0 dr=1;" datatype="xsd:string" id="meta171" property="format" xsi:type="nex:LiteralMeta"/>
      </edge>
      <edge about="#edge172" id="edge172" label="28" length="1.0" source="node148" target="node160">
        <meta content=" fg=0 0 0 dr=1;" datatype="xsd:string" id="meta173" property="format" xsi:type="nex:LiteralMeta"/>
      </edge>
      <edge about="#edge174" id="edge174" length="1.0" source="node144" target="node146">
        <meta content=" fg=0 0 0 dr=1;" datatype="xsd:string" id="meta175" property="format" xsi:type="nex:LiteralMeta"/>
      </edge>
      <edge about="#edge176" id="edge176" label="12" length="1.0" source="node144" target="node148">
        <meta content=" fg=0 0 0 dr=1;" datatype="xsd:string" id="meta177" property="format" xsi:type="nex:LiteralMeta"/>
      </edge>
      <edge about="#edge178" id="edge178" label="16" length="1.0" source="node20" target="node22">
        <meta content=" fg=0 0 0 dr=1;" datatype="xsd:string" id="meta179" property="format" xsi:type="nex:LiteralMeta"/>
      </edge>
      <edge about="#edge180" id="edge180" label="7" length="1.0" source="node20" target="node144">
        <meta content=" fg=0 0 0 dr=1;" datatype="xsd:string" id="meta181" property="format" xsi:type="nex:LiteralMeta"/>
      </edge>
      <edge about="#edge200" id="edge200" length="1.0" source="node194" target="node196">
        <meta content=" fg=0 0 0 dr=1;" datatype="xsd:string" id="meta201" property="format" xsi:type="nex:LiteralMeta"/>
      </edge>
      <edge about="#edge202" id="edge202" length="1.0" source="node194" target="node198">
        <meta content=" fg=0 0 0 dr=1;" datatype="xsd:string" id="meta203" property="format" xsi:type="nex:LiteralMeta"/>
      </edge>
      <edge about="#edge204" id="edge204" length="1.0" source="node190" target="node192">
        <meta content=" fg=0 0 0 dr=1;" datatype="xsd:string" id="meta205" property="format" xsi:type="nex:LiteralMeta"/>
      </edge>
      <edge about="#edge206" id="edge206" label="56" length="1.0" source="node190" target="node194">
        <meta content=" fg=0 0 0 dr=1;" datatype="xsd:string" id="meta207" property="format" xsi:type="nex:LiteralMeta"/>
      </edge>
      <edge about="#edge208" id="edge208" length="1.0" source="node186" target="node188">
        <meta content=" fg=0 0 0 dr=1;" datatype="xsd:string" id="meta209" property="format" xsi:type="nex:LiteralMeta"/>
      </edge>
      <edge about="#edge210" id="edge210" label="55" length="1.0" source="node186" target="node190">
        <meta content=" fg=0 0 0 dr=1;" datatype="xsd:string" id="meta211" property="format" xsi:type="nex:LiteralMeta"/>
      </edge>
      <edge about="#edge218" id="edge218" length="1.0" source="node212" target="node214">
        <meta content=" fg=0 0 0 dr=1;" datatype="xsd:string" id="meta219" property="format" xsi:type="nex:LiteralMeta"/>
      </edge>
      <edge about="#edge220" id="edge220" length="1.0" source="node212" target="node216">
        <meta content=" fg=0 0 0 dr=1;" datatype="xsd:string" id="meta221" property="format" xsi:type="nex:LiteralMeta"/>
      </edge>
      <edge about="#edge222" id="edge222" label="34" length="1.0" source="node184" target="node186">
        <meta content=" fg=0 0 0 dr=1;" datatype="xsd:string" id="meta223" property="format" xsi:type="nex:LiteralMeta"/>
      </edge>
      <edge about="#edge224" id="edge224" label="54" length="1.0" source="node184" target="node212">
        <meta content=" fg=0 0 0 dr=1;" datatype="xsd:string" id="meta225" property="format" xsi:type="nex:LiteralMeta"/>
      </edge>
      <edge about="#edge232" id="edge232" length="1.0" source="node226" target="node228">
        <meta content=" fg=0 0 0 dr=1;" datatype="xsd:string" id="meta233" property="format" xsi:type="nex:LiteralMeta"/>
      </edge>
      <edge about="#edge234" id="edge234" length="1.0" source="node226" target="node230">
        <meta content=" fg=0 0 0 dr=1;" datatype="xsd:string" id="meta235" property="format" xsi:type="nex:LiteralMeta"/>
      </edge>
      <edge about="#edge236" id="edge236" label="26" length="1.0" source="node182" target="node184">
        <meta content=" fg=0 0 0 dr=1;" datatype="xsd:string" id="meta237" property="format" xsi:type="nex:LiteralMeta"/>
      </edge>
      <edge about="#edge238" id="edge238" label="98" length="1.0" source="node182" target="node226">
        <meta content=" fg=0 0 0 dr=1;" datatype="xsd:string" id="meta239" property="format" xsi:type="nex:LiteralMeta"/>
      </edge>
      <edge about="#edge240" id="edge240" label="6" length="1.0" source="node18" target="node20">
        <meta content=" fg=0 0 0 dr=1;" datatype="xsd:string" id="meta241" property="format" xsi:type="nex:LiteralMeta"/>
      </edge>
      <edge about="#edge242" id="edge242" label="21" length="1.0" source="node18" target="node182">
        <meta content=" fg=0 0 0 dr=1;" datatype="xsd:string" id="meta243" property="format" xsi:type="nex:LiteralMeta"/>
      </edge>
      <edge about="#edge266" id="edge266" length="1.0" source="node260" target="node262">
        <meta content=" fg=255 51 51 dr=1;" datatype="xsd:string" id="meta267" property="format" xsi:type="nex:LiteralMeta"/>
      </edge>
      <edge about="#edge268" id="edge268" length="1.0" source="node260" target="node264">
        <meta content=" fg=255 51 51 dr=1;" datatype="xsd:string" id="meta269" property="format" xsi:type="nex:LiteralMeta"/>
      </edge>
      <edge about="#edge276" id="edge276" length="1.0" source="node270" target="node272">
        <meta content=" fg=255 51 51 dr=1;" datatype="xsd:string" id="meta277" property="format" xsi:type="nex:LiteralMeta"/>
      </edge>
      <edge about="#edge278" id="edge278" length="1.0" source="node270" target="node274">
        <meta content=" fg=255 51 51 dr=1;" datatype="xsd:string" id="meta279" property="format" xsi:type="nex:LiteralMeta"/>
      </edge>
      <edge about="#edge280" id="edge280" label="9" length="1.0" source="node258" target="node260">
        <meta content=" fg=255 51 51 dr=1;" datatype="xsd:string" id="meta281" property="format" xsi:type="nex:LiteralMeta"/>
      </edge>
      <edge about="#edge282" id="edge282" label="36" length="1.0" source="node258" target="node270">
        <meta content=" fg=255 51 51 dr=1;" datatype="xsd:string" id="meta283" property="format" xsi:type="nex:LiteralMeta"/>
      </edge>
      <edge about="#edge284" id="edge284" length="1.0" source="node254" target="node256">
        <meta content=" fg=255 51 51 dr=1;" datatype="xsd:string" id="meta285" property="format" xsi:type="nex:LiteralMeta"/>
      </edge>
      <edge about="#edge286" id="edge286" label="9" length="1.0" source="node254" target="node258">
        <meta content=" fg=255 51 51 dr=1;" datatype="xsd:string" id="meta287" property="format" xsi:type="nex:LiteralMeta"/>
      </edge>
      <edge about="#edge298" id="edge298" length="1.0" source="node292" target="node294">
        <meta content=" fg=255 51 51 dr=1;" datatype="xsd:string" id="meta299" property="format" xsi:type="nex:LiteralMeta"/>
      </edge>
      <edge about="#edge300" id="edge300" length="1.0" source="node292" target="node296">
        <meta content=" fg=255 51 51 dr=1;" datatype="xsd:string" id="meta301" property="format" xsi:type="nex:LiteralMeta"/>
      </edge>
      <edge about="#edge302" id="edge302" length="1.0" source="node288" target="node290">
        <meta content=" fg=255 51 51 dr=1;" datatype="xsd:string" id="meta303" property="format" xsi:type="nex:LiteralMeta"/>
      </edge>
      <edge about="#edge304" id="edge304" label="39" length="1.0" source="node288" target="node292">
        <meta content=" fg=255 51 51 dr=1;" datatype="xsd:string" id="meta305" property="format" xsi:type="nex:LiteralMeta"/>
      </edge>
      <edge about="#edge306" id="edge306" label="12" length="1.0" source="node252" target="node254">
        <meta content=" fg=255 51 51 dr=1;" datatype="xsd:string" id="meta307" property="format" xsi:type="nex:LiteralMeta"/>
      </edge>
      <edge about="#edge308" id="edge308" label="85" length="1.0" source="node252" target="node288">
        <meta content=" fg=255 51 51 dr=1;" datatype="xsd:string" id="meta309" property="format" xsi:type="nex:LiteralMeta"/>
      </edge>
      <edge about="#edge310" id="edge310" length="1.0" source="node248" target="node250">
        <meta content=" fg=255 51 51 dr=1;" datatype="xsd:string" id="meta311" property="format" xsi:type="nex:LiteralMeta"/>
      </edge>
      <edge about="#edge312" id="edge312" label="7" length="1.0" source="node248" target="node252">
        <meta content=" fg=255 51 51 dr=1;" datatype="xsd:string" id="meta313" property="format" xsi:type="nex:LiteralMeta"/>
      </edge>
      <edge about="#edge324" id="edge324" length="1.0" source="node318" target="node320">
        <meta content=" fg=255 51 51 dr=1;" datatype="xsd:string" id="meta325" property="format" xsi:type="nex:LiteralMeta"/>
      </edge>
      <edge about="#edge326" id="edge326" length="1.0" source="node318" target="node322">
        <meta content=" fg=255 51 51 dr=1;" datatype="xsd:string" id="meta327" property="format" xsi:type="nex:LiteralMeta"/>
      </edge>
      <edge about="#edge328" id="edge328" length="1.0" source="node314" target="node316">
        <meta content=" fg=255 51 51 dr=1;" datatype="xsd:string" id="meta329" property="format" xsi:type="nex:LiteralMeta"/>
      </edge>
      <edge about="#edge330" id="edge330" label="85" length="1.0" source="node314" target="node318">
        <meta content=" fg=255 51 51 dr=1;" datatype="xsd:string" id="meta331" property="format" xsi:type="nex:LiteralMeta"/>
      </edge>
      <edge about="#edge332" id="edge332" label="7" length="1.0" source="node246" target="node248">
        <meta content=" fg=255 51 51 dr=1;" datatype="xsd:string" id="meta333" property="format" xsi:type="nex:LiteralMeta"/>
      </edge>
      <edge about="#edge334" id="edge334" label="47" length="1.0" source="node246" target="node314">
        <meta content=" fg=255 51 51 dr=1;" datatype="xsd:string" id="meta335" property="format" xsi:type="nex:LiteralMeta"/>
      </edge>
      <edge about="#edge344" id="edge344" length="1.0" source="node338" target="node340">
        <meta content=" fg=0 0 0 dr=1;" datatype="xsd:string" id="meta345" property="format" xsi:type="nex:LiteralMeta"/>
      </edge>
      <edge about="#edge346" id="edge346" length="1.0" source="node338" target="node342">
        <meta content=" fg=0 0 0 dr=1;" datatype="xsd:string" id="meta347" property="format" xsi:type="nex:LiteralMeta"/>
      </edge>
      <edge about="#edge354" id="edge354" length="1.0" source="node348" target="node350">
        <meta content=" fg=0 0 0 dr=1;" datatype="xsd:string" id="meta355" property="format" xsi:type="nex:LiteralMeta"/>
      </edge>
      <edge about="#edge356" id="edge356" length="1.0" source="node348" target="node352">
        <meta content=" fg=0 0 0 dr=1;" datatype="xsd:string" id="meta357" property="format" xsi:type="nex:LiteralMeta"/>
      </edge>
      <edge about="#edge358" id="edge358" label="98" length="1.0" source="node336" target="node338">
        <meta content=" fg=0 0 0 dr=1;" datatype="xsd:string" id="meta359" property="format" xsi:type="nex:LiteralMeta"/>
      </edge>
      <edge about="#edge360" id="edge360" label="100" length="1.0" source="node336" target="node348">
        <meta content=" fg=0 0 0 dr=1;" datatype="xsd:string" id="meta361" property="format" xsi:type="nex:LiteralMeta"/>
      </edge>
      <edge about="#edge362" id="edge362" label="16" length="1.0" source="node244" target="node246">
        <meta content=" fg=0 0 0 dr=1;" datatype="xsd:string" id="meta363" property="format" xsi:type="nex:LiteralMeta"/>
      </edge>
      <edge about="#edge364" id="edge364" label="36" length="1.0" source="node244" target="node336">
        <meta content=" fg=0 0 0 dr=1;" datatype="xsd:string" id="meta365" property="format" xsi:type="nex:LiteralMeta"/>
      </edge>
      <edge about="#edge366" id="edge366" label="1" length="1.0" source="node16" target="node18">
        <meta content=" fg=0 0 0 dr=1;" datatype="xsd:string" id="meta367" property="format" xsi:type="nex:LiteralMeta"/>
      </edge>
      <edge about="#edge368" id="edge368" label="8" length="1.0" source="node16" target="node244">
        <meta content=" fg=0 0 0 dr=1;" datatype="xsd:string" id="meta369" property="format" xsi:type="nex:LiteralMeta"/>
      </edge>
      <edge about="#edge418" id="edge418" length="1.0" source="node412" target="node414">
        <meta content=" fg=0 0 0 dr=1;" datatype="xsd:string" id="meta419" property="format" xsi:type="nex:LiteralMeta"/>
      </edge>
      <edge about="#edge420" id="edge420" length="1.0" source="node412" target="node416">
        <meta content=" fg=0 0 0 dr=1;" datatype="xsd:string" id="meta421" property="format" xsi:type="nex:LiteralMeta"/>
      </edge>
      <edge about="#edge422" id="edge422" length="1.0" source="node408" target="node410">
        <meta content=" fg=0 0 0 dr=1;" datatype="xsd:string" id="meta423" property="format" xsi:type="nex:LiteralMeta"/>
      </edge>
      <edge about="#edge424" id="edge424" label="31" length="1.0" source="node408" target="node412">
        <meta content=" fg=0 0 0 dr=1;" datatype="xsd:string" id="meta425" property="format" xsi:type="nex:LiteralMeta"/>
      </edge>
      <edge about="#edge426" id="edge426" length="1.0" source="node404" target="node406">
        <meta content=" fg=0 0 0 dr=1;" datatype="xsd:string" id="meta427" property="format" xsi:type="nex:LiteralMeta"/>
      </edge>
      <edge about="#edge428" id="edge428" label="24" length="1.0" source="node404" target="node408">
        <meta content=" fg=0 0 0 dr=1;" datatype="xsd:string" id="meta429" property="format" xsi:type="nex:LiteralMeta"/>
      </edge>
      <edge about="#edge440" id="edge440" length="1.0" source="node434" target="node436">
        <meta content=" fg=0 0 0 dr=1;" datatype="xsd:string" id="meta441" property="format" xsi:type="nex:LiteralMeta"/>
      </edge>
      <edge about="#edge442" id="edge442" length="1.0" source="node434" target="node438">
        <meta content=" fg=0 0 0 dr=1;" datatype="xsd:string" id="meta443" property="format" xsi:type="nex:LiteralMeta"/>
      </edge>
      <edge about="#edge444" id="edge444" length="1.0" source="node430" target="node432">
        <meta content=" fg=0 0 0 dr=1;" datatype="xsd:string" id="meta445" property="format" xsi:type="nex:LiteralMeta"/>
      </edge>
      <edge about="#edge446" id="edge446" label="55" length="1.0" source="node430" target="node434">
        <meta content=" fg=0 0 0 dr=1;" datatype="xsd:string" id="meta447" property="format" xsi:type="nex:LiteralMeta"/>
      </edge>
      <edge about="#edge448" id="edge448" label="29" length="1.0" source="node402" target="node404">
        <meta content=" fg=0 0 0 dr=1;" datatype="xsd:string" id="meta449" property="format" xsi:type="nex:LiteralMeta"/>
      </edge>
      <edge about="#edge450" id="edge450" label="12" length="1.0" source="node402" target="node430">
        <meta content=" fg=0 0 0 dr=1;" datatype="xsd:string" id="meta451" property="format" xsi:type="nex:LiteralMeta"/>
      </edge>
      <edge about="#edge458" id="edge458" length="1.0" source="node452" target="node454">
        <meta content=" fg=0 0 0 dr=1;" datatype="xsd:string" id="meta459" property="format" xsi:type="nex:LiteralMeta"/>
      </edge>
      <edge about="#edge460" id="edge460" length="1.0" source="node452" target="node456">
        <meta content=" fg=0 0 0 dr=1;" datatype="xsd:string" id="meta461" property="format" xsi:type="nex:LiteralMeta"/>
      </edge>
      <edge about="#edge462" id="edge462" label="6" length="1.0" source="node400" target="node402">
        <meta content=" fg=0 0 0 dr=1;" datatype="xsd:string" id="meta463" property="format" xsi:type="nex:LiteralMeta"/>
      </edge>
      <edge about="#edge464" id="edge464" label="18" length="1.0" source="node400" target="node452">
        <meta content=" fg=0 0 0 dr=1;" datatype="xsd:string" id="meta465" property="format" xsi:type="nex:LiteralMeta"/>
      </edge>
      <edge about="#edge480" id="edge480" length="1.0" source="node474" target="node476">
        <meta content=" fg=0 0 0 dr=1;" datatype="xsd:string" id="meta481" property="format" xsi:type="nex:LiteralMeta"/>
      </edge>
      <edge about="#edge482" id="edge482" length="1.0" source="node474" target="node478">
        <meta content=" fg=0 0 0 dr=1;" datatype="xsd:string" id="meta483" property="format" xsi:type="nex:LiteralMeta"/>
      </edge>
      <edge about="#edge484" id="edge484" length="1.0" source="node470" target="node472">
        <meta content=" fg=0 0 0 dr=1;" datatype="xsd:string" id="meta485" property="format" xsi:type="nex:LiteralMeta"/>
      </edge>
      <edge about="#edge486" id="edge486" label="38" length="1.0" source="node470" target="node474">
        <meta content=" fg=0 0 0 dr=1;" datatype="xsd:string" id="meta487" property="format" xsi:type="nex:LiteralMeta"/>
      </edge>
      <edge about="#edge488" id="edge488" length="1.0" source="node466" target="node468">
        <meta content=" fg=0 0 0 dr=1;" datatype="xsd:string" id="meta489" property="format" xsi:type="nex:LiteralMeta"/>
      </edge>
      <edge about="#edge490" id="edge490" label="20" length="1.0" source="node466" target="node470">
        <meta content=" fg=0 0 0 dr=1;" datatype="xsd:string" id="meta491" property="format" xsi:type="nex:LiteralMeta"/>
      </edge>
      <edge about="#edge492" id="edge492" label="6" length="1.0" source="node398" target="node400">
        <meta content=" fg=0 0 0 dr=1;" datatype="xsd:string" id="meta493" property="format" xsi:type="nex:LiteralMeta"/>
      </edge>
      <edge about="#edge494" id="edge494" label="11" length="1.0" source="node398" target="node466">
        <meta content=" fg=0 0 0 dr=1;" datatype="xsd:string" id="meta495" property="format" xsi:type="nex:LiteralMeta"/>
      </edge>
      <edge about="#edge506" id="edge506" length="1.0" source="node500" target="node502">
        <meta content=" fg=0 0 0 dr=1;" datatype="xsd:string" id="meta507" property="format" xsi:type="nex:LiteralMeta"/>
      </edge>
      <edge about="#edge508" id="edge508" length="1.0" source="node500" target="node504">
        <meta content=" fg=0 0 0 dr=1;" datatype="xsd:string" id="meta509" property="format" xsi:type="nex:LiteralMeta"/>
      </edge>
      <edge about="#edge510" id="edge510" length="1.0" source="node496" target="node498">
        <meta content=" fg=0 0 0 dr=1;" datatype="xsd:string" id="meta511" property="format" xsi:type="nex:LiteralMeta"/>
      </edge>
      <edge about="#edge512" id="edge512" label="100" length="1.0" source="node496" target="node500">
        <meta content=" fg=0 0 0 dr=1;" datatype="xsd:string" id="meta513" property="format" xsi:type="nex:LiteralMeta"/>
      </edge>
      <edge about="#edge514" id="edge514" label="5" length="1.0" source="node396" target="node398">
        <meta content=" fg=0 0 0 dr=1;" datatype="xsd:string" id="meta515" property="format" xsi:type="nex:LiteralMeta"/>
      </edge>
      <edge about="#edge516" id="edge516" label="9" length="1.0" source="node396" target="node496">
        <meta content=" fg=0 0 0 dr=1;" datatype="xsd:string" id="meta517" property="format" xsi:type="nex:LiteralMeta"/>
      </edge>
      <edge about="#edge518" id="edge518" length="1.0" source="node392" target="node394">
        <meta content=" fg=0 0 0 dr=1;" datatype="xsd:string" id="meta519" property="format" xsi:type="nex:LiteralMeta"/>
      </edge>
      <edge about="#edge520" id="edge520" label="19" length="1.0" source="node392" target="node396">
        <meta content=" fg=0 0 0 dr=1;" datatype="xsd:string" id="meta521" property="format" xsi:type="nex:LiteralMeta"/>
      </edge>
      <edge about="#edge528" id="edge528" length="1.0" source="node522" target="node524">
        <meta content=" fg=0 0 0 dr=1;" datatype="xsd:string" id="meta529" property="format" xsi:type="nex:LiteralMeta"/>
      </edge>
      <edge about="#edge530" id="edge530" length="1.0" source="node522" target="node526">
        <meta content=" fg=0 0 0 dr=1;" datatype="xsd:string" id="meta531" property="format" xsi:type="nex:LiteralMeta"/>
      </edge>
      <edge about="#edge532" id="edge532" label="31" length="1.0" source="node390" target="node392">
        <meta content=" fg=0 0 0 dr=1;" datatype="xsd:string" id="meta533" property="format" xsi:type="nex:LiteralMeta"/>
      </edge>
      <edge about="#edge534" id="edge534" label="89" length="1.0" source="node390" target="node522">
        <meta content=" fg=0 0 0 dr=1;" datatype="xsd:string" id="meta535" property="format" xsi:type="nex:LiteralMeta"/>
      </edge>
      <edge about="#edge542" id="edge542" length="1.0" source="node536" target="node538">
        <meta content=" fg=0 0 0 dr=1;" datatype="xsd:string" id="meta543" property="format" xsi:type="nex:LiteralMeta"/>
      </edge>
      <edge about="#edge544" id="edge544" length="1.0" source="node536" target="node540">
        <meta content=" fg=0 0 0 dr=1;" datatype="xsd:string" id="meta545" property="format" xsi:type="nex:LiteralMeta"/>
      </edge>
      <edge about="#edge546" id="edge546" label="13" length="1.0" source="node388" target="node390">
        <meta content=" fg=0 0 0 dr=1;" datatype="xsd:string" id="meta547" property="format" xsi:type="nex:LiteralMeta"/>
      </edge>
      <edge about="#edge548" id="edge548" label="73" length="1.0" source="node388" target="node536">
        <meta content=" fg=0 0 0 dr=1;" datatype="xsd:string" id="meta549" property="format" xsi:type="nex:LiteralMeta"/>
      </edge>
      <edge about="#edge556" id="edge556" length="1.0" source="node550" target="node552">
        <meta content=" fg=0 0 0 dr=1;" datatype="xsd:string" id="meta557" property="format" xsi:type="nex:LiteralMeta"/>
      </edge>
      <edge about="#edge558" id="edge558" length="1.0" source="node550" target="node554">
        <meta content=" fg=0 0 0 dr=1;" datatype="xsd:string" id="meta559" property="format" xsi:type="nex:LiteralMeta"/>
      </edge>
      <edge about="#edge560" id="edge560" label="11" length="1.0" source="node386" target="node388">
        <meta content=" fg=0 0 0 dr=1;" datatype="xsd:string" id="meta561" property="format" xsi:type="nex:LiteralMeta"/>
      </edge>
      <edge about="#edge562" id="edge562" label="21" length="1.0" source="node386" target="node550">
        <meta content=" fg=0 0 0 dr=1;" datatype="xsd:string" id="meta563" property="format" xsi:type="nex:LiteralMeta"/>
      </edge>
      <edge about="#edge564" id="edge564" length="1.0" source="node382" target="node384">
        <meta content=" fg=0 0 0 dr=1;" datatype="xsd:string" id="meta565" property="format" xsi:type="nex:LiteralMeta"/>
      </edge>
      <edge about="#edge566" id="edge566" label="12" length="1.0" source="node382" target="node386">
        <meta content=" fg=0 0 0 dr=1;" datatype="xsd:string" id="meta567" property="format" xsi:type="nex:LiteralMeta"/>
      </edge>
      <edge about="#edge584" id="edge584" length="1.0" source="node578" target="node580">
        <meta content=" fg=51 102 255 dr=1;" datatype="xsd:string" id="meta585" property="format" xsi:type="nex:LiteralMeta"/>
      </edge>
      <edge about="#edge586" id="edge586" length="1.0" source="node578" target="node582">
        <meta content=" fg=51 102 255 dr=1;" datatype="xsd:string" id="meta587" property="format" xsi:type="nex:LiteralMeta"/>
      </edge>
      <edge about="#edge588" id="edge588" length="1.0" source="node574" target="node576">
        <meta content=" fg=51 102 255 dr=1;" datatype="xsd:string" id="meta589" property="format" xsi:type="nex:LiteralMeta"/>
      </edge>
      <edge about="#edge590" id="edge590" label="74" length="1.0" source="node574" target="node578">
        <meta content=" fg=51 102 255 dr=1;" datatype="xsd:string" id="meta591" property="format" xsi:type="nex:LiteralMeta"/>
      </edge>
      <edge about="#edge592" id="edge592" length="1.0" source="node570" target="node572">
        <meta content=" fg=51 102 255 dr=1;" datatype="xsd:string" id="meta593" property="format" xsi:type="nex:LiteralMeta"/>
      </edge>
      <edge about="#edge594" id="edge594" label="43" length="1.0" source="node570" target="node574">
        <meta content=" fg=51 102 255 dr=1;" datatype="xsd:string" id="meta595" property="format" xsi:type="nex:LiteralMeta"/>
      </edge>
      <edge about="#edge602" id="edge602" length="1.0" source="node596" target="node598">
        <meta content=" fg=0 0 0 dr=1;" datatype="xsd:string" id="meta603" property="format" xsi:type="nex:LiteralMeta"/>
      </edge>
      <edge about="#edge604" id="edge604" length="1.0" source="node596" target="node600">
        <meta content=" fg=0 0 0 dr=1;" datatype="xsd:string" id="meta605" property="format" xsi:type="nex:LiteralMeta"/>
      </edge>
      <edge about="#edge606" id="edge606" label="34" length="1.0" source="node568" target="node570">
        <meta content=" fg=51 102 255 dr=1;" datatype="xsd:string" id="meta607" property="format" xsi:type="nex:LiteralMeta"/>
      </edge>
      <edge about="#edge608" id="edge608" label="15" length="1.0" source="node568" target="node596">
        <meta content=" fg=0 0 0 dr=1;" datatype="xsd:string" id="meta609" property="format" xsi:type="nex:LiteralMeta"/>
      </edge>
      <edge about="#edge610" id="edge610" label="22" length="1.0" source="node380" target="node382">
        <meta content=" fg=0 0 0 dr=1;" datatype="xsd:string" id="meta611" property="format" xsi:type="nex:LiteralMeta"/>
      </edge>
      <edge about="#edge612" id="edge612" label="2" length="1.0" source="node380" target="node568">
        <meta content=" fg=0 0 0 dr=1;" datatype="xsd:string" id="meta613" property="format" xsi:type="nex:LiteralMeta"/>
      </edge>
      <edge about="#edge624" id="edge624" length="1.0" source="node618" target="node620">
        <meta content=" fg=51 0 204 dr=1;" datatype="xsd:string" id="meta625" property="format" xsi:type="nex:LiteralMeta"/>
      </edge>
      <edge about="#edge626" id="edge626" length="1.0" source="node618" target="node622">
        <meta content=" fg=51 0 204 dr=1;" datatype="xsd:string" id="meta627" property="format" xsi:type="nex:LiteralMeta"/>
      </edge>
      <edge about="#edge628" id="edge628" length="1.0" source="node614" target="node616">
        <meta content=" fg=51 0 204 dr=1;" datatype="xsd:string" id="meta629" property="format" xsi:type="nex:LiteralMeta"/>
      </edge>
      <edge about="#edge630" id="edge630" label="37" length="1.0" source="node614" target="node618">
        <meta content=" fg=51 0 204 dr=1;" datatype="xsd:string" id="meta631" property="format" xsi:type="nex:LiteralMeta"/>
      </edge>
      <edge about="#edge632" id="edge632" label="5" length="1.0" source="node378" target="node380">
        <meta content=" fg=0 0 0 dr=1;" datatype="xsd:string" id="meta633" property="format" xsi:type="nex:LiteralMeta"/>
      </edge>
      <edge about="#edge634" id="edge634" label="43" length="1.0" source="node378" target="node614">
        <meta content=" fg=51 0 204 dr=1;" datatype="xsd:string" id="meta635" property="format" xsi:type="nex:LiteralMeta"/>
      </edge>
      <edge about="#edge636" id="edge636" length="1.0" source="node374" target="node376">
        <meta content=" fg=0 0 0 dr=1;" datatype="xsd:string" id="meta637" property="format" xsi:type="nex:LiteralMeta"/>
      </edge>
      <edge about="#edge638" id="edge638" label="41" length="1.0" source="node374" target="node378">
        <meta content=" fg=0 0 0 dr=1;" datatype="xsd:string" id="meta639" property="format" xsi:type="nex:LiteralMeta"/>
      </edge>
      <edge about="#edge640" id="edge640" length="1.0" source="node370" target="node372">
        <meta content=" fg=0 0 0 dr=1;" datatype="xsd:string" id="meta641" property="format" xsi:type="nex:LiteralMeta"/>
      </edge>
      <edge about="#edge642" id="edge642" label="45" length="1.0" source="node370" target="node374">
        <meta content=" fg=0 0 0 dr=1;" datatype="xsd:string" id="meta643" property="format" xsi:type="nex:LiteralMeta"/>
      </edge>
      <edge about="#edge644" id="edge644" label="2" length="1.0" source="node14" target="node16">
        <meta content=" fg=0 0 0 dr=1;" datatype="xsd:string" id="meta645" property="format" xsi:type="nex:LiteralMeta"/>
      </edge>
      <edge about="#edge646" id="edge646" label="31" length="1.0" source="node14" target="node370">
        <meta content=" fg=0 0 0 dr=1;" datatype="xsd:string" id="meta647" property="format" xsi:type="nex:LiteralMeta"/>
      </edge>
      <edge about="#edge648" id="edge648" length="1.0" source="node10" target="node12">
        <meta content=" fg=0 0 0 dr=1;" datatype="xsd:string" id="meta649" property="format" xsi:type="nex:LiteralMeta"/>
      </edge>
      <edge about="#edge650" id="edge650" label="6" length="1.0" source="node10" target="node14">
        <meta content=" fg=0 0 0 dr=1;" datatype="xsd:string" id="meta651" property="format" xsi:type="nex:LiteralMeta"/>
      </edge>
      <edge about="#edge658" id="edge658" length="1.0" source="node652" target="node654">
        <meta content=" fg=0 0 0 dr=1;" datatype="xsd:string" id="meta659" property="format" xsi:type="nex:LiteralMeta"/>
      </edge>
      <edge about="#edge660" id="edge660" length="1.0" source="node652" target="node656">
        <meta content=" fg=0 0 0 dr=1;" datatype="xsd:string" id="meta661" property="format" xsi:type="nex:LiteralMeta"/>
      </edge>
      <edge about="#edge662" id="edge662" length="1.0" source="node6" target="node8">
        <meta content=" fg=0 0 0 dr=1;" datatype="xsd:string" id="meta663" property="format" xsi:type="nex:LiteralMeta"/>
      </edge>
      <edge about="#edge664" id="edge664" label="10" length="1.0" source="node6" target="node10">
        <meta content=" fg=0 0 0 dr=1;" datatype="xsd:string" id="meta665" property="format" xsi:type="nex:LiteralMeta"/>
      </edge>
      <edge about="#edge666" id="edge666" label="21" length="1.0" source="node6" target="node652">
        <meta content=" fg=0 0 0 dr=1;" datatype="xsd:string" id="meta667" property="format" xsi:type="nex:LiteralMeta"/>
      </edge>
    </tree>
  </trees>
</nex:nexml>
