# Supplementary material for: Tracing the evolution of the heterotrimeric G protein α subunit in Metazoa
Source: BMC Evol Biol. 2018 Apr 11;18:51. doi: 10.1186/s12862-018-1147-8 (PMC5896119; doi:10.1186/s12862-018-1147-8)
Supplement: Supplementary file 5 — Supplemental file 6. ML trees of the non-Vertebrata Deuterostomia preGNAI and preGNAQ nucleotide sequences which corresponded to the mutually exclusive exons, exon6 or exon5, respectively. Bootstrapped replicates were summarized into Extended Majority Rule Consensus Trees and reported with bootstrap (BS) values in Nexml format. (NEXML 37 kb) [file 12862_2018_1147_MOESM5_ESM.nexml]

<?xml version="1.0" encoding="UTF-8"?><nex:nexml xmlns:nex="http://www.nexml.org/2009" xmlns="http://www.nexml.org/2009" xmlns:rdf="http://www.w3.org/1999/02/22-rdf-syntax-ns#" xmlns:xsd="http://www.w3.org/2001/XMLSchema#" xmlns:xsi="http://www.w3.org/2001/XMLSchema-instance" generator="org.nexml.model.impl.DocumentImpl" version="0.9" xmlns:default_node_format="" xmlns:format="">
  <otus id="otus677"/>
  <trees id="trees678" otus="otus677">
    <tree about="#tree679" id="tree679" label="[1]Tree1" xmlns:collapsed="" xmlns:default_edge_format="" xmlns:drawer="" xmlns:embellished="" xmlns:radiallabels="" xmlns:root="" xmlns:sparselabels="" xmlns:toscale="" xmlns:trans="" xsi:type="nex:FloatTree">
      <meta content="angle:-1.4451326 scaleX:51.217655 scaleY:51.217655 flipH:0 flipV:0 leftMargin:766 rightMargin:766 topMargin:361 bottomMargin:361;" datatype="xsd:string" id="meta1007" property="trans" xsi:type="nex:LiteralMeta"/>
      <meta content="" datatype="xsd:string" id="meta1006" property="collapsed" xsi:type="nex:LiteralMeta"/>
      <meta content="false" datatype="xsd:boolean" id="meta1005" property="radiallabels" xsi:type="nex:LiteralMeta"/>
      <meta content="true" datatype="xsd:boolean" id="meta1004" property="sparselabels" xsi:type="nex:LiteralMeta"/>
      <meta content="true" datatype="xsd:boolean" id="meta1003" property="toscale" xsi:type="nex:LiteralMeta"/>
      <meta content="RadialPhylogram" datatype="xsd:string" id="meta1002" property="drawer" xsi:type="nex:LiteralMeta"/>
      <meta content="true" datatype="xsd:boolean" id="meta1001" property="embellished" xsi:type="nex:LiteralMeta"/>
      <meta content="node682" datatype="xsd:string" id="meta1000" property="root" xsi:type="nex:LiteralMeta"/>
      <meta content=" fg=255 51 51 w=2 sh=1 dr=1 lc=0 0 0 lk=null lx=0 ly=0 ll=11 lv=1;" datatype="xsd:string" id="meta681" property="default_edge_format" xsi:type="nex:LiteralMeta"/>
      <meta content=" nh=2 nw=2 fg=0 0 0 bg=255 255 255 w=1 sh=0 fx=1 lc=0 0 0 lk=null ft='SansSerif-BOLD-16' lx=0 ly=0 ll=11 lv=1;" datatype="xsd:string" id="meta680" property="default_node_format" xsi:type="nex:LiteralMeta"/>
      <node about="#node682" id="node682">
        <meta content=" x=0.0 y=0.0;" datatype="xsd:string" id="meta683" property="format" xsi:type="nex:LiteralMeta"/>
      </node>
      <node about="#node684" id="node684" label="I_ex6_Ghostshark">
        <meta content=" x=-1.0 y=0.0 lx=-93 ly=24 ll=9;" datatype="xsd:string" id="meta685" property="format" xsi:type="nex:LiteralMeta"/>
      </node>
      <node about="#node686" id="node686" label="I_ex6_Coelacanth">
        <meta content=" x=-0.9882804 y=-0.15264928 lx=-124 ly=8 ll=9;" datatype="xsd:string" id="meta687" property="format" xsi:type="nex:LiteralMeta"/>
      </node>
      <node about="#node688" id="node688">
        <meta content=" x=0.9970658 y=0.076549254;" datatype="xsd:string" id="meta689" property="format" xsi:type="nex:LiteralMeta"/>
      </node>
      <node about="#node690" id="node690">
        <meta content=" x=1.5406333 y=-0.7628162;" datatype="xsd:string" id="meta691" property="format" xsi:type="nex:LiteralMeta"/>
      </node>
      <node about="#node692" id="node692">
        <meta content=" x=1.949702 y=-1.6753198;" datatype="xsd:string" id="meta693" property="format" xsi:type="nex:LiteralMeta"/>
      </node>
      <node about="#node694" id="node694">
        <meta content=" x=2.140093 y=-2.6570282;" datatype="xsd:string" id="meta695" property="format" xsi:type="nex:LiteralMeta"/>
      </node>
      <node about="#node696" id="node696">
        <meta content=" x=1.949702 y=-3.6387365;" datatype="xsd:string" id="meta697" property="format" xsi:type="nex:LiteralMeta"/>
      </node>
      <node about="#node698" id="node698">
        <meta content=" x=1.3434765 y=-4.434029;" datatype="xsd:string" id="meta699" property="format" xsi:type="nex:LiteralMeta"/>
      </node>
      <node about="#node700" id="node700">
        <meta content=" x=0.5255472 y=-5.009348;" datatype="xsd:string" id="meta701" property="format" xsi:type="nex:LiteralMeta"/>
      </node>
      <node about="#node702" id="node702">
        <meta content=" x=-0.37061834 y=-5.453068;" datatype="xsd:string" id="meta703" property="format" xsi:type="nex:LiteralMeta"/>
      </node>
      <node about="#node704" id="node704" label="fragment_exon5_Bschlosseri">
        <meta content=" x=-1.3240148 y=-5.7547884 lx=-8 ly=12 ll=9;" datatype="xsd:string" id="meta705" property="format" xsi:type="nex:LiteralMeta"/>
      </node>
      <node about="#node706" id="node706">
        <meta content=" x=-1.2301879 y=-5.9640865;" datatype="xsd:string" id="meta707" property="format" xsi:type="nex:LiteralMeta"/>
      </node>
      <node about="#node708" id="node708" label="Q.1_exon5_Blancelet">
        <meta content=" fg=255 51 51 x=-2.1263535 y=-6.4078064 lx=-54 ly=19 ll=9;" datatype="xsd:string" id="meta709" property="format" xsi:type="nex:LiteralMeta"/>
      </node>
      <node about="#node710" id="node710" label="Q.1_exon5_Flancelet">
        <meta content=" fg=255 51 51 x=-2.0481174 y=-6.5394053 lx=-172 ly=6 ll=9;" datatype="xsd:string" id="meta711" property="format" xsi:type="nex:LiteralMeta"/>
      </node>
      <node about="#node720" id="node720">
        <meta content=" x=-0.13977848 y=-5.7559013;" datatype="xsd:string" id="meta721" property="format" xsi:type="nex:LiteralMeta"/>
      </node>
      <node about="#node722" id="node722" label="Q_ex5_MarineLamprey">
        <meta content=" x=-0.86030006 y=-6.4493337 lx=-150 ly=16 ll=9;" datatype="xsd:string" id="meta723" property="format" xsi:type="nex:LiteralMeta"/>
      </node>
      <node about="#node724" id="node724" label="Q_ex5_JapaneseLamprey">
        <meta content=" x=-0.74600387 y=-6.551194 lx=-193 ll=9;" datatype="xsd:string" id="meta725" property="format" xsi:type="nex:LiteralMeta"/>
      </node>
      <node about="#node734" id="node734">
        <meta content=" x=1.078495 y=-5.398283;" datatype="xsd:string" id="meta735" property="format" xsi:type="nex:LiteralMeta"/>
      </node>
      <node about="#node736" id="node736" label="Q_ex5_Bschlosseri_a">
        <meta content=" x=0.60077524 y=-6.276795 lx=-27 ly=19 ll=9;" datatype="xsd:string" id="meta737" property="format" xsi:type="nex:LiteralMeta"/>
      </node>
      <node about="#node738" id="node738">
        <meta content=" x=0.88810396 y=-6.379991;" datatype="xsd:string" id="meta739" property="format" xsi:type="nex:LiteralMeta"/>
      </node>
      <node about="#node740" id="node740" label="Q_ex5_Gar">
        <meta content=" x=0.5500871 y=-7.321131 lx=-63 ly=17 ll=9;" datatype="xsd:string" id="meta741" property="format" xsi:type="nex:LiteralMeta"/>
      </node>
      <node about="#node742" id="node742">
        <meta content=" x=0.7734205 y=-7.373393;" datatype="xsd:string" id="meta743" property="format" xsi:type="nex:LiteralMeta"/>
      </node>
      <node about="#node744" id="node744" label="Q_ex5_Coelacanth">
        <meta content=" x=0.58302945 y=-8.355102 lx=-149 ly=15 ll=9;" datatype="xsd:string" id="meta745" property="format" xsi:type="nex:LiteralMeta"/>
      </node>
      <node about="#node746" id="node746" label="Q_ex5_Ghostshark">
        <meta content=" x=0.7351178 y=-8.37266 lx=-144 ly=3 ll=9;" datatype="xsd:string" id="meta747" property="format" xsi:type="nex:LiteralMeta"/>
      </node>
      <node about="#node764" id="node764">
        <meta content=" x=2.4274218 y=-4.5172486;" datatype="xsd:string" id="meta765" property="format" xsi:type="nex:LiteralMeta"/>
      </node>
      <node about="#node766" id="node766">
        <meta content=" x=2.7654388 y=-5.458389;" datatype="xsd:string" id="meta767" property="format" xsi:type="nex:LiteralMeta"/>
      </node>
      <node about="#node768" id="node768">
        <meta content=" x=2.9558299 y=-6.440097;" datatype="xsd:string" id="meta769" property="format" xsi:type="nex:LiteralMeta"/>
      </node>
      <node about="#node770" id="node770" label="Q.2_exon5_Flancelet">
        <meta content=" x=3.0705132 y=-7.4334993 lx=-168 ly=12 ll=9;" datatype="xsd:string" id="meta771" property="format" xsi:type="nex:LiteralMeta"/>
      </node>
      <node about="#node772" id="node772" label="Q.2_exon5_Blancelet">
        <meta content=" x=3.2208114 y=-7.4043508 lx=-167 ly=3 ll=9;" datatype="xsd:string" id="meta773" property="format" xsi:type="nex:LiteralMeta"/>
      </node>
      <node about="#node778" id="node778">
        <meta content=" x=3.2431586 y=-6.336901;" datatype="xsd:string" id="meta779" property="format" xsi:type="nex:LiteralMeta"/>
      </node>
      <node about="#node780" id="node780" label="Q_ex5_Pminiata">
        <meta content=" x=3.6522272 y=-7.2494044 lx=-130 ll=9;" datatype="xsd:string" id="meta781" property="format" xsi:type="nex:LiteralMeta"/>
      </node>
      <node about="#node782" id="node782" label="Q_ex5_Spurpuratus">
        <meta content=" x=3.786726 y=-7.176266 lx=-144 ly=-12 ll=9;" datatype="xsd:string" id="meta783" property="format" xsi:type="nex:LiteralMeta"/>
      </node>
      <node about="#node792" id="node792">
        <meta content=" x=3.1479435 y=-5.210681;" datatype="xsd:string" id="meta793" property="format" xsi:type="nex:LiteralMeta"/>
      </node>
      <node about="#node794" id="node794" label="exon5/6_Bschlosseri_b">
        <meta content=" x=3.8132691 y=-5.9572344 lx=-41 ly=12 ll=9;" datatype="xsd:string" id="meta795" property="format" xsi:type="nex:LiteralMeta"/>
      </node>
      <node about="#node796" id="node796" label="Q_ex5_Skowalevskii">
        <meta content=" x=3.9194326 y=-5.846924 lx=-18 ly=-6 ll=9;" datatype="xsd:string" id="meta797" property="format" xsi:type="nex:LiteralMeta"/>
      </node>
      <node about="#node810" id="node810">
        <meta content=" x=3.1137886 y=-2.8848817;" datatype="xsd:string" id="meta811" property="format" xsi:type="nex:LiteralMeta"/>
      </node>
      <node about="#node812" id="node812">
        <meta content=" x=4.0412908 y=-3.2586987;" datatype="xsd:string" id="meta813" property="format" xsi:type="nex:LiteralMeta"/>
      </node>
      <node about="#node814" id="node814" label="Q_ex5_Odioica">
        <meta content=" x=4.900861 y=-3.7697175 lx=-108 ly=-1 ll=9;" datatype="xsd:string" id="meta815" property="format" xsi:type="nex:LiteralMeta"/>
      </node>
      <node about="#node816" id="node816">
        <meta content=" x=4.9946876 y=-3.5604193;" datatype="xsd:string" id="meta817" property="format" xsi:type="nex:LiteralMeta"/>
      </node>
      <node about="#node818" id="node818" label="exon5/6_Skowalevskii_c">
        <meta content=" x=5.9221897 y=-3.9342363 lx=-191 ly=5 ll=9;" datatype="xsd:string" id="meta819" property="format" xsi:type="nex:LiteralMeta"/>
      </node>
      <node about="#node820" id="node820" label="Qb_ex5_Bschlosseri_b">
        <meta content=" x=5.968383 y=-3.7882729 lx=-3 ly=-4 ll=9;" datatype="xsd:string" id="meta821" property="format" xsi:type="nex:LiteralMeta"/>
      </node>
      <node about="#node830" id="node830">
        <meta content=" x=4.1137886 y=-2.8848817;" datatype="xsd:string" id="meta831" property="format" xsi:type="nex:LiteralMeta"/>
      </node>
      <node about="#node832" id="node832" label="Q_ex5_Cintestinalis">
        <meta content=" x=5.110854 y=-2.9614308 lx=-31 ly=-8 ll=9;" datatype="xsd:string" id="meta833" property="format" xsi:type="nex:LiteralMeta"/>
      </node>
      <node about="#node834" id="node834" label="Q_ex5_Csavingyi">
        <meta content=" x=5.110854 y=-2.8083324 ly=8 ll=9;" datatype="xsd:string" id="meta835" property="format" xsi:type="nex:LiteralMeta"/>
      </node>
      <node about="#node848" id="node848">
        <meta content=" x=2.8772044 y=-1.3015027;" datatype="xsd:string" id="meta849" property="format" xsi:type="nex:LiteralMeta"/>
      </node>
      <node about="#node850" id="node850" label="Ib_ex6_Skowalevski">
        <meta content=" x=3.8509 y=-1.0736492 lx=-118 ly=-2 ll=9;" datatype="xsd:string" id="meta851" property="format" xsi:type="nex:LiteralMeta"/>
      </node>
      <node about="#node852" id="node852">
        <meta content=" x=3.77337 y=-0.8577829;" datatype="xsd:string" id="meta853" property="format" xsi:type="nex:LiteralMeta"/>
      </node>
      <node about="#node854" id="node854" label="Id_ex6_Skowalevskii">
        <meta content=" x=4.7008724 y=-0.4839658 lx=-56 ly=-14 ll=9;" datatype="xsd:string" id="meta855" property="format" xsi:type="nex:LiteralMeta"/>
      </node>
      <node about="#node856" id="node856" label="Ib_ex6_Blancelet">
        <meta content=" x=4.63294 y=-0.3467642 lx=4 ly=4 ll=9;" datatype="xsd:string" id="meta857" property="format" xsi:type="nex:LiteralMeta"/>
      </node>
      <node about="#node870" id="node870">
        <meta content=" x=2.261155 y=-0.06938367;" datatype="xsd:string" id="meta871" property="format" xsi:type="nex:LiteralMeta"/>
      </node>
      <node about="#node872" id="node872" label="I.2_exon6_Flancelet">
        <meta content=" x=3.032644 y=0.56685877 lx=1 ly=-1 ll=9;" datatype="xsd:string" id="meta873" property="format" xsi:type="nex:LiteralMeta"/>
      </node>
      <node about="#node874" id="node874" label="I.2_exon6_Blancelet">
        <meta content=" x=2.9264805 y=0.67716956 lx=-2 ly=15 ll=9;" datatype="xsd:string" id="meta875" property="format" xsi:type="nex:LiteralMeta"/>
      </node>
      <node about="#node884" id="node884">
        <meta content=" x=0.58799714 y=0.9890529;" datatype="xsd:string" id="meta885" property="format" xsi:type="nex:LiteralMeta"/>
      </node>
      <node about="#node886" id="node886">
        <meta content=" x=0.32301566 y=1.9533063;" datatype="xsd:string" id="meta887" property="format" xsi:type="nex:LiteralMeta"/>
      </node>
      <node about="#node888" id="node888">
        <meta content=" x=0.28471294 y=2.9525726;" datatype="xsd:string" id="meta889" property="format" xsi:type="nex:LiteralMeta"/>
      </node>
      <node about="#node890" id="node890">
        <meta content=" x=0.39939636 y=3.9459746;" datatype="xsd:string" id="meta891" property="format" xsi:type="nex:LiteralMeta"/>
      </node>
      <node about="#node892" id="node892" label="I_ex6_Pminiata">
        <meta content=" x=0.9429639 y=4.78534 lx=-68 ly=-7 ll=9;" datatype="xsd:string" id="meta893" property="format" xsi:type="nex:LiteralMeta"/>
      </node>
      <node about="#node894" id="node894">
        <meta content=" x=0.43769908 y=4.945241;" datatype="xsd:string" id="meta895" property="format" xsi:type="nex:LiteralMeta"/>
      </node>
      <node about="#node896" id="node896">
        <meta content=" x=0.7026806 y=5.9094944;" datatype="xsd:string" id="meta897" property="format" xsi:type="nex:LiteralMeta"/>
      </node>
      <node about="#node898" id="node898" label="Ia_ex6_Odioica">
        <meta content=" x=1.1117492 y=6.821998 lx=-57 ly=-7 ll=9;" datatype="xsd:string" id="meta899" property="format" xsi:type="nex:LiteralMeta"/>
      </node>
      <node about="#node900" id="node900">
        <meta content=" x=0.8930717 y=6.8912024;" datatype="xsd:string" id="meta901" property="format" xsi:type="nex:LiteralMeta"/>
      </node>
      <node about="#node902" id="node902" label="I_ex6_Cintestinalis">
        <meta content=" x=1.1580532 y=7.8554564 lx=6 ly=-3 ll=9;" datatype="xsd:string" id="meta903" property="format" xsi:type="nex:LiteralMeta"/>
      </node>
      <node about="#node904" id="node904" label="I_ex6_Csavingyi">
        <meta content=" x=1.0077552 y=7.884605 lx=8 ly=14 ll=9;" datatype="xsd:string" id="meta905" property="format" xsi:type="nex:LiteralMeta"/>
      </node>
      <node about="#node914" id="node914">
        <meta content=" x=0.24730797 y=5.926949;" datatype="xsd:string" id="meta915" property="format" xsi:type="nex:LiteralMeta"/>
      </node>
      <node about="#node916" id="node916" label="Ia_ex6_Bschlosseri">
        <meta content=" x=0.20900525 y=6.926215 lx=8 ly=1 ll=9;" datatype="xsd:string" id="meta917" property="format" xsi:type="nex:LiteralMeta"/>
      </node>
      <node about="#node918" id="node918">
        <meta content=" x=-0.017673524 y=6.8912024;" datatype="xsd:string" id="meta919" property="format" xsi:type="nex:LiteralMeta"/>
      </node>
      <node about="#node920" id="node920" label="Ic_ex6_Odioica">
        <meta content=" x=-0.20806463 y=7.872911 lx=4 ly=7 ll=9;" datatype="xsd:string" id="meta921" property="format" xsi:type="nex:LiteralMeta"/>
      </node>
      <node about="#node922" id="node922" label="Ib_ex6_Odioica">
        <meta content=" x=-0.3556904 y=7.8323426 lx=-18 ly=20 ll=9;" datatype="xsd:string" id="meta923" property="format" xsi:type="nex:LiteralMeta"/>
      </node>
      <node about="#node940" id="node940">
        <meta content=" fg=255 51 51 x=-0.25885463 y=3.791938;" datatype="xsd:string" id="meta941" property="format" xsi:type="nex:LiteralMeta"/>
      </node>
      <node about="#node942" id="node942" label="I.1_exon6_Blancelet">
        <meta content=" fg=255 51 51 x=-0.7365744 y=4.67045 lx=8 ly=4 ll=9;" datatype="xsd:string" id="meta943" property="format" xsi:type="nex:LiteralMeta"/>
      </node>
      <node about="#node944" id="node944" label="I.1_exon6_Flancelet">
        <meta content=" fg=255 51 51 x=-0.86508006 y=4.5872307 lx=-7 ly=18 ll=9;" datatype="xsd:string" id="meta945" property="format" xsi:type="nex:LiteralMeta"/>
      </node>
      <node about="#node954" id="node954">
        <meta content=" x=-0.4949137 y=2.528625;" datatype="xsd:string" id="meta955" property="format" xsi:type="nex:LiteralMeta"/>
      </node>
      <node about="#node956" id="node956" label="Ia_ex6_Skowalevskii">
        <meta content=" x=-1.2154353 y=3.2220576 lx=-81 ly=18 ll=9;" datatype="xsd:string" id="meta957" property="format" xsi:type="nex:LiteralMeta"/>
      </node>
      <node about="#node958" id="node958">
        <meta content=" x=-1.3544832 y=3.0396438;" datatype="xsd:string" id="meta959" property="format" xsi:type="nex:LiteralMeta"/>
      </node>
      <node about="#node960" id="node960" label="I_ex6_JapaneseLamprey">
        <meta content=" x=-2.1724126 y=3.6149623 lx=9 ly=8 ll=9;" datatype="xsd:string" id="meta961" property="format" xsi:type="nex:LiteralMeta"/>
      </node>
      <node about="#node962" id="node962" label="I_ex6_RLamprey">
        <meta content=" x=-2.250649 y=3.4833636 lx=-121 ly=20 ll=9;" datatype="xsd:string" id="meta963" property="format" xsi:type="nex:LiteralMeta"/>
      </node>
      <node about="#node976" id="node976">
        <meta content=" x=-0.38569826 y=1.2169064;" datatype="xsd:string" id="meta977" property="format" xsi:type="nex:LiteralMeta"/>
      </node>
      <node about="#node978" id="node978" label="I_ex6_Spurpuratus">
        <meta content=" x=-1.3390946 y=1.5186269 lx=-121 ly=22 ll=9;" datatype="xsd:string" id="meta979" property="format" xsi:type="nex:LiteralMeta"/>
      </node>
      <node about="#node980" id="node980" label="I_6_Gar">
        <meta content=" x=-1.3739787 y=1.3695557 lx=-60 ly=-6 ll=9;" datatype="xsd:string" id="meta981" property="format" xsi:type="nex:LiteralMeta"/>
      </node>
      <edge about="#edge712" id="edge712" length="1.0" source="node706" target="node708">
        <meta content=" dr=1;" datatype="xsd:string" id="meta713" property="format" xsi:type="nex:LiteralMeta"/>
      </edge>
      <edge about="#edge714" id="edge714" length="1.0" source="node706" target="node710">
        <meta content=" dr=1;" datatype="xsd:string" id="meta715" property="format" xsi:type="nex:LiteralMeta"/>
      </edge>
      <edge about="#edge716" id="edge716" length="1.0" source="node702" target="node704">
        <meta content=" fg=0 0 0 dr=1;" datatype="xsd:string" id="meta717" property="format" xsi:type="nex:LiteralMeta"/>
      </edge>
      <edge about="#edge718" id="edge718" label="64" length="1.0" source="node702" target="node706">
        <meta content=" dr=1;" datatype="xsd:string" id="meta719" property="format" xsi:type="nex:LiteralMeta"/>
      </edge>
      <edge about="#edge726" id="edge726" length="1.0" source="node720" target="node722">
        <meta content=" fg=0 0 0 dr=1;" datatype="xsd:string" id="meta727" property="format" xsi:type="nex:LiteralMeta"/>
      </edge>
      <edge about="#edge728" id="edge728" length="1.0" source="node720" target="node724">
        <meta content=" fg=0 0 0 dr=1;" datatype="xsd:string" id="meta729" property="format" xsi:type="nex:LiteralMeta"/>
      </edge>
      <edge about="#edge730" id="edge730" label="45" length="1.0" source="node700" target="node702">
        <meta content=" fg=0 0 0 dr=1;" datatype="xsd:string" id="meta731" property="format" xsi:type="nex:LiteralMeta"/>
      </edge>
      <edge about="#edge732" id="edge732" label="37" length="1.0" source="node700" target="node720">
        <meta content=" fg=0 0 0 dr=1;" datatype="xsd:string" id="meta733" property="format" xsi:type="nex:LiteralMeta"/>
      </edge>
      <edge about="#edge748" id="edge748" length="1.0" source="node742" target="node744">
        <meta content=" fg=0 0 0 dr=1;" datatype="xsd:string" id="meta749" property="format" xsi:type="nex:LiteralMeta"/>
      </edge>
      <edge about="#edge750" id="edge750" length="1.0" source="node742" target="node746">
        <meta content=" fg=0 0 0 dr=1;" datatype="xsd:string" id="meta751" property="format" xsi:type="nex:LiteralMeta"/>
      </edge>
      <edge about="#edge752" id="edge752" length="1.0" source="node738" target="node740">
        <meta content=" fg=0 0 0 dr=1;" datatype="xsd:string" id="meta753" property="format" xsi:type="nex:LiteralMeta"/>
      </edge>
      <edge about="#edge754" id="edge754" label="43" length="1.0" source="node738" target="node742">
        <meta content=" fg=0 0 0 dr=1;" datatype="xsd:string" id="meta755" property="format" xsi:type="nex:LiteralMeta"/>
      </edge>
      <edge about="#edge756" id="edge756" length="1.0" source="node734" target="node736">
        <meta content=" fg=0 0 0 dr=1;" datatype="xsd:string" id="meta757" property="format" xsi:type="nex:LiteralMeta"/>
      </edge>
      <edge about="#edge758" id="edge758" label="37" length="1.0" source="node734" target="node738">
        <meta content=" fg=0 0 0 dr=1;" datatype="xsd:string" id="meta759" property="format" xsi:type="nex:LiteralMeta"/>
      </edge>
      <edge about="#edge760" id="edge760" label="8" length="1.0" source="node698" target="node700">
        <meta content=" fg=0 0 0 dr=1;" datatype="xsd:string" id="meta761" property="format" xsi:type="nex:LiteralMeta"/>
      </edge>
      <edge about="#edge762" id="edge762" label="27" length="1.0" source="node698" target="node734">
        <meta content=" fg=0 0 0 dr=1;" datatype="xsd:string" id="meta763" property="format" xsi:type="nex:LiteralMeta"/>
      </edge>
      <edge about="#edge774" id="edge774" length="1.0" source="node768" target="node770">
        <meta content=" fg=255 153 51 dr=1;" datatype="xsd:string" id="meta775" property="format" xsi:type="nex:LiteralMeta"/>
      </edge>
      <edge about="#edge776" id="edge776" length="1.0" source="node768" target="node772">
        <meta content=" fg=255 153 51 dr=1;" datatype="xsd:string" id="meta777" property="format" xsi:type="nex:LiteralMeta"/>
      </edge>
      <edge about="#edge784" id="edge784" length="1.0" source="node778" target="node780">
        <meta content=" fg=0 0 0 dr=1;" datatype="xsd:string" id="meta785" property="format" xsi:type="nex:LiteralMeta"/>
      </edge>
      <edge about="#edge786" id="edge786" length="1.0" source="node778" target="node782">
        <meta content=" fg=0 0 0 dr=1;" datatype="xsd:string" id="meta787" property="format" xsi:type="nex:LiteralMeta"/>
      </edge>
      <edge about="#edge788" id="edge788" label="14" length="1.0" source="node766" target="node768">
        <meta content=" fg=255 153 51 dr=1;" datatype="xsd:string" id="meta789" property="format" xsi:type="nex:LiteralMeta"/>
      </edge>
      <edge about="#edge790" id="edge790" label="48" length="1.0" source="node766" target="node778">
        <meta content=" fg=0 0 0 dr=1;" datatype="xsd:string" id="meta791" property="format" xsi:type="nex:LiteralMeta"/>
      </edge>
      <edge about="#edge798" id="edge798" length="1.0" source="node792" target="node794">
        <meta content=" fg=0 0 0 dr=1;" datatype="xsd:string" id="meta799" property="format" xsi:type="nex:LiteralMeta"/>
      </edge>
      <edge about="#edge800" id="edge800" length="1.0" source="node792" target="node796">
        <meta content=" fg=0 0 0 dr=1;" datatype="xsd:string" id="meta801" property="format" xsi:type="nex:LiteralMeta"/>
      </edge>
      <edge about="#edge802" id="edge802" label="6" length="1.0" source="node764" target="node766">
        <meta content=" fg=0 0 0 dr=1;" datatype="xsd:string" id="meta803" property="format" xsi:type="nex:LiteralMeta"/>
      </edge>
      <edge about="#edge804" id="edge804" label="19" length="1.0" source="node764" target="node792">
        <meta content=" fg=0 0 0 dr=1;" datatype="xsd:string" id="meta805" property="format" xsi:type="nex:LiteralMeta"/>
      </edge>
      <edge about="#edge806" id="edge806" label="6" length="1.0" source="node696" target="node698">
        <meta content=" fg=0 0 0 dr=1;" datatype="xsd:string" id="meta807" property="format" xsi:type="nex:LiteralMeta"/>
      </edge>
      <edge about="#edge808" id="edge808" label="9" length="1.0" source="node696" target="node764">
        <meta content=" fg=0 0 0 dr=1;" datatype="xsd:string" id="meta809" property="format" xsi:type="nex:LiteralMeta"/>
      </edge>
      <edge about="#edge822" id="edge822" length="1.0" source="node816" target="node818">
        <meta content=" fg=0 0 0 dr=1;" datatype="xsd:string" id="meta823" property="format" xsi:type="nex:LiteralMeta"/>
      </edge>
      <edge about="#edge824" id="edge824" length="1.0" source="node816" target="node820">
        <meta content=" fg=0 0 0 dr=1;" datatype="xsd:string" id="meta825" property="format" xsi:type="nex:LiteralMeta"/>
      </edge>
      <edge about="#edge826" id="edge826" length="1.0" source="node812" target="node814">
        <meta content=" fg=0 0 0 dr=1;" datatype="xsd:string" id="meta827" property="format" xsi:type="nex:LiteralMeta"/>
      </edge>
      <edge about="#edge828" id="edge828" label="29" length="1.0" source="node812" target="node816">
        <meta content=" fg=0 0 0 dr=1;" datatype="xsd:string" id="meta829" property="format" xsi:type="nex:LiteralMeta"/>
      </edge>
      <edge about="#edge836" id="edge836" length="1.0" source="node830" target="node832">
        <meta content=" fg=0 0 0 dr=1;" datatype="xsd:string" id="meta837" property="format" xsi:type="nex:LiteralMeta"/>
      </edge>
      <edge about="#edge838" id="edge838" length="1.0" source="node830" target="node834">
        <meta content=" fg=0 0 0 dr=1;" datatype="xsd:string" id="meta839" property="format" xsi:type="nex:LiteralMeta"/>
      </edge>
      <edge about="#edge840" id="edge840" label="19" length="1.0" source="node810" target="node812">
        <meta content=" fg=0 0 0 dr=1;" datatype="xsd:string" id="meta841" property="format" xsi:type="nex:LiteralMeta"/>
      </edge>
      <edge about="#edge842" id="edge842" label="30" length="1.0" source="node810" target="node830">
        <meta content=" fg=0 0 0 dr=1;" datatype="xsd:string" id="meta843" property="format" xsi:type="nex:LiteralMeta"/>
      </edge>
      <edge about="#edge844" id="edge844" label="10" length="1.0" source="node694" target="node696">
        <meta content=" fg=0 0 0 dr=1;" datatype="xsd:string" id="meta845" property="format" xsi:type="nex:LiteralMeta"/>
      </edge>
      <edge about="#edge846" id="edge846" label="6" length="1.0" source="node694" target="node810">
        <meta content=" fg=0 0 0 dr=1;" datatype="xsd:string" id="meta847" property="format" xsi:type="nex:LiteralMeta"/>
      </edge>
      <edge about="#edge858" id="edge858" length="1.0" source="node852" target="node854">
        <meta content=" fg=0 0 0 dr=1;" datatype="xsd:string" id="meta859" property="format" xsi:type="nex:LiteralMeta"/>
      </edge>
      <edge about="#edge860" id="edge860" length="1.0" source="node852" target="node856">
        <meta content=" fg=0 0 0 dr=1;" datatype="xsd:string" id="meta861" property="format" xsi:type="nex:LiteralMeta"/>
      </edge>
      <edge about="#edge862" id="edge862" length="1.0" source="node848" target="node850">
        <meta content=" fg=0 0 0 dr=1;" datatype="xsd:string" id="meta863" property="format" xsi:type="nex:LiteralMeta"/>
      </edge>
      <edge about="#edge864" id="edge864" label="100" length="1.0" source="node848" target="node852">
        <meta content=" fg=0 0 0 dr=1;" datatype="xsd:string" id="meta865" property="format" xsi:type="nex:LiteralMeta"/>
      </edge>
      <edge about="#edge866" id="edge866" label="48" length="1.0" source="node692" target="node694">
        <meta content=" fg=0 0 0 dr=1;" datatype="xsd:string" id="meta867" property="format" xsi:type="nex:LiteralMeta"/>
      </edge>
      <edge about="#edge868" id="edge868" label="38" length="1.0" source="node692" target="node848">
        <meta content=" fg=0 0 0 dr=1;" datatype="xsd:string" id="meta869" property="format" xsi:type="nex:LiteralMeta"/>
      </edge>
      <edge about="#edge876" id="edge876" length="1.0" source="node870" target="node872">
        <meta content=" fg=51 102 255 dr=1;" datatype="xsd:string" id="meta877" property="format" xsi:type="nex:LiteralMeta"/>
      </edge>
      <edge about="#edge878" id="edge878" length="1.0" source="node870" target="node874">
        <meta content=" fg=51 102 255 dr=1;" datatype="xsd:string" id="meta879" property="format" xsi:type="nex:LiteralMeta"/>
      </edge>
      <edge about="#edge880" id="edge880" label="25" length="1.0" source="node690" target="node692">
        <meta content=" fg=0 0 0 dr=1;" datatype="xsd:string" id="meta881" property="format" xsi:type="nex:LiteralMeta"/>
      </edge>
      <edge about="#edge882" id="edge882" label="96" length="1.0" source="node690" target="node870">
        <meta content=" fg=51 102 255 dr=1;" datatype="xsd:string" id="meta883" property="format" xsi:type="nex:LiteralMeta"/>
      </edge>
      <edge about="#edge906" id="edge906" length="1.0" source="node900" target="node902">
        <meta content=" fg=0 0 0 dr=1;" datatype="xsd:string" id="meta907" property="format" xsi:type="nex:LiteralMeta"/>
      </edge>
      <edge about="#edge908" id="edge908" length="1.0" source="node900" target="node904">
        <meta content=" fg=0 0 0 dr=1;" datatype="xsd:string" id="meta909" property="format" xsi:type="nex:LiteralMeta"/>
      </edge>
      <edge about="#edge910" id="edge910" length="1.0" source="node896" target="node898">
        <meta content=" fg=0 0 0 dr=1;" datatype="xsd:string" id="meta911" property="format" xsi:type="nex:LiteralMeta"/>
      </edge>
      <edge about="#edge912" id="edge912" label="28" length="1.0" source="node896" target="node900">
        <meta content=" fg=0 0 0 dr=1;" datatype="xsd:string" id="meta913" property="format" xsi:type="nex:LiteralMeta"/>
      </edge>
      <edge about="#edge924" id="edge924" length="1.0" source="node918" target="node920">
        <meta content=" fg=0 0 0 dr=1;" datatype="xsd:string" id="meta925" property="format" xsi:type="nex:LiteralMeta"/>
      </edge>
      <edge about="#edge926" id="edge926" length="1.0" source="node918" target="node922">
        <meta content=" fg=0 0 0 dr=1;" datatype="xsd:string" id="meta927" property="format" xsi:type="nex:LiteralMeta"/>
      </edge>
      <edge about="#edge928" id="edge928" length="1.0" source="node914" target="node916">
        <meta content=" fg=0 0 0 dr=1;" datatype="xsd:string" id="meta929" property="format" xsi:type="nex:LiteralMeta"/>
      </edge>
      <edge about="#edge930" id="edge930" label="45" length="1.0" source="node914" target="node918">
        <meta content=" fg=0 0 0 dr=1;" datatype="xsd:string" id="meta931" property="format" xsi:type="nex:LiteralMeta"/>
      </edge>
      <edge about="#edge932" id="edge932" label="14" length="1.0" source="node894" target="node896">
        <meta content=" fg=0 0 0 dr=1;" datatype="xsd:string" id="meta933" property="format" xsi:type="nex:LiteralMeta"/>
      </edge>
      <edge about="#edge934" id="edge934" label="17" length="1.0" source="node894" target="node914">
        <meta content=" fg=0 0 0 dr=1;" datatype="xsd:string" id="meta935" property="format" xsi:type="nex:LiteralMeta"/>
      </edge>
      <edge about="#edge936" id="edge936" length="1.0" source="node890" target="node892">
        <meta content=" fg=0 0 0 dr=1;" datatype="xsd:string" id="meta937" property="format" xsi:type="nex:LiteralMeta"/>
      </edge>
      <edge about="#edge938" id="edge938" label="36" length="1.0" source="node890" target="node894">
        <meta content=" fg=0 0 0 dr=1;" datatype="xsd:string" id="meta939" property="format" xsi:type="nex:LiteralMeta"/>
      </edge>
      <edge about="#edge946" id="edge946" length="1.0" source="node940" target="node942">
        <meta content=" fg=0 0 255 dr=1;" datatype="xsd:string" id="meta947" property="format" xsi:type="nex:LiteralMeta"/>
      </edge>
      <edge about="#edge948" id="edge948" length="1.0" source="node940" target="node944">
        <meta content=" fg=0 0 255 dr=1;" datatype="xsd:string" id="meta949" property="format" xsi:type="nex:LiteralMeta"/>
      </edge>
      <edge about="#edge950" id="edge950" label="15" length="1.0" source="node888" target="node890">
        <meta content=" fg=0 0 0 dr=1;" datatype="xsd:string" id="meta951" property="format" xsi:type="nex:LiteralMeta"/>
      </edge>
      <edge about="#edge952" id="edge952" label="94" length="1.0" source="node888" target="node940">
        <meta content=" fg=0 0 255 dr=1;" datatype="xsd:string" id="meta953" property="format" xsi:type="nex:LiteralMeta"/>
      </edge>
      <edge about="#edge964" id="edge964" length="1.0" source="node958" target="node960">
        <meta content=" fg=0 0 0 dr=1;" datatype="xsd:string" id="meta965" property="format" xsi:type="nex:LiteralMeta"/>
      </edge>
      <edge about="#edge966" id="edge966" length="1.0" source="node958" target="node962">
        <meta content=" fg=0 0 0 dr=1;" datatype="xsd:string" id="meta967" property="format" xsi:type="nex:LiteralMeta"/>
      </edge>
      <edge about="#edge968" id="edge968" length="1.0" source="node954" target="node956">
        <meta content=" fg=0 0 0 dr=1;" datatype="xsd:string" id="meta969" property="format" xsi:type="nex:LiteralMeta"/>
      </edge>
      <edge about="#edge970" id="edge970" label="67" length="1.0" source="node954" target="node958">
        <meta content=" fg=0 0 0 dr=1;" datatype="xsd:string" id="meta971" property="format" xsi:type="nex:LiteralMeta"/>
      </edge>
      <edge about="#edge972" id="edge972" label="4" length="1.0" source="node886" target="node888">
        <meta content=" fg=0 0 0 dr=1;" datatype="xsd:string" id="meta973" property="format" xsi:type="nex:LiteralMeta"/>
      </edge>
      <edge about="#edge974" id="edge974" label="11" length="1.0" source="node886" target="node954">
        <meta content=" fg=0 0 0 dr=1;" datatype="xsd:string" id="meta975" property="format" xsi:type="nex:LiteralMeta"/>
      </edge>
      <edge about="#edge982" id="edge982" length="1.0" source="node976" target="node978">
        <meta content=" fg=0 0 0 dr=1;" datatype="xsd:string" id="meta983" property="format" xsi:type="nex:LiteralMeta"/>
      </edge>
      <edge about="#edge984" id="edge984" length="1.0" source="node976" target="node980">
        <meta content=" fg=0 0 0 dr=1;" datatype="xsd:string" id="meta985" property="format" xsi:type="nex:LiteralMeta"/>
      </edge>
      <edge about="#edge986" id="edge986" label="17" length="1.0" source="node884" target="node886">
        <meta content=" fg=0 0 0 dr=1;" datatype="xsd:string" id="meta987" property="format" xsi:type="nex:LiteralMeta"/>
      </edge>
      <edge about="#edge988" id="edge988" label="17" length="1.0" source="node884" target="node976">
        <meta content=" fg=0 0 0 dr=1;" datatype="xsd:string" id="meta989" property="format" xsi:type="nex:LiteralMeta"/>
      </edge>
      <edge about="#edge990" id="edge990" label="17" length="1.0" source="node688" target="node690">
        <meta content=" fg=0 0 0 dr=1;" datatype="xsd:string" id="meta991" property="format" xsi:type="nex:LiteralMeta"/>
      </edge>
      <edge about="#edge992" id="edge992" label="3" length="1.0" source="node688" target="node884">
        <meta content=" fg=0 0 0 dr=1;" datatype="xsd:string" id="meta993" property="format" xsi:type="nex:LiteralMeta"/>
      </edge>
      <edge about="#edge994" id="edge994" length="1.0" source="node682" target="node684">
        <meta content=" fg=0 0 0 dr=1;" datatype="xsd:string" id="meta995" property="format" xsi:type="nex:LiteralMeta"/>
      </edge>
      <edge about="#edge996" id="edge996" length="1.0" source="node682" target="node686">
        <meta content=" fg=0 0 0 dr=1;" datatype="xsd:string" id="meta997" property="format" xsi:type="nex:LiteralMeta"/>
      </edge>
      <edge about="#edge998" id="edge998" label="15" length="1.0" source="node682" target="node688">
        <meta content=" fg=0 0 0 dr=1;" datatype="xsd:string" id="meta999" property="format" xsi:type="nex:LiteralMeta"/>
      </edge>
    </tree>
  </trees>
</nex:nexml>
